# Supplementary material for: Genome-wide identification and characterization of the bZIP gene family and their function in starch accumulation in Chinese chestnut (Castanea mollissima Blume)
Source: Front Plant Sci. 2023 Apr 3;14:1166717. doi: 10.3389/fpls.2023.1166717 (PMC10106562; doi:10.3389/fpls.2023.1166717)
Supplement: Supplementary file 3 [file Table_1.xlsx]

## Sheet: Table S1
Table S1. Information of 59 identified CmbZIP genes in chestnut genome.
Gene name	Gene ID	Group	Protein ength	MW(Da)	pI	Chr/contig	OriseqID	Start position	End position	Exon numbers in open reading frame (CDS)	Intron numbers in open reading frame	Subcellular localization predicted
CmbZIP01	EVM0022398	E	372	41644.8	7.75	Chr01	Lachesis_group0	6790798	6798514	4	3	Nuclear	Uncharacterized protein At4g06598 OS=Arabidopsis thaliana OX=3702 GN=At4g06598 PE=2 SV=2
CmbZIP02	EVM0014644	H	239	27272.9	9.49	Chr01	Lachesis_group0	54988816	54995418	4	3	Nuclear	G-box-binding factor 4 OS=Arabidopsis thaliana OX=3702 GN=GBF4 PE=1 SV=1
CmbZIP03	EVM0027670	B	259	28247.2	5	Chr01	Lachesis_group0	60802765	60807132	6	5	Nuclear	G-box-binding factor 3 OS=Arabidopsis thaliana OX=3702 GN=GBF3 PE=1 SV=2
CmbZIP04	EVM0009795	F	330	36829.9	8.78	Chr01	Lachesis_group0	67438164	67447507	4	3	Nuclear	Transcription factor VIP1 OS=Arabidopsis thaliana OX=3702 GN=VIP1 PE=1 SV=1
CmbZIP05	EVM0009459	J	168	18488.4	9.68	Chr01	Lachesis_group0	68865561	68870109	4	3	Nuclear	Transcription factor HY5 OS=Arabidopsis thaliana OX=3702 GN=HY5 PE=1 SV=1
CmbZIP06	EVM0004925	J	304	33674.9	4.62	Chr01	Lachesis_group0	74851948	74854679	3	2	Nuclear	bZIP transcription factor 50 OS=Oryza sativa subsp. japonica OX=39947 GN=BZIP50 PE=2 SV=1
CmbZIP07	EVM0013124	B	413	44626.6	7.75	Chr01	Lachesis_group0	75648730	75654606	12	11	Nuclear	G-box-binding factor 3 OS=Arabidopsis thaliana OX=3702 GN=GBF3 PE=1 SV=2
CmbZIP08	EVM0012713	H	291	32037.8	9.6	Chr01	Lachesis_group0	77938194	77939356	3	2	Nuclear	Protein FD OS=Arabidopsis thaliana OX=3702 GN=FD PE=1 SV=1
CmbZIP09	EVM0008279	F	567	62096.7	5.88	Chr01	Lachesis_group0	79751442	79756570	4	3	Nuclear	Transcription factor VIP1 OS=Arabidopsis thaliana OX=3702 GN=VIP1 PE=1 SV=1
CmbZIP10	EVM0013775	A	158	17487.6	9.51	Chr01	Lachesis_group0	80810958	80812391	1	0	Nuclear	bZIP transcription factor 44 OS=Arabidopsis thaliana OX=3702 GN=BZIP44 PE=1 SV=1
CmbZIP11	EVM0022645	H	453	48738.2	8.7	Chr01	Lachesis_group0	85391510	85396055	6	5	Nuclear	ABSCISIC ACID-INSENSITIVE 5-like protein 5 OS=Arabidopsis thaliana OX=3702 GN=ABF2 PE=1 SV=1
CmbZIP12	EVM0013091	B	412	44451.6	8.67	Chr03	Lachesis_group2	26022223	26029585	11	10	Nuclear	Common plant regulatory factor 1 OS=Petroselinum crispum OX=4043 GN=CPRF1 PE=2 SV=1
CmbZIP13	EVM0009387	H	320	35963.6	8.6	Chr03	Lachesis_group2	32107405	32113574	3	2	Nuclear	ABSCISIC ACID-INSENSITIVE 5-like protein 2 OS=Arabidopsis thaliana OX=3702 GN=DPBF3 PE=1 SV=1
CmbZIP14	EVM0027898	E	292	32330.4	8.08	Chr03	Lachesis_group2	35131193	35138264	4	3	Nuclear	Basic leucine zipper 34 OS=Arabidopsis thaliana OX=3702 GN=BZIP34 PE=1 SV=1
CmbZIP15	EVM0013234	L	317	35119	6.26	Chr03	Lachesis_group2	56322748	56333795	9	8	Nuclear	Transcription factor TGAL1 OS=Oryza sativa subsp. japonica OX=39947 GN=TGAL1 PE=1 SV=2
CmbZIP16	EVM0006070	D	504	54775.8	6.19	Chr04	Lachesis_group3	15912705	15918217	7	6	Nuclear	Light-inducible protein CPRF2 OS=Petroselinum crispum OX=4043 GN=CPRF2 PE=2 SV=2
CmbZIP17	EVM0012518	D	499	54079.9	6.13	Chr04	Lachesis_group3	16111389	16116899	7	6	Nuclear	Light-inducible protein CPRF2 OS=Petroselinum crispum OX=4043 GN=CPRF2 PE=2 SV=2
CmbZIP18	EVM0032655	A	174	20176.7	6.17	Chr04	Lachesis_group3	35533555	35534519	1	0	Nuclear	Basic leucine zipper 43 OS=Arabidopsis thaliana OX=3702 GN=BZIP43 PE=1 SV=1
CmbZIP19	EVM0016487	F	341	38313.3	6.81	Chr05	Lachesis_group4	19903499	19908364	4	3	Nuclear	bZIP transcription factor 18 OS=Arabidopsis thaliana OX=3702 GN=BZIP18 PE=1 SV=1
CmbZIP20	EVM0029261	E	319	35901.7	6.08	Chr05	Lachesis_group4	22820443	22824036	4	3	Nuclear	Basic leucine zipper 61 OS=Arabidopsis thaliana OX=3702 GN=BZIP61 PE=1 SV=1
CmbZIP21	EVM0012576	G	196	22316.4	9.03	Chr05	Lachesis_group4	25461205	25462682	5	4	Nuclear
CmbZIP22	EVM0030188	E	317	35773.7	6.11	Chr05	Lachesis_group4	35192119	35196218	4	3	Nuclear	Basic leucine zipper 61 OS=Arabidopsis thaliana OX=3702 GN=BZIP61 PE=1 SV=1
CmbZIP23	EVM0024672	L	447	49409.5	6.01	Chr06	Lachesis_group5	9580362	9584593	12	11	Nuclear	Transcription factor PERIANTHIA OS=Arabidopsis thaliana OX=3702 GN=PAN PE=1 SV=1
CmbZIP24	EVM0006719	Un	318	35812.5	8.69	Chr06	Lachesis_group5	17066563	17069065	5	4	Nuclear	Basic leucine zipper 34 OS=Arabidopsis thaliana OX=3702 GN=BZIP34 PE=1 SV=1
CmbZIP25	EVM0025920	F	401	42709	6.52	Chr06	Lachesis_group5	30512142	30516858	4	3	Nuclear	bZIP transcription factor 18 OS=Arabidopsis thaliana OX=3702 GN=BZIP18 PE=1 SV=1
CmbZIP26	EVM0020036	L	505	55790.5	6.61	Chr06	Lachesis_group5	42679058	42687868	12	11	Nuclear	Transcription factor TGA9 OS=Arabidopsis thaliana OX=3702 GN=TGA9 PE=1 SV=1
CmbZIP27	EVM0019421	H	284	31431.2	8.8	Chr06	Lachesis_group5	46901259	46908577	3	2	Nuclear	ABSCISIC ACID-INSENSITIVE 5-like protein 2 OS=Arabidopsis thaliana OX=3702 GN=DPBF3 PE=1 SV=1
CmbZIP28	EVM0000386	H	1075	122097	6.18	Chr07	Lachesis_group6	9311480	9324508	8	7	Nuclear	Zinc finger BED domain-containing protein RICESLEEPER 3 OS=Oryza sativa subsp. japonica OX=39947 GN=Os05g0583200 PE=2 SV=1
CmbZIP29	EVM0029686	A	154	17803.5	9.76	Chr08	Lachesis_group7	11493775	11494239	1	0	Nuclear	bZIP transcription factor 53 OS=Arabidopsis thaliana OX=3702 GN=BZIP53 PE=1 SV=1
CmbZIP30	EVM0001660	J	170	19425.5	9.48	Chr08	Lachesis_group7	13974145	13979840	4	3	Nuclear	Transcription factor HY5-like OS=Arabidopsis thaliana OX=3702 GN=HYH PE=1 SV=1
CmbZIP31	EVM0017730	A	158	17980.9	5.82	Chr08	Lachesis_group7	31779720	31781127	1	0	Nuclear	bZIP transcription factor 44 OS=Arabidopsis thaliana OX=3702 GN=BZIP44 PE=1 SV=1
CmbZIP32	EVM0000950	A	205	23648.4	9.04	Chr08	Lachesis_group7	35206962	35207984	1	0	Nuclear	bZIP transcription factor 11 OS=Arabidopsis thaliana OX=3702 GN=BZIP11 PE=1 SV=1
CmbZIP33	EVM0033484	B	365	38451.2	5.54	Chr08	Lachesis_group7	41533004	41538992	11	10	Nuclear	G-box-binding factor 1 OS=Arabidopsis thaliana OX=3702 GN=GBF1 PE=1 SV=2
CmbZIP34	EVM0008374	H	287	31394.1	9.24	Chr08	Lachesis_group7	47021678	47022811	3	2	Nuclear	Protein FD OS=Arabidopsis thaliana OX=3702 GN=FD PE=1 SV=1
CmbZIP35	EVM0026108	C	539	59467.6	6.97	Chr09	Lachesis_group8	9509883	9515824	6	5	Chloroplast
CmbZIP36	EVM0011838	C	257	29447.7	9.58	Chr09	Lachesis_group8	9548431	9552807	7	6	Nuclear
CmbZIP37	EVM0001998	H	416	44276	7.64	Chr09	Lachesis_group8	10101265	10105362	8	7	Nuclear	Protein ABSCISIC ACID-INSENSITIVE 5 OS=Arabidopsis thaliana OX=3702 GN=ABI5 PE=1 SV=1
CmbZIP38	EVM0031228	L	500	56453.5	6.71	Chr09	Lachesis_group8	26519154	26527638	11	10	Nuclear	bZIP transcription factor TGA10 OS=Nicotiana tabacum OX=4097 GN=TGA10 PE=1 SV=1
CmbZIP39	EVM0006332	H	363	40441.9	9.4	Chr09	Lachesis_group8	32297943	32303985	4	3	Nuclear	ABSCISIC ACID-INSENSITIVE 5-like protein 2 OS=Arabidopsis thaliana OX=3702 GN=DPBF3 PE=1 SV=1
CmbZIP40	EVM0031140	H	330	36754.3	8.81	Chr09	Lachesis_group8	32356996	32363818	3	2	Nuclear	ABSCISIC ACID-INSENSITIVE 5-like protein 2 OS=Arabidopsis thaliana OX=3702 GN=DPBF3 PE=1 SV=1
CmbZIP41	EVM0022521	I	755	81866.6	6.09	Chr09	Lachesis_group8	34985337	34989042	2	1	Vacuolar	bZIP transcription factor 17 OS=Arabidopsis thaliana OX=3702 GN=BZIP17 PE=1 SV=2
CmbZIP42	EVM0018923	L	468	51425.5	7.18	Chr09	Lachesis_group8	36569770	36583617	11	10	Nuclear	TGACG-sequence-specific DNA-binding protein TGA-2.1 OS=Nicotiana tabacum OX=4097 GN=TGA21 PE=1 SV=1
CmbZIP43	EVM0000886	E	363	40692.3	8.21	Chr10	Lachesis_group9	4017750	4021844	5	4	Nuclear	Uncharacterized protein At4g06598 OS=Arabidopsis thaliana OX=3702 GN=At4g06598 PE=2 SV=2
CmbZIP44	EVM0002349	K	270	29553	5.79	Chr11	Lachesis_group10	4787115	4791721	2	1	Nuclear	Basic leucine zipper 19 OS=Arabidopsis thaliana OX=3702 GN=BZIP19 PE=2 SV=1
CmbZIP45	EVM0031012	F	585	63657.2	6.35	Chr11	Lachesis_group10	7874547	7878400	4	3	Nuclear	Transcription factor RF2a OS=Oryza sativa subsp. japonica OX=39947 GN=RF2a PE=1 SV=1
CmbZIP46	EVM0029467	B	370	40573.8	5.05	Chr11	Lachesis_group10	9612111	9618227	11	10	Nuclear	G-box-binding factor 1 OS=Arabidopsis thaliana OX=3702 GN=GBF1 PE=1 SV=2
CmbZIP47	EVM0010332	H	414	44848.5	9.68	Chr11	Lachesis_group10	13970857	13974131	5	4	Nuclear	ABSCISIC ACID-INSENSITIVE 5-like protein 6 OS=Arabidopsis thaliana OX=3702 GN=ABF3 PE=1 SV=1
CmbZIP48	EVM0029141	H	298	31652.5	5.5	Chr11	Lachesis_group10	28633976	28642066	4	3	Nuclear	G-box-binding factor 4 OS=Arabidopsis thaliana OX=3702 GN=GBF4 PE=1 SV=1
CmbZIP49	EVM0004451	A	146	17132.3	7.94	Chr12	Lachesis_group11	4100583	4101417	1	0	Nuclear	Basic leucine zipper 4 OS=Arabidopsis thaliana OX=3702 GN=BZIP4 PE=1 SV=1
CmbZIP50	EVM0016566	H	298	33847.4	6.93	Chr12	Lachesis_group11	6428219	6432614	3	2	Nuclear	ABSCISIC ACID-INSENSITIVE 5-like protein 2 OS=Arabidopsis thaliana OX=3702 GN=DPBF3 PE=1 SV=1
CmbZIP51	EVM0027790	L	345	39135.2	6.73	Chr12	Lachesis_group11	6486917	6494040	8	7	Nuclear	Transcription factor TGA7 OS=Arabidopsis thaliana OX=3702 GN=TGA7 PE=1 SV=1
CmbZIP52	EVM0024000	A	140	16067.3	9.58	Chr12	Lachesis_group11	17451552	17452746	1	0	Nuclear	bZIP transcription factor 53 OS=Arabidopsis thaliana OX=3702 GN=BZIP53 PE=1 SV=1
CmbZIP53	EVM0026316	B	379	40571.6	5.96	Chr12	Lachesis_group11	32340658	32348151	14	13	Nuclear	bZIP transcription factor 16 OS=Arabidopsis thaliana OX=3702 GN=BZIP16 PE=1 SV=1
CmbZIP54	EVM0006964	K	172	19503.8	6.3	Ctg01	Contig01477	218060	218846	5	4	Nuclear	Basic leucine zipper 24 OS=Arabidopsis thaliana OX=3702 GN=BZIP24 PE=1 SV=1
CmbZIP55	EVM0011549	F	439	48001.1	6.09	Ctg02	Contig01418	62262	67644	4	3	Nuclear	Probable transcription factor PosF21 OS=Arabidopsis thaliana OX=3702 GN=POSF21 PE=2 SV=1
CmbZIP56	EVM0020122	L	363	40958.3	6.39	Ctg03	Contig00095_ERROPOS2074590	45073	51856	8	7	Nuclear	Transcription factor TGA1 OS=Arabidopsis thaliana OX=3702 GN=TGA1 PE=1 SV=2
CmbZIP57	EVM0012530	L	357	39833.2	5.89	Ctg04	Contig01048_ERROPOS856552	70080	75929	8	7	Nuclear	Transcription factor TGA1 OS=Arabidopsis thaliana OX=3702 GN=TGA1 PE=1 SV=2
CmbZIP58	EVM0013522	D	415	45035.1	5.18	Ctg05	Contig00182_ERROPOS900000	509425	513474	6	5	Nuclear	Light-inducible protein CPRF2 OS=Petroselinum crispum OX=4043 GN=CPRF2 PE=2 SV=2
CmbZIP59	EVM0002881	G	437	48243.8	5.15	Ctg05	Contig00182_ERROPOS900000	853181	855417	6	5	Nuclear

## Sheet: Table S3
Table S3. Distribution of 20 conservative motifs among CmbZIP proteins.
Gene name	Group	motif
		1	2	3	4	5	6	7	8	9	10	11	12	13	14	15	16	17	18	19	20
CmbZIP47	H	1	-	1	-	3	-	-	1	-	-	-	-	-	2	-	-	-	-	-	-
CmbZIP11	H	1	-	1	-	4	-	-	1	-	-	-	-	-	2	-	-	-	-	-	-
CmbZIP37	H	1	-	1	-	2	-	-	1	-	-	-	-	-	5	-	-	-	-	-	-
CmbZIP34	H	1	-	1	-	1	-	-	-	-	-	-	-	-	-	-	-	-	-	-	-
CmbZIP08	H	1	-	1	-	-	-	-	-	-	-	-	-	-	-	-	-	-	-	-	-
CmbZIP39	H	1	-	1	-	4	-	-	1	-	-	-	-	-	-	-	-	-	-	-	-
CmbZIP50	H	1	-	1	-	4	-	-	1	-	-	-	-	-	-	-	-	-	-	-	-
CmbZIP27	H	1	-	1	-	4	-	-	1	-	-	-	-	-	-	-	-	-	-	-	-
CmbZIP13	H	1	-	1	-	4	-	-	-	-	-	-	-	-	-	-	-	-	-	-	-
CmbZIP40	H	1	-	1	-	4	-	-	1	-	-	-	-	-	-	-	-	-	-	-	-
CmbZIP28	H	1	-	-	-	5	-	-	-	-	-	-	-	-	2	-	-	-	-	-	-
CmbZIP02	H	1	-	1	-	2	-	-	-	-	-	-	-	-	-	-	-	-	-	-	-
CmbZIP48	H	1	-	1	-	3	-	-	-	-	-	-	-	-	3	-	-	-	-	-	-
CmbZIP58	D	1	-	2	-	-	-	-	-	-	-	-	-	1	-	-	1	-	-	-	-
CmbZIP16	D	1	-	2	-	-	-	-	-	1	1	-	-	1	-	-	1	-	-	-	-
CmbZIP17	D	1	-	2	-	-	-	-	-	1	1	-	-	1	-	-	1	-	-	-	-
CmbZIP05	J	1	-	1	-	-	-	-	-	-	-	-	-	-	-	-	-	-	-	-	-
CmbZIP30	J	1	-	1	-	-	-	-	-	-	-	-	-	-	-	-	-	-	-	-	-
CmbZIP06	J	1	-	1	-	-	-	-	-	-	-	-	-	-	-	-	-	-	-	-	-
CmbZIP43	E	1	-	2	-	-	1	-	1	-	-	-	-	-	-	2	-	-	-	-	-
CmbZIP01	E	1	-	2	-	-	1	-	1	-	-	-	-	-	-	2	-	-	-	-	-
CmbZIP14	E	1	-	2	-	-	1	-	-	-	-	-	-	-	-	1	-	-	-	-	-
CmbZIP20	E	1	-	2	-	-	1	-	1	-	-	-	-	-	-	1	-	-	-	-	-
CmbZIP22	E	1	-	2	-	-	1	-	1	-	-	-	-	-	-	1	-	-	-	-	-
CmbZIP09	F	1	-	2	-	-	1	-	3	-	-	-	-	-	-	1	-	-	-	-	-
CmbZIP55	F	1	-	2	-	-	1	-	4	-	-	-	-	-	-	1	-	-	-	-	-
CmbZIP45	F	1	-	2	-	-	1	-	2	-	-	-	-	-	-	2	-	-	-	-	-
CmbZIP04	F	1	-	2	-	-	1	-	1	-	-	-	-	-	-	2	-	-	-	-	-
CmbZIP19	F	1	-	2	-	-	1	-	1	-	-	-	-	-	-	1	-	-	-	-	-
CmbZIP25	F	1	-	2	-	-	1	-	-	-	-	-	-	-	3	1	-	-	-	-	-
CmbZIP29	A	1	-	1	-	-	-	-	-	-	-	-	-	-	-	-	-	-	-	-	-
CmbZIP10	A	1	-	1	-	-	-	-	-	-	-	-	-	-	-	-	-	1	-	-	-
CmbZIP31	A	1	-	1	-	-	-	-	-	-	-	-	-	-	-	-	-	1	-	-	-
CmbZIP52	A	1	-	1	-	-	-	-	-	-	-	-	-	-	-	-	-	1	-	-	-
CmbZIP18	A	1	-	1	-	-	-	-	-	-	-	-	-	-	-	-	-	-	-	-	-
CmbZIP32	A	1	-	2	-	-	-	-	-	-	-	-	-	-	-	-	-	-	-	-	-
CmbZIP49	A	1	-	1	-	-	-	-	-	-	-	-	-	-	-	-	-	-	-	-	-
CmbZIP35	C	1	-	1	-	-	-	-	-	-	-	-	1	-	-	-	-	-	-	-	-
CmbZIP36	C	1	-	1	-	-	-	-	-	-	-	-	1	-	-	-	-	-	-	-	-
CmbZIP46	B	1	-	1	-	-	-	-	-	-	-	-	-	-	-	-	-	-	-	1	1
CmbZIP53	B	1	-	2	-	-	-	-	-	-	-	3	-	-	-	-	-	-	-	1	-
CmbZIP33	B	1	-	2	-	-	-	-	-	-	-	1	-	-	-	-	-	-	-	1	1
CmbZIP03	B	1	-	2	-	-	-	-	-	-	-	-	-	-	-	-	-	-	-	-	-
CmbZIP12	B	1	-	2	-	-	-	-	-	-	-	1	-	-	-	-	-	-	1	1	1
CmbZIP07	B	1	-	2	-	-	-	-	-	-	-	1	-	-	-	-	-	-	1	1	1
CmbZIP59	G	1	-	-	-	-	-	-	-	-	-	-	-	-	-	-	-	-	-	-	-
CmbZIP21	G	1	-	1	-	-	-	-	-	-	-	-	-	-	-	-	-	-	-	-	-
CmbZIP41	I	1	-	1	-	-	-	-	-	-	-	1	-	-	1	-	-	-	-	-	-
CmbZIP24	Un	1	-	1	-	-	-	-	2	-	-	-	-	-	-	-	-	-	-	-	-
CmbZIP54	K	1	-	-	-	-	-	-	-	-	-	-	-	-	-	-	-	-	-	-	-
CmbZIP44	K	1	-	1	-	-	-	-	-	-	-	-	-	-	-	-	-	-	-	-	-
CmbZIP15	L	1	-	1	-	-	-	-	-	-	-	-	-	-	-	-	-	-	-	-	-
CmbZIP56	L	1	1	1	1	-	-	1	-	-	-	-	-	-	-	-	-	1	-	-	-
CmbZIP57	L	1	1	-	1	-	-	1	-	-	-	-	-	-	-	-	-	1	-	-	-
CmbZIP51	L	1	1	1	1	-	-	1	-	-	-	-	-	-	-	-	-	1	-	-	-
CmbZIP38	L	1	1	1	1	-	-	1	2	-	-	-	-	-	-	-	-	1	-	-	-
CmbZIP26	L	1	1	1	1	-	-	1	1	-	-	-	-	-	1	-	-	1	-	-	-
CmbZIP23	L	1	1	1	1	-	-	1	-	-	-	-	-	-	-	-	-	1	-	-	-
CmbZIP42	L	1	1	1	1	-	-	1	-	-	-	-	-	-	-	-	-	1	-	-	-
Note: Numerals represent the number of predicted motifs; "-" means there is no corresponding motif.

## Sheet: Table S4
Table S4. One-to-one orthologous relationships between chestnut and other four species.
bZIP genes of chesetnut				bZIP genes of other 4 species
Gene ID	Gene Name	Chr		Gene ID	Gene ID	Chr	Species
EVM0013775	CmbZIP10	Chr01	==	AT1G75390	AtbZIP44	1	Arabidopsis thaliana
EVM0022645	CmbZIP11	Chr01	==	AT1G45249	-	1	Arabidopsis thaliana
EVM0009795	CmbZIP04	Chr01	==	AT1G43700	AtbZIP51	1	Arabidopsis thaliana
EVM0009459	CmbZIP05	Chr01	==	AT5G11260	AtbZIP56	5	Arabidopsis thaliana
EVM0032655	CmbZIP18	Chr04	==	AT1G13600	AtbZIP58	1	Arabidopsis thaliana
EVM0006070	CmbZIP16	Chr04	==	AT5G28770	AtbZIP63	5	Arabidopsis thaliana
EVM0016487	CmbZIP19	Chr05	==	AT2G40620	AtbZIP18	2	Arabidopsis thaliana
EVM0020036	CmbZIP26	Chr06	==	AT1G08320	AtbZIP21	1	Arabidopsis thaliana
EVM0024672	CmbZIP23	Chr06	==	AT1G68640	AtbZIP46	1	Arabidopsis thaliana
EVM0025920	CmbZIP25	Chr06	==	AT1G06850	AtbZIP52	1	Arabidopsis thaliana
EVM0025920	CmbZIP25	Chr06	==	AT2G40620	AtbZIP18	2	Arabidopsis thaliana
EVM0017730	CmbZIP31	Chr08	==	AT2G18160	AtbZIP2	2	Arabidopsis thaliana
EVM0000950	CmbZIP32	Chr08	==	AT3G49760	AtbZIP5	3	Arabidopsis thaliana
EVM0001660	CmbZIP30	Chr08	==	AT3G17609	AtbZIP64	3	Arabidopsis thaliana
EVM0033484	CmbZIP33	Chr08	==	AT4G36730	AtbZIP41	4	Arabidopsis thaliana
EVM0008374	CmbZIP34	Chr08	==	AT4G35900	AtbZIP14	4	Arabidopsis thaliana
EVM0029686	CmbZIP29	Chr08	==	AT5G49450	AtbZIP1	5	Arabidopsis thaliana
EVM0001998	CmbZIP37	Chr09	==	AT2G36270	AtbZIP39	2	Arabidopsis thaliana
EVM0022521	CmbZIP41	Chr09	==	AT2G40950	AtbZIP17	2	Arabidopsis thaliana
EVM0031140	CmbZIP40	Chr09	==	AT2G41070	AtbZIP12	2	Arabidopsis thaliana
EVM0031140	CmbZIP40	Chr09	==	AT3G56850	AtbZIP66	3	Arabidopsis thaliana
EVM0031228	CmbZIP38	Chr09	==	AT5G06839	AtbZIP65	5	Arabidopsis thaliana
EVM0010332	CmbZIP47	Chr11	==	AT1G49720	AtbZIP35	1	Arabidopsis thaliana
EVM0002349	CmbZIP44	Chr11	==	AT2G16770	AtbZIP23	2	Arabidopsis thaliana
EVM0031012	CmbZIP45	Chr11	==	AT2G21230	AtbZIP30	2	Arabidopsis thaliana
EVM0010332	CmbZIP47	Chr11	==	AT3G19290	AtbZIP38	3	Arabidopsis thaliana
EVM0002349	CmbZIP44	Chr11	==	AT4G35040	AtbZIP19	4	Arabidopsis thaliana
EVM0031012	CmbZIP45	Chr11	==	AT4G38900	AtbZIP29	4	Arabidopsis thaliana
EVM0010332	CmbZIP47	Chr11	==	AT4G34000	AtbZIP37	4	Arabidopsis thaliana
EVM0026316	CmbZIP53	Chr12	==	AT1G32150	AtbZIP68	1	Arabidopsis thaliana
EVM0027790	CmbZIP51	Chr12	==	AT1G77920	AtbZIP50	1	Arabidopsis thaliana
EVM0026316	CmbZIP53	Chr12	==	AT2G35530	AtbZIP16	2	Arabidopsis thaliana
EVM0024000	CmbZIP52	Chr12	==	AT3G62420	AtbZIP53	3	Arabidopsis thaliana
EVM0013522	CmbZIP58	Ctg05	==	AT3G54620	AtbZIP25	3	Arabidopsis thaliana
EVM0009459	CmbZIP05	Chr01	==	Os06t0601500-01	-	6	Oryza sativa
EVM0022645	CmbZIP11	Chr01	==	Os02t0766700-01	-	2	Oryza sativa
EVM0022645	CmbZIP11	Chr01	==	Os09t0456200-01	-	9	Oryza sativa
EVM0016487	CmbZIP19	Chr05	==	Os03t0336200-01	-	3	Oryza sativa
EVM0031140	CmbZIP40	Chr09	==	Os01t0813100-01	-	1	Oryza sativa
EVM0010332	CmbZIP47	Chr11	==	Os09t0456200-01	-	9	Oryza sativa
EVM0029261	CmbZIP20	Chr05	==	TraesCS3D02G148200	-	3D	Triticum aestivum
EVM0014644	CmbZIP02	Chr01	==	MD05G1027000	-	5	Malus domestica
EVM0014644	CmbZIP02	Chr01	==	MD10G1026300	-	10	Malus domestica
EVM0027670	CmbZIP03	Chr01	==	MD14G1119500	-	14	Malus domestica
EVM0009795	CmbZIP04	Chr01	==	MD05G1022300	-	5	Malus domestica
EVM0009459	CmbZIP05	Chr01	==	MD08G1147100	-	8	Malus domestica
EVM0004925	CmbZIP06	Chr01	==	MD06G1002100	-	6	Malus domestica
EVM0008279	CmbZIP09	Chr01	==	MD08G1016000	-	8	Malus domestica
EVM0008279	CmbZIP09	Chr01	==	MD15G1015000	-	15	Malus domestica
EVM0013775	CmbZIP10	Chr01	==	MD08G1025800	-	8	Malus domestica
EVM0013775	CmbZIP10	Chr01	==	MD10G1069900	-	10	Malus domestica
EVM0013775	CmbZIP10	Chr01	==	MD15G1022500	-	15	Malus domestica
EVM0022645	CmbZIP11	Chr01	==	MD08G1099600	-	8	Malus domestica
EVM0022645	CmbZIP11	Chr01	==	MD15G1081800	-	15	Malus domestica
EVM0013091	CmbZIP12	Chr03	==	MD01G1074700	-	1	Malus domestica
EVM0013091	CmbZIP12	Chr03	==	MD07G1143800	-	7	Malus domestica
EVM0009387	CmbZIP13	Chr03	==	MD02G1266800	-	2	Malus domestica
EVM0009387	CmbZIP13	Chr03	==	MD07G1052500	-	7	Malus domestica
EVM0006070	CmbZIP16	Chr04	==	MD04G1224400	-	4	Malus domestica
EVM0006070	CmbZIP16	Chr04	==	MD12G1241100	-	12	Malus domestica
EVM0032655	CmbZIP18	Chr04	==	MD13G1053800	-	13	Malus domestica
EVM0016487	CmbZIP19	Chr05	==	MD01G1167000	-	1	Malus domestica
EVM0016487	CmbZIP19	Chr05	==	MD07G1233200	-	7	Malus domestica
EVM0029261	CmbZIP20	Chr05	==	MD09G1240900	-	9	Malus domestica
EVM0029261	CmbZIP20	Chr05	==	MD17G1233900	-	17	Malus domestica
EVM0030188	CmbZIP22	Chr05	==	MD03G1237600	-	3	Malus domestica
EVM0030188	CmbZIP22	Chr05	==	MD11G1258200	-	11	Malus domestica
EVM0025920	CmbZIP25	Chr06	==	MD03G1051900	-	3	Malus domestica
EVM0025920	CmbZIP25	Chr06	==	MD11G1054000	-	11	Malus domestica
EVM0020036	CmbZIP26	Chr06	==	MD03G1143600	-	3	Malus domestica
EVM0020036	CmbZIP26	Chr06	==	MD11G1164300	-	11	Malus domestica
EVM0001660	CmbZIP30	Chr08	==	MD16G1132200	-	16	Malus domestica
EVM0017730	CmbZIP31	Chr08	==	MD02G1140600	-	2	Malus domestica
EVM0017730	CmbZIP31	Chr08	==	MD15G1253800	-	15	Malus domestica
EVM0000950	CmbZIP32	Chr08	==	MD02G1189300	-	2	Malus domestica
EVM0000950	CmbZIP32	Chr08	==	MD15G1300200	-	15	Malus domestica
EVM0033484	CmbZIP33	Chr08	==	MD15G1266700	-	15	Malus domestica
EVM0008374	CmbZIP34	Chr08	==	MD02G1125100	-	2	Malus domestica
EVM0008374	CmbZIP34	Chr08	==	MD15G1240800	-	15	Malus domestica
EVM0026108	CmbZIP35	Chr09	==	MD14G1019200	-	14	Malus domestica
EVM0001998	CmbZIP37	Chr09	==	MD12G1024300	-	12	Malus domestica
EVM0001998	CmbZIP37	Chr09	==	MD14G1021600	-	14	Malus domestica
EVM0031228	CmbZIP38	Chr09	==	MD12G1061900	-	12	Malus domestica
EVM0031228	CmbZIP38	Chr09	==	MD14G1062300	-	14	Malus domestica
EVM0018923	CmbZIP42	Chr09	==	MD14G1089200	-	14	Malus domestica
EVM0029467	CmbZIP46	Chr11	==	MD10G1080800	-	10	Malus domestica
EVM0010332	CmbZIP47	Chr11	==	MD05G1082000	-	5	Malus domestica
EVM0029141	CmbZIP48	Chr11	==	MD15G1417900	-	15	Malus domestica
EVM0004451	CmbZIP49	Chr12	==	MD08G1078800	-	8	Malus domestica
EVM0004451	CmbZIP49	Chr12	==	MD15G1065800	-	15	Malus domestica
EVM0027790	CmbZIP51	Chr12	==	MD15G1360600	-	15	Malus domestica
EVM0024000	CmbZIP52	Chr12	==	MD03G1295200	-	3	Malus domestica
EVM0006964	CmbZIP54	Ctg01	==	MD02G1298400	-	2	Malus domestica
EVM0013522	CmbZIP58	Ctg05	==	MD05G1206400	-	5	Malus domestica
EVM0013522	CmbZIP58	Ctg05	==	MD10G1193400	-	10	Malus domestica

## Sheet: Table S5
Table S5. The FPKM values and co-expression modules of all expressed genes
Gene ID	Gene name	Module	YFF_S1				YFF_S2				YFF_S3				YFM_S1				YFM_S2				YFM_S3				YFR_S1				YFR_S2				YFR_S3				Annotation
			Replicate1	Replicate2	Replicate3	Average	Replicate1	Replicate2	Replicate3	Average	Replicate1	Replicate2	Replicate3	Average	Replicate1	Replicate2	Replicate3	Average	Replicate1	Replicate2	Replicate3	Average	Replicate1	Replicate2	Replicate3	Average	Replicate1	Replicate2	Replicate3	Average	Replicate1	Replicate2	Replicate3	Average	Replicate1	Replicate2	Replicate3	Average
EVM0022398	CmbZIP01	MEturquoise	1.53	4.94	4.67	3.71333	6.86	6.79	6.12	6.59	5.64	4.64	3.84	4.70667	6.09	7.66	7.53	7.09333	10.65	9.53	10	10.06	6.42	3.61	5.52	5.18333	3.73	4.95	5.44	4.70667	7.82	6.34	8.04	7.4	5.74	5.12	6.72	5.86	Uncharacterized protein At4g06598 OS=Arabidopsis thaliana OX=3702 GN=At4g06598 PE=2 SV=2
EVM0014644	CmbZIP02	MEyellow	3	3.45	4.86	3.77	11.49	11.33	10.86	11.2267	14.18	12.04	13.08	13.1	5.85	10.22	14.7	10.2567	18.98	14.31	11.52	14.9367	19.07	12.15	16.19	15.8033	6.93	11.24	7.8	8.65667	11.39	12.06	9.59	11.0133	15.78	9.92	11.23	12.31	G-box-binding factor 4 OS=Arabidopsis thaliana OX=3702 GN=GBF4 PE=1 SV=1
EVM0027670	CmbZIP03	MEturquoise	1.35	1.78	2.78	1.97	6.14	3.36	2.32	3.94	4.49	1.38	3.8	3.22333	1.21	2.66	5.74	3.20333	6.61	1.95	6.56	5.04	3.05	3.4	2.58	3.01	2.97	2.75	3.53	3.08333	4.3	3.87	0.73	2.96667	3.4	1.67	4.9	3.32333	G-box-binding factor 3 OS=Arabidopsis thaliana OX=3702 GN=GBF3 PE=1 SV=2
EVM0009795	CmbZIP04	MEbrown	7.16	7.13	8.78	7.69	11.2	10.22	9.27	10.23	15.47	13.36	17.04	15.29	5	8.81	11.17	8.32667	12.71	10.86	12.2	11.9233	18.52	13.17	14.7	15.4633	12.66	8.74	11.9	11.1	9.67	9.97	10.78	10.14	14.2	15.1	16.9	15.4	Transcription factor VIP1 OS=Arabidopsis thaliana OX=3702 GN=VIP1 PE=1 SV=1
EVM0009459	CmbZIP05	MEbrown	9.1	11.86	15.33	12.0967	18.73	12.53	11.59	14.2833	45.57	22.67	56.19	41.4767	9.68	14.24	19.75	14.5567	16.94	18.89	21.13	18.9867	52.43	20.27	46.27	39.6567	11.41	19.23	14.66	15.1	12.91	15.16	16.34	14.8033	17.86	24.36	23.41	21.8767	Transcription factor HY5 OS=Arabidopsis thaliana OX=3702 GN=HY5 PE=1 SV=1
EVM0004925	CmbZIP06	MEblue	23.55	41.13	54.62	39.7667	54	61.42	54.8	56.74	127.37	98.24	74.8	100.137	27.73	38.26	47.66	37.8833	53.51	72.8	62.07	62.7933	125.51	194.31	170.04	163.287	36.23	40.09	41.7	39.34	41.64	56.7	97.56	65.3	115.16	86.85	128.62	110.21	bZIP transcription factor 50 OS=Oryza sativa subsp. japonica OX=39947 GN=BZIP50 PE=2 SV=1
EVM0013124	CmbZIP07	MEyellow	13.3	22.03	18.76	18.03	36.97	42.43	36.18	38.5267	92.88	41.44	41.28	58.5333	11.13	29.01	32.96	24.3667	59.44	35.66	53.44	49.5133	27.33	36.04	44.37	35.9133	26.31	31.1	33.03	30.1467	38.77	55.75	59.31	51.2767	70.49	53.79	54.15	59.4767	G-box-binding factor 3 OS=Arabidopsis thaliana OX=3702 GN=GBF3 PE=1 SV=2
EVM0012713	CmbZIP08	-	0	0	0	0	0	0	0.11	0.0366667	0.33	0.11	0.25	0.23	0	0	0	0	0.11	0	0.22	0.11	0	0.23	0.25	0.16	0	0.1	0	0.0333333	0	0	0	0	0.22	0	0	0.0733333	Protein FD OS=Arabidopsis thaliana OX=3702 GN=FD PE=1 SV=1
EVM0008279	CmbZIP09	MEblack	9.74	8.56	13.7	10.6667	10.94	10.24	9.83	10.3367	31.61	16.18	13.32	20.37	9.58	10.39	9.75	9.90667	12.87	12.35	12.14	12.4533	15.66	12.97	11.22	13.2833	11.17	9.04	8.14	9.45	8.52	11.45	10.99	10.32	15.86	12.61	13.32	13.93	Transcription factor VIP1 OS=Arabidopsis thaliana OX=3702 GN=VIP1 PE=1 SV=1
EVM0013775	CmbZIP10	MEturquoise	32.19	65.86	52.23	50.0933	150.7	115.75	102.71	123.053	100.56	84.86	49.24	78.22	32.54	105.45	148.69	95.56	194.05	218.61	130.22	180.96	95.96	60.41	92.54	82.97	47.3	86.97	43.53	59.2667	107.49	64.3	111.01	94.2667	47.25	45.95	142.4	78.5333	bZIP transcription factor 44 OS=Arabidopsis thaliana OX=3702 GN=BZIP44 PE=1 SV=1
EVM0022645	CmbZIP11	MEturquoise	10.43	15.58	17.34	14.45	17.57	18.61	16.01	17.3967	5.83	11.74	11.04	9.53667	4.46	23.86	23.65	17.3233	32.3	28.67	18.37	26.4467	19.5	8.15	11.18	12.9433	26.85	16.31	18.22	20.46	25.25	21.01	8.7	18.32	8.88	13.76	16.96	13.2	ABSCISIC ACID-INSENSITIVE 5-like protein 5 OS=Arabidopsis thaliana OX=3702 GN=ABF2 PE=1 SV=1
EVM0013091	CmbZIP12	MEyellow	5.94	15.66	19.16	13.5867	59.17	57.34	50.91	55.8067	60.25	27.4	35.58	41.0767	11.47	28.65	43.48	27.8667	45.83	42.67	59.58	49.36	28.45	41.55	35.46	35.1533	18.12	31.05	26.27	25.1467	55.29	52.02	49.86	52.39	46.6	27.64	34.94	36.3933	Common plant regulatory factor 1 OS=Petroselinum crispum OX=4043 GN=CPRF1 PE=2 SV=1
EVM0009387	CmbZIP13	MEred	60.04	74	54.02	62.6867	73.4	86.15	76.49	78.68	21.05	9.14	10.73	13.64	65.84	84.28	109.37	86.4967	69.81	86.33	77.19	77.7767	9.58	7.82	12.31	9.90333	102.42	117.39	112.27	110.693	75.33	57.12	55.02	62.49	6.81	13.18	15.73	11.9067	ABSCISIC ACID-INSENSITIVE 5-like protein 2 OS=Arabidopsis thaliana OX=3702 GN=DPBF3 PE=1 SV=1
EVM0027898	CmbZIP14	MEbrown	1.09	1.08	1.73	1.3	0.89	0.66	1.32	0.956667	2.1	5.72	6.42	4.74667	0.67	1.05	1.59	1.10333	2	2.21	1.44	1.88333	5.01	7.08	7.02	6.37	1.11	0.7	1.2	1.00333	1.52	1.38	0.87	1.25667	7.34	5.3	3.11	5.25	Basic leucine zipper 34 OS=Arabidopsis thaliana OX=3702 GN=BZIP34 PE=1 SV=1
EVM0013234	CmbZIP15	MEpink	42.18	46.56	42.4	43.7133	43.51	47.46	31.31	40.76	34.18	34.86	48.36	39.1333	39.97	49.28	39.29	42.8467	57.19	44.98	33.12	45.0967	46.2	42.54	52.1	46.9467	45.3	49.75	55.81	50.2867	60.34	72.79	22	51.71	38.42	41.01	27.07	35.5	Transcription factor TGAL1 OS=Oryza sativa subsp. japonica OX=39947 GN=TGAL1 PE=1 SV=2
EVM0006070	CmbZIP16	MEblack	1.01	0.85	1.29	1.05	0.73	0.63	1.21	0.856667	2.93	2.59	5.26	3.59333	0.16	1.9	2.41	1.49	3.46	1.13	0.94	1.84333	1.74	2.65	2.3	2.23	2.55	1.75	3.06	2.45333	1.76	1.53	0.22	1.17	2.44	1.79	0.93	1.72	Light-inducible protein CPRF2 OS=Petroselinum crispum OX=4043 GN=CPRF2 PE=2 SV=2
EVM0012518	CmbZIP17	MEblue	0.16	0.05	0.91	0.373333	0.25	0.21	0.11	0.19	0.98	1.62	0.69	1.09667	0.21	0.25	0.92	0.46	0.06	0.54	0.44	0.346667	0.71	1.02	2.51	1.41333	0.49	0.52	2.08	1.03	1.04	1.7	0.44	1.06	0.27	0.6	0.36	0.41	Light-inducible protein CPRF2 OS=Petroselinum crispum OX=4043 GN=CPRF2 PE=2 SV=2
EVM0032655	CmbZIP18	-	0	0	0.1	0.0333333	0	0	0	0	0	0	0	0	0.1	0	0	0.0333333	0	0	0.1	0.0333333	0.1	0	0.11	0.07	0	0	0	0	0	0	0	0	0	0	0.13	0.0433333	Basic leucine zipper 43 OS=Arabidopsis thaliana OX=3702 GN=BZIP43 PE=1 SV=1
EVM0016487	CmbZIP19	MEblue	66.42	89.82	53.13	69.79	60.84	62.7	52.49	58.6767	54.11	39.66	53.61	49.1267	40.15	62.23	35.01	45.7967	51.74	38.75	31.53	40.6733	22.21	23.93	22.98	23.04	50.77	64.1	70.31	61.7267	74.84	48.85	31.82	51.8367	42.28	39.8	37.91	39.9967	bZIP transcription factor 18 OS=Arabidopsis thaliana OX=3702 GN=BZIP18 PE=1 SV=1
EVM0029261	CmbZIP20	MEyellow	1.25	0.83	1.26	1.11333	0.1	0.15	0.05	0.1	0.05	0	0	0.0166667	1.3	0.9	0.21	0.803333	0	0.05	0	0.0166667	0.05	0	0.12	0.0566667	2.65	0.5	0.26	1.13667	0.65	1.75	0	0.8	0.21	0.17	0	0.126667	Basic leucine zipper 61 OS=Arabidopsis thaliana OX=3702 GN=BZIP61 PE=1 SV=1
EVM0012576	CmbZIP21	MEblue	0.16	0	0	0.0533333	1.19	0	0.16	0.45	0	0	0	0	0.81	0.3	0	0.37	0	0	0.17	0.0566667	0	0	0	0	0	0.31	0	0.103333	0	0	0.5	0.166667	0.49	0	0	0.163333
EVM0030188	CmbZIP22	MEturquoise	0.16	3.44	4.02	2.54	2.54	1.54	1.8	1.96	1.49	2.03	1.33	1.61667	1.04	4	3.26	2.76667	11.46	5.18	0.97	5.87	6.11	2.04	2.07	3.40667	1.7	1.86	1.29	1.61667	7.31	3.25	0.32	3.62667	1.59	1.87	1.13	1.53	Basic leucine zipper 61 OS=Arabidopsis thaliana OX=3702 GN=BZIP61 PE=1 SV=1
EVM0024672	CmbZIP23	MEyellow	1.78	7.41	4.5	4.56333	19.3	22.05	21.19	20.8467	16.47	6.6	24.37	15.8133	1.99	7.68	12.28	7.31667	37.17	43.04	29.58	36.5967	28.78	5.2	38.05	24.01	4.45	6.71	5.35	5.50333	22.19	15.04	7.49	14.9067	20.99	14	11.49	15.4933	Transcription factor PERIANTHIA OS=Arabidopsis thaliana OX=3702 GN=PAN PE=1 SV=1
EVM0006719	CmbZIP24	-	0	0	0	0	0	0	0	0	0.2	0	0.23	0.143333	0	0	0	0	0	0	0.41	0.136667	0.1	0.11	0.12	0.11	0	0	0	0	0	0.1	0	0.0333333	0.3	0	0	0.1	Basic leucine zipper 34 OS=Arabidopsis thaliana OX=3702 GN=BZIP34 PE=1 SV=1
EVM0025920	CmbZIP25	MEturquoise	7.11	10.5	13.13	10.2467	22.35	23.84	22.46	22.8833	9.37	12.42	7.13	9.64	10.15	22.19	22.86	18.4	22.64	23.04	19.37	21.6833	17.73	14.08	14.81	15.54	17.08	18.63	17.41	17.7067	30.75	25.24	18.59	24.86	8.08	9.52	17.98	11.86	bZIP transcription factor 18 OS=Arabidopsis thaliana OX=3702 GN=BZIP18 PE=1 SV=1
EVM0020036	CmbZIP26	MEblack	32.63	23.47	26.53	27.5433	21.21	20.37	23.25	21.61	57.8	23.99	50.27	44.02	22.31	25.72	30.12	26.05	23.61	19.49	40.63	27.91	16.93	22.42	18.02	19.1233	35.82	43.38	33.62	37.6067	22.7	26.17	33.1	27.3233	33.98	39.66	18.87	30.8367	Transcription factor TGA9 OS=Arabidopsis thaliana OX=3702 GN=TGA9 PE=1 SV=1
EVM0019421	CmbZIP27	MEturquoise	3.25	3.69	5.31	4.08333	2.62	3.24	5.8	3.88667	2.28	3.53	3.7	3.17	4.07	6.12	7.15	5.78	9.11	9.68	7.12	8.63667	3.59	2.61	2.55	2.91667	6.32	6.58	7.59	6.83	9.56	5.86	3.14	6.18667	1.76	5	5.88	4.21333	ABSCISIC ACID-INSENSITIVE 5-like protein 2 OS=Arabidopsis thaliana OX=3702 GN=DPBF3 PE=1 SV=1
EVM0000386	CmbZIP28	-	0	0	0	0	0	0	0	0	0	0.05	0.06	0.0366667	0	0	0	0	0	0	0	0	0	0	0	0	0	0	0	0	0	0.03	0	0.01	0	0	0	0	Zinc finger BED domain-containing protein RICESLEEPER 3 OS=Oryza sativa subsp. japonica OX=39947 GN=Os05g0583200 PE=2 SV=1
EVM0029686	CmbZIP29	-	0	0	0	0	0	0	0	0	0	0	0	0	0	0	0	0	0	0	0	0	0	0	0	0	0	0	0	0	0	0	0	0	0	0	0	0	bZIP transcription factor 53 OS=Arabidopsis thaliana OX=3702 GN=BZIP53 PE=1 SV=1
EVM0001660	CmbZIP30	MEblue	0.12	0	0	0.04	0.11	0	0	0.0366667	0.86	0.83	3.52	1.73667	0.48	0.11	0.37	0.32	0	0	0	0	3.71	0.26	20.55	8.17333	0	0.12	0.24	0.12	0	0.24	0	0.08	0.99	1.09	0.16	0.746667	Transcription factor HY5-like OS=Arabidopsis thaliana OX=3702 GN=HYH PE=1 SV=1
EVM0017730	CmbZIP31	MEblue	60.58	24.92	10.38	31.96	53.51	30.78	31.12	38.47	38.53	27.48	43.03	36.3467	33.81	6.58	45.19	28.5267	20.64	30.76	52.55	34.65	21.19	5.42	23.29	16.6333	30.47	31.24	41.6	34.4367	22.95	22.58	32.58	26.0367	13.9	14.09	33.42	20.47	bZIP transcription factor 44 OS=Arabidopsis thaliana OX=3702 GN=BZIP44 PE=1 SV=1
EVM0000950	CmbZIP32	MEgreen	0	0.08	0.39	0.156667	1.87	0.09	0.27	0.743333	0	0.09	0	0.03	0.09	0.34	1.59	0.673333	0.86	1.31	0.29	0.82	0	0	0.11	0.0366667	0.09	0.09	0.55	0.243333	1.16	0.28	0	0.48	0.38	0.73	9	3.37	bZIP transcription factor 11 OS=Arabidopsis thaliana OX=3702 GN=BZIP11 PE=1 SV=1
EVM0033484	CmbZIP33	MEbrown	3.17	3.2	3.54	3.30333	2.99	3.21	1.98	2.72667	22.06	20.92	27.72	23.5667	3.77	2.77	2.82	3.12	7.45	4.96	4.05	5.48667	14.05	23.96	22.65	20.22	4.7	5.08	6.15	5.31	2.98	5.95	2.57	3.83333	15.25	21.8	9.49	15.5133	G-box-binding factor 1 OS=Arabidopsis thaliana OX=3702 GN=GBF1 PE=1 SV=2
EVM0008374	CmbZIP34	-	0	0	0	0	0	0	0	0	0	0	0	0	0	0	0	0	0	0	0	0	0	0	0	0	0	0	0	0	0	0	0	0	0	0	0	0	Protein FD OS=Arabidopsis thaliana OX=3702 GN=FD PE=1 SV=1
EVM0026108	CmbZIP35	MEgreen	6.99	10.61	5.5	7.7	12.91	11.98	7.66	10.85	22.93	15.87	9.82	16.2067	10.16	11.39	8.14	9.89667	11.09	11.76	8.71	10.52	10.41	14.13	8.29	10.9433	11.21	8.47	8.54	9.40667	17.5	16.73	5.57	13.2667	23.86	9.14	9.52	14.1733
EVM0011838	CmbZIP36	-	0	0	0	0	0	0	0	0	0	0	0	0	0	0	0	0	0	0	0	0	0	0	0	0	0	0	0	0	0	0	0	0	0	0	0	0
EVM0001998	CmbZIP37	MEturquoise	226	135.51	72.22	144.577	92.88	78.54	80.38	83.9333	134.38	153.03	146.78	144.73	171.98	102.77	91.59	122.113	90.85	59.92	114.91	88.56	193.93	218.46	196.54	202.977	172.15	102.1	123.73	132.66	71.62	63.34	134.44	89.8	203.46	157.74	128.78	163.327	Protein ABSCISIC ACID-INSENSITIVE 5 OS=Arabidopsis thaliana OX=3702 GN=ABI5 PE=1 SV=1
EVM0031228	CmbZIP38	MEbrown	12.39	17.67	4.32	11.46	11.95	12.8	11.48	12.0767	50.48	57.84	57.18	55.1667	11.05	6.11	3.51	6.89	9.74	5.09	16.99	10.6067	33.35	49.59	37.98	40.3067	4.41	6.86	6.73	6	7.21	3.96	16.05	9.07333	65.86	39.77	45.92	50.5167	bZIP transcription factor TGA10 OS=Nicotiana tabacum OX=4097 GN=TGA10 PE=1 SV=1
EVM0006332	CmbZIP39	MEturquoise	4.05	11.38	4.72	6.71667	12.7	16.73	16.31	15.2467	7.05	1.68	4.11	4.28	6.05	22.84	8.28	12.39	11.24	11.1	12.39	11.5767	2.2	2.14	2.78	2.37333	8.08	8.41	14.66	10.3833	13.65	3.42	7.43	8.16667	3.23	3.47	5.45	4.05	ABSCISIC ACID-INSENSITIVE 5-like protein 2 OS=Arabidopsis thaliana OX=3702 GN=DPBF3 PE=1 SV=1
EVM0031140	CmbZIP40	MEturquoise	9.18	24.13	14.26	15.8567	28.07	34.42	31.87	31.4533	13.7	5.51	9.05	9.42	10.08	41.63	56.92	36.21	35.73	37.45	30.15	34.4433	4.28	5.54	5.59	5.13667	27.21	30.36	27.09	28.22	34.27	25.36	26.66	28.7633	7.2	6.34	9.08	7.54	ABSCISIC ACID-INSENSITIVE 5-like protein 2 OS=Arabidopsis thaliana OX=3702 GN=DPBF3 PE=1 SV=1
EVM0022521	CmbZIP41	MEblue	30.15	37	35.6	34.25	41.02	52.69	44.45	46.0533	70.46	62.77	80.86	71.3633	34.1	52.01	46.32	44.1433	68.06	69.76	61.11	66.31	108.76	95.38	97.88	100.673	55.41	52.06	65.66	57.71	51.36	52.46	51.66	51.8267	71.56	69.73	49.95	63.7467	bZIP transcription factor 17 OS=Arabidopsis thaliana OX=3702 GN=BZIP17 PE=1 SV=2
EVM0018923	CmbZIP42	MEyellow	28.96	30.47	30.41	29.9467	41.02	45.84	43.93	43.5967	38.02	53.36	49.75	47.0433	36.31	36.42	32.59	35.1067	39.8	51.59	37.04	42.81	47.76	43.07	38.22	43.0167	40.62	43.01	36.99	40.2067	38.86	36.98	31.32	35.72	37.66	36.12	40.63	38.1367	TGACG-sequence-specific DNA-binding protein TGA-2.1 OS=Nicotiana tabacum OX=4097 GN=TGA21 PE=1 SV=1
EVM0000886	CmbZIP43	MEturquoise	6.69	6.01	9.79	7.49667	2.06	1.64	0.51	1.40333	6.92	10.41	12.25	9.86	13.45	0.68	0.35	4.82667	1.78	0.7	0.12	0.866667	1.7	3.78	4.24	3.24	2.52	1.44	0.69	1.55	2.17	12.88	1.47	5.50667	3.81	8.77	0.47	4.35	Uncharacterized protein At4g06598 OS=Arabidopsis thaliana OX=3702 GN=At4g06598 PE=2 SV=2
EVM0002349	CmbZIP44	MEblue	12.47	12.96	13.23	12.8867	17.42	18.77	15.13	17.1067	12.22	17.56	12.01	13.93	15.33	12.26	14.68	14.09	13.98	15.71	14.84	14.8433	21.64	18.12	17.54	19.1	15.61	13.14	11.49	13.4133	14.58	17.51	13.94	15.3433	16.91	11.32	13.48	13.9033	Basic leucine zipper 19 OS=Arabidopsis thaliana OX=3702 GN=BZIP19 PE=2 SV=1
EVM0031012	CmbZIP45	MEturquoise	11.69	23.4	12.68	15.9233	19.94	24.53	19.5	21.3233	17.19	9.54	8.48	11.7367	14.27	23.76	24.84	20.9567	34.05	27.36	25.2	28.87	18.74	12.94	14.74	15.4733	29.75	21.7	29.35	26.9333	24.81	29.25	27.5	27.1867	9.61	10.58	13.61	11.2667	Transcription factor RF2a OS=Oryza sativa subsp. japonica OX=39947 GN=RF2a PE=1 SV=1
EVM0029467	CmbZIP46	MEturquoise	3.04	4.7	2.14	3.29333	3.97	5.24	4.87	4.69333	2.06	3.28	2.04	2.46	2.83	2.96	3.47	3.08667	5.44	8.69	3.56	5.89667	2.41	3.36	3.08	2.95	3.3	3.52	2.75	3.19	5.24	3.54	1.79	3.52333	2.88	2.65	1.82	2.45	G-box-binding factor 1 OS=Arabidopsis thaliana OX=3702 GN=GBF1 PE=1 SV=2
EVM0010332	CmbZIP47	MEblue	0.69	0.27	0.4	0.453333	1.12	1.05	0.75	0.973333	4.59	11.21	9.23	8.34333	0.76	0.98	1.31	1.01667	3.31	1.7	1.5	2.17	32.22	24.05	13.66	23.31	0.55	0.66	0.98	0.73	1.57	0.98	1.33	1.29333	15.15	17.44	6.49	13.0267	ABSCISIC ACID-INSENSITIVE 5-like protein 6 OS=Arabidopsis thaliana OX=3702 GN=ABF3 PE=1 SV=1
EVM0029141	CmbZIP48	MEblue	8.57	12.01	12.76	11.1133	22.03	23.76	21.2	22.33	40.56	40.91	36.22	39.23	11.24	17.33	18.74	15.77	24.54	29.46	27.41	27.1367	51.42	79.07	34.49	54.9933	15.8	16.28	17.34	16.4733	17.43	16.81	25.46	19.9	31.58	28.59	48.22	36.13	G-box-binding factor 4 OS=Arabidopsis thaliana OX=3702 GN=GBF4 PE=1 SV=1
EVM0004451	CmbZIP49	-	0	0	0	0	0	0	0	0	0	0	0	0	0	0	0	0	0	0	0	0	0	0	0	0	0	0	0	0	0	0	0	0	0	0	0	0	Basic leucine zipper 4 OS=Arabidopsis thaliana OX=3702 GN=BZIP4 PE=1 SV=1
EVM0016566	CmbZIP50	-	0	0	0	0	0	0	0	0	0	0	0	0	0	0	0	0	0	0	0	0	0	0	0	0	0	0	0	0	0	0	0	0	0	0	0	0	ABSCISIC ACID-INSENSITIVE 5-like protein 2 OS=Arabidopsis thaliana OX=3702 GN=DPBF3 PE=1 SV=1
EVM0027790	CmbZIP51	MEblue	0.11	0.23	0	0.113333	0.19	0.26	0.05	0.166667	1.45	2.3	2.57	2.10667	0.05	0.05	0.21	0.103333	1.09	0.27	1.04	0.8	4.18	5.08	3.87	4.37667	0.11	0.2	0.26	0.19	0.12	0	0.32	0.146667	1.66	1.53	0.43	1.20667	Transcription factor TGA7 OS=Arabidopsis thaliana OX=3702 GN=TGA7 PE=1 SV=1
EVM0024000	CmbZIP52	MEyellow	25.99	41.05	47.86	38.3	59.42	69.34	51.72	60.16	57.36	53.66	40.75	50.59	38.97	65.99	74.68	59.88	90.81	89.54	64.88	81.7433	107.41	88.48	58.96	84.95	57.5	57.85	53.19	56.18	73.73	75.6	60.26	69.8633	35.17	58.61	66.88	53.5533	bZIP transcription factor 53 OS=Arabidopsis thaliana OX=3702 GN=BZIP53 PE=1 SV=1
EVM0026316	CmbZIP53	MEbrown	31.19	29.87	34.04	31.7	45.55	48.47	43.46	45.8267	53.28	55.43	54.46	54.39	38.13	43.25	41.2	40.86	52.97	47.39	52.86	51.0733	61.45	53.06	64.78	59.7633	42.11	42.03	41.13	41.7567	43.07	41.87	41.05	41.9967	50.72	52.45	45.5	49.5567	bZIP transcription factor 16 OS=Arabidopsis thaliana OX=3702 GN=BZIP16 PE=1 SV=1
EVM0006964	CmbZIP54	MEblue	0.18	0.16	0.39	0.243333	0.34	0.18	0.18	0.233333	4.32	0.54	1.71	2.19	0	0.5	4.64	1.71333	2.85	2.05	1.34	2.08	2.63	5.67	2.8	3.7	1.69	0.36	0.55	0.866667	0.42	2.01	2.07	1.5	1.5	0	3.23	1.57667	Basic leucine zipper 24 OS=Arabidopsis thaliana OX=3702 GN=BZIP24 PE=1 SV=1
EVM0011549	CmbZIP55	MEturquoise	9.06	9.12	17.47	11.8833	14.76	16.25	13.49	14.8333	12.28	9.06	10.07	10.47	10.66	16.2	17.12	14.66	22	23.67	15.89	20.52	18.47	15.18	17.98	17.21	16.01	14.44	13.82	14.7567	17.35	19.1	15.71	17.3867	9.83	13.35	12.53	11.9033	Probable transcription factor PosF21 OS=Arabidopsis thaliana OX=3702 GN=POSF21 PE=2 SV=1
EVM0020122	CmbZIP56	MEbrown	7.57	8.89	9.31	8.59	9.51	8.51	10.11	9.37667	17.43	16.02	24.95	19.4667	6.71	12.67	5.98	8.45333	9.43	8.41	7.69	8.51	26.26	16.39	32.94	25.1967	17.29	18.61	15.92	17.2733	25.43	17.49	6.13	16.35	20.42	23.81	18.88	21.0367	Transcription factor TGA1 OS=Arabidopsis thaliana OX=3702 GN=TGA1 PE=1 SV=2
EVM0012530	CmbZIP57	MEyellow	2.24	1.5	6.24	3.32667	2.28	2.26	2.7	2.41333	4.31	3.02	4.63	3.98667	1.92	3.75	4.2	3.29	5.91	3.91	4.06	4.62667	5.51	5.41	7.41	6.11	6.85	4.92	6.97	6.24667	5.74	5.85	2.86	4.81667	5.94	8.15	5.03	6.37333	Transcription factor TGA1 OS=Arabidopsis thaliana OX=3702 GN=TGA1 PE=1 SV=2
EVM0013522	CmbZIP58	MEturquoise	35.46	42.66	40.45	39.5233	59.5	56.39	65.92	60.6033	35.96	32.24	34.48	34.2267	36.7	53.07	53.65	47.8067	72.5	66.61	56.93	65.3467	44.36	36.63	41.89	40.96	49.76	55.18	54.16	53.0333	74.97	77.66	38.15	63.5933	33.27	42.52	44.44	40.0767	Light-inducible protein CPRF2 OS=Petroselinum crispum OX=4043 GN=CPRF2 PE=2 SV=2
EVM0002881	CmbZIP59	-	0	0	0	0	0	0	0	0	0	0	0	0	0	0	0	0	0	0	0	0	0	0	0	0	0	0	0	0	0	0	0	0	0	0	0	0
EVM0007581	CmAA1_1	MEgreen	0	0	0.08	0.0266667	0	0.22	0.22	0.146667	0.23	1.96	11.14	4.44333	0.07	0.34	0.15	0.186667	0.15	0.08	0.08	0.103333	0.08	0.08	0	0.0533333	0	0.07	0.15	0.0733333	0.09	0	0	0.03	5.71	3.02	70.71	26.48	Alpha-amylase OS=Vigna mungo OX=3915 GN=AMY1.1 PE=2 SV=1
EVM0010200	CmAA1_2	MEbrown	3.36	5.75	5.83	4.98	16.54	13.96	16.66	15.72	21.88	15.15	20.27	19.1	1.81	7.61	6.53	5.31667	18.36	7.27	13.14	12.9233	14.82	13.38	17.49	15.23	7.43	11.72	10.06	9.73667	15.36	13.52	7.09	11.99	21.81	17.62	15.67	18.3667	Alpha-amylase OS=Vigna mungo OX=3915 GN=AMY1.1 PE=2 SV=1
EVM0021663	CmAA1_3	MEred	5.6	7.03	5.64	6.09	11.17	12.27	12.2	11.88	8.91	5.79	7.72	7.47333	3.1	4.25	3.82	3.72333	10.12	5.66	7.84	7.87333	6.64	4.8	11.75	7.73	6.77	5.75	6.65	6.39	9.41	7.31	5.83	7.51667	11.42	7.09	4.27	7.59333	Alpha-amylase OS=Vigna mungo OX=3915 GN=AMY1.1 PE=2 SV=1
EVM0032169	CmAA1_4	MEbrown	0.22	0.78	0.4	0.466667	1.3	2.36	1.4	1.68667	3.11	39.88	16.41	19.8	0.65	0.6	5.6	2.28333	3.09	0.5	1.86	1.81667	17.93	19.7	22.1	19.91	0.83	1.84	0.65	1.10667	1.06	0.81	0.78	0.883333	11.64	17.88	40.29	23.27	Alpha-amylase OS=Vigna mungo OX=3915 GN=AMY1.1 PE=2 SV=1
EVM0026987	CmAA2	MEblue	15.2	21.77	20.05	19.0067	19.59	23.46	19.86	20.97	6.89	7.11	5.74	6.58	18.6	27.48	10.06	18.7133	20.25	40.75	13.2	24.7333	10.22	6.39	9.99	8.86667	11.99	18.92	8.33	13.08	33.36	20.15	18.66	24.0567	12.31	20.3	11.8	14.8033	Probable alpha-amylase 2 OS=Arabidopsis thaliana OX=3702 GN=AMY2 PE=2 SV=1
EVM0025127	CmAA3	MEgreen	7.38	9.75	4.18	7.10333	15.44	13.27	14.01	14.24	31.93	37.68	48.42	39.3433	4	5.7	5.3	5	17.39	8.04	17.08	14.17	22.03	25.5	20.49	22.6733	4.11	7.18	5.03	5.44	4.76	2.46	19.99	9.07	46.85	29.91	41.08	39.28	Alpha-amylase 3, chloroplastic OS=Arabidopsis thaliana OX=3702 GN=AMY3 PE=1 SV=1
EVM0026405	CmAGPase	MEyellow	15.56	21.97	14.08	17.2033	19.93	20.01	16.81	18.9167	23.57	26.42	21.09	23.6933	17.76	25.81	21.77	21.78	28.93	20.08	27.1	25.37	17.58	22.2	21.76	20.5133	21.59	18.83	21.07	20.4967	16.89	18.66	23.02	19.5233	21.42	18.18	26	21.8667	ADP-glucose phosphorylase OS=Arabidopsis thaliana OX=3702 GN=At5g18200 PE=1 SV=1
EVM0000995	CmBA	MEblue	229.21	134.97	163.77	175.983	193.98	152.92	246.89	197.93	174.27	102.72	122.7	133.23	266.66	96.05	117.34	160.017	68.21	81.46	165.67	105.113	95.65	78.09	48.1	73.9467	66.32	162.55	95.73	108.2	123.32	61.58	128.3	104.4	185.57	209.2	234.85	209.873	Beta-amylase OS=Medicago sativa OX=3879 GN=BMY1 PE=2 SV=1
EVM0016356	CmBA1_1	MEbrown	10.31	19.36	14.42	14.6967	64.2	52.39	53.67	56.7533	215.91	241.14	305.66	254.237	3.61	43.9	42.1	29.87	61.33	33.23	85.5	60.02	199.93	237.83	309.01	248.923	16.26	24.1	39.94	26.7667	31.6	20.94	33.78	28.7733	345.84	301.89	126.42	258.05	Beta-amylase 1, chloroplastic OS=Arabidopsis thaliana OX=3702 GN=BAM1 PE=1 SV=1
EVM0018428	CmBA1_2	MEblue	8.49	10.23	10.95	9.89	7.03	6.68	7.08	6.93	7.09	8.52	9.14	8.25	9.49	8.86	8.34	8.89667	8.75	7.97	9.75	8.82333	6.34	6.47	7.66	6.82333	11.81	8.81	8.49	9.70333	8.55	12.68	6.65	9.29333	8.83	9.35	10.39	9.52333	Beta-amylase 1, chloroplastic OS=Arabidopsis thaliana OX=3702 GN=BAM1 PE=1 SV=1
EVM0020012	CmBA2	MEblue	2.15	1.96	1.38	1.83	2.91	2.71	2.95	2.85667	2.28	1.9	1.19	1.79	1.49	2.56	2.26	2.10333	1.88	3.5	3.77	3.05	0.71	1.09	0.76	0.853333	2	2.47	3.28	2.58333	1.28	0.97	2.1	1.45	2.51	2.19	2.83	2.51	Beta-amylase 2, chloroplastic OS=Arabidopsis thaliana OX=3702 GN=BAM2 PE=1 SV=2
EVM0029285	CmBA3	MEblue	0.27	0.88	0.05	0.4	0.04	0.18	0.09	0.103333	1.88	4.07	0.05	2	0.23	0.21	0.14	0.193333	0.09	0.05	0.28	0.14	10.7	1.91	1.16	4.59	0.28	0.26	0.31	0.283333	0.21	0.31	0.05	0.19	0.28	0.66	0.91	0.616667	Beta-amylase 3, chloroplastic OS=Arabidopsis thaliana OX=3702 GN=BAM3 PE=1 SV=3
EVM0010939	CmBA4_1	MEgreen	3.41	3.04	2.81	3.08667	4.12	4.2	4.92	4.41333	2.33	3.17	4.35	3.28333	3.14	3.9	4.19	3.74333	6.65	4.44	4.84	5.31	4.39	3.61	4.94	4.31333	5.31	3.32	5.83	4.82	4.82	4.22	1.3	3.44667	1.83	2.39	0.81	1.67667	Inactive beta-amylase 4, chloroplastic OS=Arabidopsis thaliana OX=3702 GN=BAM4 PE=2 SV=1
EVM0031532	CmBA4_2	MEgreen	4.95	7.41	3.46	5.27333	6.18	5.53	4.47	5.39333	3.01	3.23	6.6	4.28	7.46	9.44	6.65	7.85	11.1	6.08	5.06	7.41333	7.94	4.11	6.15	6.06667	5.83	6.19	8.24	6.75333	9.63	5.39	2.07	5.69667	2.16	2.48	0.62	1.75333	Inactive beta-amylase 4, chloroplastic OS=Arabidopsis thaliana OX=3702 GN=BAM4 PE=2 SV=1
EVM0002202	CmBA7	MEturquoise	0.43	0.68	2.61	1.24	1.87	1.55	1.85	1.75667	0.69	1.82	1.14	1.21667	0.59	1.87	2.36	1.60667	4.74	4.48	2.29	3.83667	2.64	2.08	2.83	2.51667	2.65	2.13	1.73	2.17	4.9	7.92	2.22	5.01333	0.69	1.76	0.92	1.12333	Beta-amylase 7 OS=Arabidopsis thaliana OX=3702 GN=BAM7 PE=1 SV=2
EVM0014536	CmBA7_2	MEpink	0	0.22	0	0.0733333	0.11	0	0	0.0366667	0	0	0	0	0	0.46	0	0.153333	0	0	1.17	0.39	0	0	0	0	0.38	2.17	0.62	1.05667	0.86	0	0	0.286667	0	0	0	0	Beta-amylase 7 OS=Arabidopsis thaliana OX=3702 GN=BAM7 PE=1 SV=2
EVM0016274	CmBA7_3	MEturquoise	1.27	1.92	4.37	2.52	3.49	1.91	3.17	2.85667	2.37	3	2.31	2.56	0.93	4.9	3.45	3.09333	9.11	5.56	4.77	6.48	3.57	3.98	4.69	4.08	3.49	3.54	2.76	3.26333	5.3	7.86	3.84	5.66667	2.4	3.78	2.34	2.84	Beta-amylase 7 OS=Arabidopsis thaliana OX=3702 GN=BAM7 PE=1 SV=2
EVM0008494	CmBA8_1	MEturquoise	1.69	3	4.99	3.22667	5.36	5.97	5.17	5.5	4.14	2.09	4.51	3.58	2.29	5.12	4.52	3.97667	5.55	8.14	4.98	6.22333	1.67	3.17	1.69	2.17667	2.14	4.1	2.6	2.94667	4.05	2.45	3.1	3.2	5.94	4.39	4.16	4.83	Beta-amylase 8 OS=Arabidopsis thaliana OX=3702 GN=BAM8 PE=1 SV=1
EVM0025473	CmBA8_2	MEturquoise	2.04	1.97	2.72	2.24333	3.82	3.96	2.83	3.53667	3.12	1.9	2.73	2.58333	2.21	5.28	4.2	3.89667	4.45	4.19	5.22	4.62	1.93	3.12	2.58	2.54333	3.64	3.12	3.46	3.40667	3.75	2.19	3.04	2.99333	2.45	3.01	2.06	2.50667	Beta-amylase 8 OS=Arabidopsis thaliana OX=3702 GN=BAM8 PE=1 SV=1
EVM0011698	CmBA9	MEbrown	51.57	41.14	17.18	36.63	15.83	11.28	17.74	14.95	49.81	94.88	134.15	92.9467	50.48	55.78	38.29	48.1833	21.78	27.59	20.38	23.25	80.17	60.23	74.24	71.5467	59.48	45.44	97.26	67.3933	53.49	36.31	8.9	32.9	55.05	51.32	86.28	64.2167	Inactive beta-amylase 9 OS=Arabidopsis thaliana OX=3702 GN=BAM9 PE=2 SV=1
EVM0004875	CmGBSS 1	MEblue	0.2	0.26	0.34	0.266667	0.66	1.09	0.55	0.766667	0.43	0.16	0.38	0.323333	0.26	0.71	0.23	0.4	0.64	0.69	1.05	0.793333	8.5	0.03	10.82	6.45	1.26	1.29	1.03	1.19333	0.59	1.29	1.4	1.09333	0.96	2.34	0.13	1.14333	Granule-bound starch synthase 1, chloroplastic/amyloplastic OS=Antirrhinum majus OX=4151 GN=WAXY PE=2 SV=1
EVM0026384	CmGBSS1	MEturquoise	2765.51	2479.72	2742.42	2662.55	6297.37	5620.3	5085.97	5667.88	1174.61	1914.42	1646.43	1578.49	3600.98	1704.79	1610.75	2305.51	2388.88	2372.7	4381.93	3047.84	485.23	418.35	320.4	407.993	2651.29	3840.06	2934.4	3141.92	4334.19	3531.03	3087.25	3650.82	1865.02	1511.13	1948.1	1774.75	Granule-bound starch synthase 1, chloroplastic/amyloplastic OS=Antirrhinum majus OX=4151 GN=WAXY PE=2 SV=1
EVM0020500	CmGBSS2	MEpink	16	19.12	28.83	21.3167	28.78	24.25	31.74	28.2567	21.88	19.6	28.67	23.3833	10.19	30.63	36.48	25.7667	37.97	31.59	31.92	33.8267	15.08	17.36	18.41	16.95	49.38	37.36	40.58	42.44	35.69	32.86	26.95	31.8333	32.17	33.07	20.96	28.7333	Granule-bound starch synthase 2, chloroplastic/amyloplastic OS=Solanum tuberosum OX=4113 GN=SS2 PE=1 SV=3
EVM0009474	CmISA1	MEturquoise	17.91	18.24	23.81	19.9867	35.38	42.32	42.97	40.2233	17.42	16.34	17.78	17.18	10.48	37.79	47.42	31.8967	46.7	33.9	41.3	40.6333	8.65	9.55	12.53	10.2433	31.87	45.63	38.75	38.75	33.79	27.59	19.56	26.98	26.32	13.54	14.54	18.1333	Isoamylase 1, chloroplastic OS=Arabidopsis thaliana OX=3702 GN=ISA1 PE=1 SV=1
EVM0033395	CmISA2	MEred	9.29	11.92	7.58	9.59667	10.18	12.32	10.16	10.8867	4.41	5.46	5.46	5.11	8.21	12.67	21.52	14.1333	5.43	8.6	9.94	7.99	1.43	2.73	3.11	2.42333	20.33	26.04	34.87	27.08	11.22	5.98	7.45	8.21667	2.83	3.15	4.88	3.62	Isoamylase 2, chloroplastic OS=Arabidopsis thaliana OX=3702 GN=ISA2 PE=1 SV=2
EVM0012682	CmISA3	MEblue	99.86	103.65	84.92	96.1433	225.94	240.09	241.8	235.943	86.75	104.9	97.31	96.32	98.64	99.98	113.51	104.043	78.76	115.77	196.79	130.44	47.33	46.07	42.35	45.25	126.81	167.63	169.41	154.617	135.49	68.88	240.4	148.257	195.59	131.08	152.97	159.88	Isoamylase 3, chloroplastic OS=Arabidopsis thaliana OX=3702 GN=ISA3 PE=1 SV=2
EVM0005288	CmPUL1	MEbrown	7.35	7.71	15.9	10.32	16.78	15.12	17.3	16.4	24.41	31.35	33.29	29.6833	5.03	6.5	5.6	5.71	16.78	14.64	14.84	15.42	57.06	41.1	38.37	45.51	8.53	11.8	10.07	10.1333	14.29	16	25.25	18.5133	48.07	33.02	14.39	31.8267	Pullulanase 1, chloroplastic OS=Arabidopsis thaliana OX=3702 GN=PU1 PE=1 SV=2
EVM0007389	CmSBE1_1	MEblue	36.09	30.96	39.66	35.57	64.1	41.42	53.25	52.9233	63.78	31.81	39.82	45.1367	36.61	12.16	38.93	29.2333	37.4	24.33	43.16	34.9633	112.06	51.83	87.99	83.96	51.62	86.53	60.61	66.2533	42.81	53.13	26.96	40.9667	70.79	20.03	29.74	40.1867	1,4-alpha-glucan-branching enzyme 1, chloroplastic/amyloplastic (Fragment) OS=Pisum sativum OX=3888 GN=SBEII PE=1 SV=1
EVM0019593	CmSBE1_2	MEgreen	285.67	283.31	231.96	266.98	367.79	320.21	434.57	374.19	304.06	344.04	429.56	359.22	249.8	143.8	121.07	171.557	227.31	189.43	216.53	211.09	218.02	134.3	210.94	187.753	180.19	301.13	173.21	218.177	290.6	162.02	194.07	215.563	501.91	385.62	235.21	374.247	1,4-alpha-glucan-branching enzyme 1, chloroplastic/amyloplastic (Fragment) OS=Pisum sativum OX=3888 GN=SBEII PE=1 SV=1
EVM0020714	CmSBE1_3	MEturquoise	3.4	4.21	5.18	4.26333	3.29	1.3	2.98	2.52333	4.61	2.38	4.82	3.93667	2.45	2.41	1.33	2.06333	2.34	0.96	1.37	1.55667	2.88	1.8	1.76	2.14667	3.08	3.46	2.81	3.11667	2.15	1.49	1.16	1.6	3.07	6.34	4.58	4.66333	1,4-alpha-glucan-branching enzyme 1, chloroplastic/amyloplastic (Fragment) OS=Pisum sativum OX=3888 GN=SBEII PE=1 SV=1
EVM0026192	CmSBE1_4	MEblue	95.74	115.54	120.72	110.667	190.72	146.77	214.59	184.027	173.46	130.88	193.14	165.827	62.7	155.07	179.71	132.493	96.28	155.54	168.09	139.97	66.64	80.68	96.04	81.12	199.64	202.3	209.94	203.96	158.29	115.56	187.94	153.93	176.31	133.69	146.68	152.227	1,4-alpha-glucan-branching enzyme 1, chloroplastic/amyloplastic OS=Pisum sativum OX=3888 GN=SBEI PE=1 SV=1
EVM0002830	CmSBE3_1	MEgreen	0.09	1.08	0.55	0.573333	0.4	0.51	0.26	0.39	0.09	2.44	1	1.17667	0.86	0.55	0.26	0.556667	1.07	0.18	0.18	0.476667	0.09	0.64	2.32	1.01667	2.56	0.67	0.86	1.36333	0.69	1.2	0.71	0.866667	0.26	0	0	0.0866667	1,4-alpha-glucan-branching enzyme 3, chloroplastic/amyloplastic OS=Arabidopsis thaliana OX=3702 GN=SBE3 PE=1 SV=1
EVM0017304	CmSBE3_2	MEblue	4.44	3.9	5.56	4.63333	5.39	3.28	6.19	4.95333	2.75	4.53	4.48	3.92	3.48	5.2	6.81	5.16333	5.61	5.92	5.15	5.56	5.95	4.12	7.8	5.95667	4.43	5.41	3.99	4.61	6.33	5.58	4.35	5.42	6.93	5.73	2.95	5.20333	1,4-alpha-glucan-branching enzyme 3, chloroplastic/amyloplastic OS=Arabidopsis thaliana OX=3702 GN=SBE3 PE=1 SV=1
EVM0004166	CmSS4_1	MEblack	9.84	11.03	15.33	12.0667	14.09	15.93	14.04	14.6867	20.19	19.37	22.18	20.58	14.67	7.75	10.34	10.92	18.71	22.29	9.29	16.7633	13.46	18.2	12.81	14.8233	14.11	17.06	18.86	16.6767	14.52	10.59	18.84	14.65	16.25	13.02	14.04	14.4367	Probable starch synthase 4, chloroplastic/amyloplastic OS=Arabidopsis thaliana OX=3702 GN=SS4 PE=1 SV=1
EVM0023756	CmSS4_2	MEgreen	9.28	9.02	8.52	8.94	12.11	10.24	14.59	12.3133	18.43	16.84	18.31	17.86	6.95	6.08	7.06	6.69667	8.2	6.01	11.67	8.62667	14.22	13.58	13.62	13.8067	10.4	15.24	10.92	12.1867	9.64	5.28	13.9	9.60667	23.7	20.98	13.36	19.3467	Probable starch synthase 4, chloroplastic/amyloplastic OS=Arabidopsis thaliana OX=3702 GN=SS4 PE=1 SV=1
EVM0030005	CmSS4_3	MEbrown	7.15	5.58	4.89	5.87333	7.86	8.78	7.83	8.15667	11.96	12.02	11.89	11.9567	8.45	6.52	7.8	7.59	7.59	5.18	7.73	6.83333	7.98	9.91	8.83	8.90667	5.55	9.11	8.93	7.86333	6.02	4.12	8.03	6.05667	11.54	9.63	6.9	9.35667	Probable starch synthase 4, chloroplastic/amyloplastic OS=Arabidopsis thaliana OX=3702 GN=SS4 PE=1 SV=1
EVM0008955	CmSSS1	MEbrown	20.72	26.65	32.45	26.6067	29.32	21.66	28.65	26.5433	88.61	70.47	78.23	79.1033	13.03	21.51	31.06	21.8667	20.67	16.09	36.2	24.32	48.92	65.08	62.65	58.8833	26.6	32.22	35.29	31.37	17.95	13.7	77.3	36.3167	73.91	68.03	77.62	73.1867	Soluble starch synthase 1, chloroplastic/amyloplastic OS=Solanum tuberosum OX=4113 PE=2 SV=1
EVM0008126	CmSSS3	MEred	46.01	56.96	61.85	54.94	93.82	94.25	93.98	94.0167	38.08	42.79	62.82	47.8967	21.09	88.88	71.85	60.6067	70.41	74.71	62.71	69.2767	25.82	22.25	30.2	26.09	126.67	96.41	114.27	112.45	86.27	69.86	44.95	67.0267	78.87	53.36	32.47	54.9	Soluble starch synthase 3, chloroplastic/amyloplastic OS=Solanum tuberosum OX=4113 GN=SS3 PE=1 SV=1
EVM0000002	-	-	0	0	0	0	0	0.08	0	0.0266667	0	0.4	0	0.133333	0	0	0	0	0	0	0	0	0	0.09	0	0.03	0	0	0	0	0.09	0	0.42	0.17	0	0	0	0	Aquaporin TIP4-1 OS=Arabidopsis thaliana OX=3702 GN=TIP4-1 PE=2 SV=1
EVM0000003	-	MEpink	0	0	0	0	0	0	0	0	0	0	0	0	0	0	0	0	0	0	0	0	0	0	0	0	4.71	0	5.35	3.35333	7.55	0	0	2.51667	0	0	0	0
EVM0000004	-	MEblack	0.68	1.21	0.09	0.66	0.7	0.25	0.67	0.54	10.39	9.5	7.31	9.06667	0.93	0.54	0.77	0.746667	0.09	0.17	0.79	0.35	2.69	1.71	3.68	2.69333	0.87	2.3	2.36	1.84333	0.39	0	0.43	0.273333	4.93	3.14	0.11	2.72667	Stress enhanced protein 2, chloroplastic OS=Arabidopsis thaliana OX=3702 GN=SEP2 PE=2 SV=1
EVM0000005	-	MEred	56.2	67.63	71.22	65.0167	65.75	59.51	65.25	63.5033	53.64	55.93	57.88	55.8167	55.67	76.6	96.56	76.2767	72.38	79.61	72.65	74.88	47.03	46.13	60.41	51.19	75.63	70.88	74.28	73.5967	67.97	63.33	63.12	64.8067	51.52	54.41	59.06	54.9967	Proteasome subunit beta type-7-B OS=Arabidopsis thaliana OX=3702 GN=PBB2 PE=1 SV=2
EVM0000006	-	MEturquoise	0.13	0.28	0.61	0.34	0.86	0.44	0.84	0.713333	0.59	0.69	0.47	0.583333	0.4	0.57	0.99	0.653333	1.47	1.62	0.55	1.21333	0.45	0.28	0.52	0.416667	0.54	0.94	0.57	0.683333	0.41	1.28	0.64	0.776667	0.45	0.3	0.18	0.31	Putative pentatricopeptide repeat-containing protein At3g25970 OS=Arabidopsis thaliana OX=3702 GN=PCMP-E46 PE=3 SV=2
EVM0000007	-	-	0.09	0.08	0.1	0.09	0.17	0	0.37	0.18	0	0	0.11	0.0366667	0.28	0	0	0.0933333	0	0	0	0	0	0	0	0	0.29	0	0.19	0.16	0	0.09	0	0.03	0	0.21	0.51	0.24	ADP-ribosylation factor 1 OS=Oryza sativa subsp. japonica OX=39947 GN=Os01g0813400 PE=2 SV=3
EVM0000008	-	MEturquoise	0.15	0.58	0.58	0.436667	1.84	2.62	1.14	1.86667	0.51	0.34	0.47	0.44	0	1.24	2.48	1.24	2.9	5.24	5.31	4.48333	0.56	0.91	1.41	0.96	2.1	1.6	1.2	1.63333	2.35	1.54	1.13	1.67333	0.97	0.84	0.88	0.896667
EVM0000009	-	MEred	1.69	9.12	16.8	9.20333	24.79	20.62	28.53	24.6467	3.35	1.81	2.17	2.44333	1.95	27.26	26.15	18.4533	15.68	23.59	6.44	15.2367	0.45	0.19	0.52	0.386667	21.11	27.51	29.52	26.0467	31.31	13.98	2.99	16.0933	0.63	3.28	2.28	2.06333	Protein ASPARTIC PROTEASE IN GUARD CELL 1 OS=Arabidopsis thaliana OX=3702 GN=ASPG1 PE=1 SV=1
EVM0000010	-	MEred	21	22.47	18.69	20.72	22.63	21.54	20.97	21.7133	19.19	18.88	21.66	19.91	28.1	27.43	21.5	25.6767	21.53	25.09	21.37	22.6633	18.93	15	19.68	17.87	23.79	26.23	22.41	24.1433	21.86	19.28	15.79	18.9767	18.2	14.3	15.17	15.89	Protein FLX-like 2 OS=Arabidopsis thaliana OX=3702 GN=FLXL2 PE=1 SV=1
EVM0000011	-	MEred	1.09	0.46	0.9	0.816667	0.94	0.34	0.45	0.576667	0.58	1.28	2.39	1.41667	0.57	0.21	0.35	0.376667	0.82	1.33	1.18	1.11	0.99	0.42	1.8	1.07	0.23	0.55	0.45	0.41	1.37	0.73	0.52	0.873333	1.04	0.7	0.92	0.886667	Protein cereblon OS=Homo sapiens OX=9606 GN=CRBN PE=1 SV=1
EVM0000013	-	MEyellow	0	0	0.12	0.04	0.42	0	0.11	0.176667	0	0.11	0	0.0366667	0	0.21	0.12	0.11	0.59	1.28	1.07	0.98	0.7	0.97	1.07	0.913333	0.94	0.88	0.8	0.873333	0.26	1.25	0.12	0.543333	0	0	0	0	Zinc finger CCCH domain-containing protein 1 OS=Arabidopsis thaliana OX=3702 GN=At1g01350 PE=2 SV=2
EVM0000015	-	-	0	0	0	0	0	0	0	0	0	0	0	0	0.04	0	0.04	0.0266667	0	0	0.04	0.0133333	0	0	0	0	0	0	0.08	0.0266667	0	0	0	0	0	0	0	0	Chloride channel protein CLC-b OS=Arabidopsis thaliana OX=3702 GN=CLC-B PE=1 SV=1
EVM0000016	-	MEpink	0.64	1.06	0.54	0.746667	1.63	2.62	1.5	1.91667	1.16	1.15	0.88	1.06333	0.8	1.78	1.49	1.35667	1.4	0.9	0.74	1.01333	1.38	1.7	1.14	1.40667	3.53	6.44	5.83	5.26667	1.16	5.19	1.47	2.60667	0.34	0.66	0.57	0.523333	Putative disease resistance RPP13-like protein 1 OS=Arabidopsis thaliana OX=3702 GN=RPPL1 PE=3 SV=1
EVM0000017	-	MEblack	1.73	0.85	0.91	1.16333	1.58	0.51	0.77	0.953333	0.88	1.93	1.5	1.43667	0.69	0.87	0.26	0.606667	1.34	0.52	0.63	0.83	1.14	0.73	0.71	0.86	0.97	1.33	1.2	1.16667	1.08	1.28	0.7	1.02	0.96	1.55	0.7	1.07	Cystinosin homolog OS=Arabidopsis thaliana OX=3702 GN=At5g40670 PE=2 SV=1
EVM0000019	-	-	0	0	0	0	0	0	0	0	0	0	0	0	0	0	0	0	0	0	0	0	0	0	0	0	0	0	0	0	0	0	0	0	0	0	0	0	(3S,6E)-nerolidol synthase 2, chloroplastic/mitochondrial OS=Fragaria ananassa OX=3747 PE=1 SV=1
EVM0000020	-	MEturquoise	6.75	9.87	10.75	9.12333	13.42	11.63	12.56	12.5367	9.45	7.17	10.79	9.13667	6.22	13.82	17.43	12.49	18.11	17.91	16.19	17.4033	8.03	7.41	9.95	8.46333	12.7	14.47	10.21	12.46	11.16	13.59	12.33	12.36	11.12	12.1	13.72	12.3133	Mitotic-spindle organizing protein 1B OS=Arabidopsis thaliana OX=3702 GN=GIP1 PE=1 SV=1
EVM0000021	-	MEturquoise	365.96	316.39	519.65	400.667	291.89	286.23	305.72	294.613	184.35	296.85	220.43	233.877	522.78	328.06	582.05	477.63	99.05	213.08	207.03	173.053	322.96	536.8	586.72	482.16	391.28	335.43	365.56	364.09	253.36	394.47	154.5	267.443	265.68	191.74	239.07	232.163	60S ribosomal protein L12 OS=Prunus armeniaca OX=36596 GN=RPL12 PE=2 SV=1
EVM0000022	-	MEblack	0	0	0	0	0	0	0	0	0	4.54	0.53	1.69	0.09	0.08	0.28	0.15	0.09	0.19	0.19	0.156667	0.75	0	0.11	0.286667	0	0	0.09	0.03	0	0.09	0	0.03	0.37	0.21	3.09	1.22333
EVM0000023	-	MEturquoise	11.41	10.35	11.82	11.1933	19.07	21.99	15.07	18.71	4.29	3.96	6.82	5.02333	11.51	14.81	10.78	12.3667	23.87	15.67	10.22	16.5867	7.6	3.22	4.6	5.14	11.26	11.99	13.97	12.4067	10.16	13.8	8.81	10.9233	3.72	6.18	4.38	4.76
EVM0000025	-	-	0	0	0	0	0	0	0	0	0	0	0	0	0	0	0	0	0	0	0	0	0	0	0	0	0	0	0	0	0	0	0	0	0	0	0	0	Putative receptor protein kinase ZmPK1 OS=Zea mays OX=4577 GN=PK1 PE=2 SV=2
EVM0000026	-	MEblue	0	0	3.49	1.16333	0	0	0	0	0	0	0	0	1.44	0	1.04	0.826667	0	1.05	0	0.35	2.31	1.09	6.51	3.30333	0	0	3.68	1.22667	0	0	0	0	0	0	0	0
EVM0000027	-	-	0	0	0	0	0	0	0	0	0	0	0	0	0	0	0	0	0	0	0	0	0	0	0	0	0	0	0	0	0	0	0	0	0	0	0	0	Putative ripening-related protein 2 OS=Oryza sativa subsp. japonica OX=39947 GN=Os02g0637000 PE=3 SV=1
EVM0000029	-	MEgreen	67.63	112.89	107.77	96.0967	104.42	92.63	112.13	103.06	75.76	75.16	75.17	75.3633	55.9	134.58	137.08	109.187	130.89	137.29	126.51	131.563	74.23	169.26	137.58	127.023	140.48	139.34	133.88	137.9	108.46	104.99	101.53	104.993	51.86	70.98	92.6	71.8133	Derlin-2.2 OS=Arabidopsis thaliana OX=3702 GN=DER2.2 PE=2 SV=1
EVM0000030	-	MEbrown	39.71	41.03	40.62	40.4533	45.76	47.73	39.06	44.1833	58.41	61.13	74.9	64.8133	43.07	50.05	51.08	48.0667	53.11	58.72	50.16	53.9967	52.56	56.52	66.23	58.4367	49.95	45.03	43.59	46.19	53.39	55.28	41.48	50.05	62.99	63.91	56.78	61.2267	Pre-mRNA-processing factor 19 OS=Oryza sativa subsp. japonica OX=39947 GN=PRP19 PE=2 SV=1
EVM0000031	-	-	0	0.31	0	0.103333	0	0	0	0	0	0	0	0	0	0	0	0	0.12	0	0	0.04	0	0	0	0	0	0	0	0	0.4	0	0	0.133333	0.59	0.13	0	0.24
EVM0000032	-	MEyellow	129.45	171.77	126.49	142.57	89.32	76.19	97.92	87.81	92.63	69.51	107.22	89.7867	110.23	151.92	134.64	132.263	100.05	92.82	85.45	92.7733	54.92	58.11	77.23	63.42	142.14	109.37	109.63	120.38	106.39	106.82	76.07	96.4267	86.96	99.07	115.02	100.35	SelT-like protein OS=Arabidopsis thaliana OX=3702 GN=At3g47300 PE=2 SV=2
EVM0000033	-	-	0	0	0	0	0.03	0	0	0.01	0	0	0	0	0	0	0	0	0	0	0	0	0	0	0	0	0.04	0	0	0.0133333	0	0	0	0	0	0	0.25	0.0833333	NAC domain-containing protein 14 OS=Arabidopsis thaliana OX=3702 GN=NAC014 PE=2 SV=1
EVM0000034	-	-	0	0	0	0	0	0	0	0	0	0.05	0	0.0166667	0	0	0	0	0	0	0	0	0.06	0	0	0.02	0	0	0	0	0	0	0	0	0	0	0	0	(3S,6E)-nerolidol synthase 1, chloroplastic OS=Fragaria vesca OX=57918 PE=1 SV=1
EVM0000035	-	-	0	0.09	0	0.03	0	0	0	0	0	0	0	0	0	0	0	0	0	0	0	0	0	0	0	0	0	0	0	0	0	0	0	0	0	0	0	0
EVM0000036	-	-	0	0	0	0	0.06	0	0	0.02	0	0	0	0	0	0	0	0	0	0	0	0	0	0	0	0	0	0.07	0	0.0233333	0	0	0.14	0.0466667	0	0	0	0	Serine carboxypeptidase 24 OS=Arabidopsis thaliana OX=3702 GN=SCPL24 PE=1 SV=1
EVM0000037	-	-	0	0	0	0	0	0	0	0	0.11	0	0	0.0366667	0.11	0	0	0.0366667	0	0	0	0	0.11	0	0	0.0366667	0	0.21	0.11	0.106667	0.25	0	0	0.0833333	0	0	0	0
EVM0000038	-	-	0.49	0.27	0.13	0.296667	0.11	0.24	0.12	0.156667	0.06	0	0.07	0.0433333	0.18	0.06	0	0.08	0	0.06	0	0.02	0	0	0.07	0.0233333	0.06	0.12	0	0.06	0.21	0.06	0	0.09	0	0	0	0	Probable polyamine transporter At3g13620 OS=Arabidopsis thaliana OX=3702 GN=At3g13620 PE=2 SV=1
EVM0000039	-	-	0	0	0	0	0	0	0	0	0	0	0	0	0	0	0	0	0	0	0	0	0	0	0	0	0	0	0	0	0	0	0	0	0	0	0	0	G-type lectin S-receptor-like serine/threonine-protein kinase At1g11330 OS=Arabidopsis thaliana OX=3702 GN=At1g11330 PE=1 SV=3
EVM0000042	-	-	0	0	0	0	0	0	0	0	0	0	0	0	0	0	0	0	0	0	0	0	0	0	0	0	0	0	0	0	0	0	0	0	0	0	0	0	Alpha-farnesene synthase OS=Ricinus communis OX=3988 GN=TPS7 PE=1 SV=2
EVM0000043	-	MEturquoise	7.92	16.57	34.67	19.72	21.15	20.4	21.19	20.9133	7.43	8.19	10.51	8.71	16.31	29.51	51.67	32.4967	44.22	45.65	35.87	41.9133	11.73	4.68	10.33	8.91333	17.6	33.5	18.71	23.27	53.1	35.75	21.6	36.8167	5.94	14.28	20.07	13.43	Beta-galactosidase 1 OS=Arabidopsis thaliana OX=3702 GN=BGAL1 PE=2 SV=1
EVM0000044	-	MEblue	26.13	14.51	18.6	19.7467	20.43	11.27	18.43	16.71	24.95	17.19	30.05	24.0633	6.14	16.76	21.83	14.91	15.47	7.37	15.83	12.89	22.67	19.07	65.5	35.7467	20.86	33.32	33.07	29.0833	23.07	30.33	15.99	23.13	31.24	32.13	15.87	26.4133	ACT domain-containing protein ACR11 OS=Arabidopsis thaliana OX=3702 GN=ACR11 PE=1 SV=1
EVM0000046	-	MEyellow	6.41	7.03	8.05	7.16333	9.32	10.02	9.85	9.73	8.83	11.2	11.67	10.5667	6.06	9.67	9.87	8.53333	14.84	12.12	8.49	11.8167	16.64	13.56	7.43	12.5433	10.39	9.1	7.92	9.13667	10.46	9.65	6.71	8.94	11.83	13.26	10.72	11.9367	Uncharacterized protein At2g33490 OS=Arabidopsis thaliana OX=3702 GN=At2g33490 PE=4 SV=2
EVM0000047	-	MEblack	0.08	0	0	0.0266667	0.22	0.24	0.16	0.206667	2.52	1.01	1.11	1.54667	0	0	0	0	0.08	0.4	0.41	0.296667	0.98	0	0.28	0.42	0	0.08	0	0.0266667	0	0	0.9	0.3	0.08	0.18	0.97	0.41
EVM0000048	-	MEbrown	35.41	54.66	55.92	48.6633	44.98	41.36	40.17	42.17	39.05	39.72	30.39	36.3867	43.54	53.33	48.9	48.59	33.36	45.18	26.49	35.01	33.86	23.56	38.43	31.95	45.39	57.49	62.86	55.2467	53.65	52.59	25.55	43.93	25.02	23.47	25.73	24.74
EVM0000049	-	MEyellow	2.26	0.92	2.98	2.05333	0.69	1.02	1.3	1.00333	0.86	0.27	0.66	0.596667	1.97	0.34	0.57	0.96	1.07	1.43	0.19	0.896667	0.29	0.3	0.11	0.233333	0.38	2.36	0.84	1.19333	1.07	0.56	0.38	0.67	1.43	0.11	0.13	0.556667	Putative ribonuclease H protein At1g65750 OS=Arabidopsis thaliana OX=3702 GN=At1g65750 PE=3 SV=1
EVM0000051	-	MEturquoise	6.59	13.05	5.46	8.36667	19.49	16.02	21.72	19.0767	5.03	0.64	1.06	2.24333	6.4	12.04	12.46	10.3	19.93	10.21	25.98	18.7067	1.53	1.21	0.88	1.20667	5.24	12.88	5.68	7.93333	9.44	4.6	14.06	9.36667	1.06	1.17	7.28	3.17	Glucomannan 4-beta-mannosyltransferase 9 OS=Arabidopsis thaliana OX=3702 GN=CSLA9 PE=1 SV=1
EVM0000052	-	MEblue	4.63	1.61	3.61	3.28333	2.76	3.88	1.85	2.83	64.02	108.47	19.25	63.9133	2.47	1.96	2.16	2.19667	18.03	8.03	1.94	9.33333	128.81	78.11	33.9	80.2733	1.6	1.94	1.69	1.74333	2.59	0.83	4.85	2.75667	40.42	43.49	16.7	33.5367	Probable leucine-rich repeat receptor-like protein kinase At5g49770 OS=Arabidopsis thaliana OX=3702 GN=At5g49770 PE=2 SV=1
EVM0000053	-	MEturquoise	36.51	44.57	48.13	43.07	63.95	67.46	58.43	63.28	33.24	41.56	40.57	38.4567	43.56	63.32	82.31	63.0633	80.38	105.49	79.85	88.5733	56.87	58.26	75.19	63.44	54.53	53.72	50.81	53.02	67.99	71.39	62.84	67.4067	47.07	38.25	41.6	42.3067	THO complex subunit 4B OS=Arabidopsis thaliana OX=3702 GN=ALY2 PE=1 SV=1
EVM0000054	-	-	0.43	0	0	0.143333	0	0	0	0	0	0.21	0	0.07	0	0	0	0	0	0	0	0	0	0	0	0	0	0	0	0	0	0	0	0	0	0	1.15	0.383333	Proteinase inhibitor PSI-1.2 OS=Capsicum annuum OX=4072 PE=1 SV=1
EVM0000055	-	MEturquoise	10.58	9.89	9.71	10.06	11.94	10.95	14.51	12.4667	7.43	8.88	8.63	8.31333	8.57	13.65	14.22	12.1467	9.67	11.36	13.19	11.4067	9.15	7.23	9.75	8.71	9.8	10.01	10.76	10.19	11.23	13.18	7.74	10.7167	12.13	6.87	6.43	8.47667	DNA-directed RNA polymerase I subunit 2 OS=Arabidopsis thaliana OX=3702 GN=NRPA2 PE=2 SV=1
EVM0000056	-	MEblue	2.21	1.28	1.32	1.60333	1.37	2.7	1.53	1.86667	2.85	1.74	3.74	2.77667	1.97	2.12	3.01	2.36667	4.93	3.08	3.4	3.80333	5.47	5.38	2.58	4.47667	3.47	3.28	4.02	3.59	3.74	5.19	1.34	3.42333	4.37	2.07	2.01	2.81667
EVM0000057	-	MEturquoise	0.24	0.5	1.15	0.63	0.78	0.52	0.88	0.726667	0.78	0.2	1.17	0.716667	0.69	1.14	1.55	1.12667	1.46	1.06	0.63	1.05	0.74	0.3	0.9	0.646667	0.58	0.86	0.92	0.786667	1.01	1.56	0.62	1.06333	0.57	0.77	0.49	0.61	Pentatricopeptide repeat-containing protein At4g35130, chloroplastic OS=Arabidopsis thaliana OX=3702 GN=PCMP-H27 PE=3 SV=1
EVM0000058	-	MEblue	3.17	6.29	6.75	5.40333	5.07	5.46	5.57	5.36667	22.9	8.47	5.71	12.36	3.96	5.12	5.43	4.83667	10.18	8.92	6.5	8.53333	26.51	12.78	5.48	14.9233	6.03	5.28	4.27	5.19333	7.51	5.77	5.5	6.26	5.31	6.5	4.79	5.53333	UPF0496 protein At3g19330 OS=Arabidopsis thaliana OX=3702 GN=At3g19330 PE=2 SV=2
EVM0000059	-	MEblue	0	0	0.08	0.0266667	0.13	0.21	0.14	0.16	0	0	0.13	0.0433333	0.14	0	0.07	0.07	0	0	0	0	0.41	2.57	0.55	1.17667	0.37	0	0.22	0.196667	0.04	0	0	0.0133333	0	0	0	0	Probable disease resistance RPP8-like protein 2 OS=Arabidopsis thaliana OX=3702 GN=RPP8L2 PE=3 SV=1
EVM0000061	-	MEblue	0	0	0.1	0.0333333	0	0	0.1	0.0333333	0.3	0.14	0.46	0.3	0	0	0	0	0.05	0	0.05	0.0333333	7.45	3.07	2.01	4.17667	0	0	0	0	0.06	0.05	0	0.0366667	0.3	0.93	0.13	0.453333	Abscisic acid 8'-hydroxylase 3 OS=Oryza sativa subsp. japonica OX=39947 GN=CYP707A7 PE=2 SV=1
EVM0000062	-	MEblue	12.36	23.32	11.33	15.67	10.03	11.4	16.02	12.4833	25.05	7.3	10.36	14.2367	6.63	18.24	12.36	12.41	19.44	17.18	10.27	15.63	38.86	8.81	12.93	20.2	11.96	14.68	12.37	13.0033	21.71	20.43	10.47	17.5367	7.57	7.95	12.3	9.27333
EVM0000063	-	MEturquoise	2.33	3.98	6.81	4.37333	5.99	6.41	7.57	6.65667	5.97	5.3	5.22	5.49667	3.2	10.09	11.55	8.28	10.23	10.12	8.16	9.50333	4.2	4.14	5.25	4.53	9.35	10.41	11.47	10.41	9.41	7.36	5.3	7.35667	4.31	5.44	7.6	5.78333	Serine/threonine-protein kinase KIPK2 OS=Arabidopsis thaliana OX=3702 GN=KIPK2 PE=1 SV=1
EVM0000064	-	-	0.06	0	0	0.02	0	0	0	0	0.11	0	0.13	0.08	0	0	0	0	0.06	0	0	0.02	0	0	0	0	0	0	0	0	0	0	0	0	0	0	0	0	Serine/threonine-protein kinase-like protein CCR4 OS=Arabidopsis thaliana OX=3702 GN=CCR4 PE=1 SV=1
EVM0000065	-	MEblue	44.6	37.71	28.24	36.85	29.84	36.37	21.03	29.08	32.36	31.63	32.99	32.3267	51.79	34.2	23.59	36.5267	33.52	30.56	23.72	29.2667	40.71	34.18	45.34	40.0767	39.24	30.84	31.79	33.9567	37.21	40.49	25	34.2333	34.39	30.44	30.38	31.7367	E3 ubiquitin-protein ligase RFI2 OS=Arabidopsis thaliana OX=3702 GN=RFI2 PE=1 SV=2
EVM0000066	-	MEblack	0.1	0.26	0.31	0.223333	0.45	0.29	0.58	0.44	0	0	0	0	0.39	0.72	0.49	0.533333	0.2	0.2	0	0.133333	0.6	0.21	0.11	0.306667	0.2	0.57	0	0.256667	0.34	0.78	0.1	0.406667	0	0.44	0.26	0.233333
EVM0000067	-	MEturquoise	1.14	1.55	3.78	2.15667	2.81	2.07	2.61	2.49667	3.15	2.57	4.02	3.24667	1.35	4.69	5.33	3.79	6.95	3.84	4.11	4.96667	3.92	2.33	4.5	3.58333	5.36	4.09	4.59	4.68	5	7.02	2.15	4.72333	2.99	2.39	2.68	2.68667
EVM0000068	-	MEbrown	3.34	6.58	7.37	5.76333	9.74	9.84	12.28	10.62	16.32	25.25	19.74	20.4367	2.67	11.35	22.21	12.0767	10.43	11.63	19.1	13.72	21.27	19.08	22.27	20.8733	8.4	11.7	11.08	10.3933	7.38	5.75	17.24	10.1233	23.08	20.09	20.45	21.2067	ALBINO3-like protein 1, chloroplastic OS=Arabidopsis thaliana OX=3702 GN=ALB4 PE=1 SV=3
EVM0000069	-	MEbrown	0.14	0	0.07	0.07	0.06	0	0.07	0.0433333	0.5	0	0.57	0.356667	0.14	0	0.07	0.07	0	0.21	0.22	0.143333	0.29	0.45	0	0.246667	0	0	0	0	0	0	0	0	0.57	0.39	0	0.32	Gypsy retrotransposon integrase-like protein 1 OS=Homo sapiens OX=9606 GN=GIN1 PE=1 SV=3
EVM0000070	-	-	0	0	0	0	0	0	0	0	0	0	0	0	0	0	0	0	0	0	0	0	0	0	0	0	0	0	0	0	0	0	0	0	0	0	0	0	Ethylene-responsive transcription factor 10 OS=Arabidopsis thaliana OX=3702 GN=ERF10 PE=2 SV=1
EVM0000071	-	-	0	0	0	0	0	0	0	0	0	0	0	0	0	0	0	0	0	0	0	0	0	0	0	0	0	0	0	0	0	0	0	0	0	0	0	0
EVM0000072	-	-	0	0	0	0	0	0	0	0	0	0	0	0	0	0	0.09	0.03	0	0	0	0	0	0.19	0	0.0633333	0	0	0	0	0	0	0	0	0	0	0	0	Two-pore potassium channel 1 OS=Arabidopsis thaliana OX=3702 GN=TPK1 PE=1 SV=2
EVM0000074	-	MEred	63.84	77.46	41.4	60.9	47.48	59.73	39.54	48.9167	0.29	2.74	0.33	1.12	71.49	146.21	119.47	112.39	36.52	67.13	36.33	46.66	0.29	0	0.16	0.15	133.92	61.19	111.56	102.223	92.75	50.63	0.86	48.08	0.29	1.26	2.09	1.21333	Cyclin-dependent kinase B2-2 OS=Arabidopsis thaliana OX=3702 GN=CDKB2-2 PE=1 SV=2
EVM0000077	-	-	1.41	0.25	0	0.553333	0.13	0	0	0.0433333	0	0	0	0	0	0	0	0	0.15	0	0	0.05	0.29	0	0	0.0966667	0	0.14	0	0.0466667	0	0.14	0	0.0466667	0	0.47	0	0.156667	Protein LIFEGUARD 4 OS=Arabidopsis thaliana OX=3702 GN=LFG4 PE=2 SV=1
EVM0000079	-	MEblue	0	0	2.08	0.693333	0.52	0.14	0.42	0.36	0.29	4.93	6.72	3.98	1.41	0	0.99	0.8	1.31	0.71	0.58	0.866667	11.06	15.69	12.52	13.09	1.15	2.58	1.26	1.66333	4.34	5.3	0	3.21333	4.87	2.68	2.66	3.40333	Calcineurin B-like protein 4 OS=Oryza sativa subsp. japonica OX=39947 GN=CBL4 PE=1 SV=1
EVM0000080	-	MEbrown	26.73	47.22	37.55	37.1667	39.61	30.73	25.71	32.0167	8.68	7.03	6.21	7.30667	35.45	64.04	38.22	45.9033	44.04	40	17.89	33.9767	11.27	8.6	8.06	9.31	52.14	35.85	33.56	40.5167	50.51	54.25	12.26	39.0067	2.97	5.6	8.54	5.70333	Probable inactive receptor kinase At2g26730 OS=Arabidopsis thaliana OX=3702 GN=At2g26730 PE=1 SV=1
EVM0000081	-	MEred	0	0.09	0	0.03	0.72	0.1	0.1	0.306667	0.3	0	0	0.1	0	1.16	1.28	0.813333	0	0.99	0.5	0.496667	0	0	0	0	1.69	1.22	1.45	1.45333	0.78	0.96	0	0.58	0	0	0	0	Thioredoxin reductase 2 OS=Arabidopsis thaliana OX=3702 GN=NTR2 PE=2 SV=2
EVM0000082	-	MEturquoise	0.13	1.43	1.13	0.896667	2.45	1.97	1.98	2.13333	1.7	1.95	1.09	1.58	0.53	3.11	4.04	2.56	2.96	3.86	3.11	3.31	1.16	0.57	1.87	1.2	1.77	2.7	2.91	2.46	6.32	4.95	0.68	3.98333	1.36	0.45	2.97	1.59333
EVM0000083	-	MEblue	0.08	0	0	0.0266667	0	0	0.07	0.0233333	1.15	1.4	5.1	2.55	0	0	0	0	0.16	0.23	0	0.13	21.18	0.96	5.12	9.08667	0	0.15	0	0.05	0.34	0.07	0.08	0.163333	1.08	1.78	2.65	1.83667	Short-chain dehydrogenase TIC 32, chloroplastic OS=Pisum sativum OX=3888 GN=TIC32 PE=1 SV=1
EVM0000084	-	MEbrown	0.04	0.41	0	0.15	0.11	0.2	0.04	0.116667	0.84	1.05	0.82	0.903333	0.04	0.04	0.29	0.123333	0.34	0.08	0.17	0.196667	2.4	0.83	0.44	1.22333	0.04	0.16	0.12	0.106667	0.19	0.04	0	0.0766667	0.67	0.56	3.01	1.41333	Lipase-like PAD4 OS=Arabidopsis thaliana OX=3702 GN=PAD4 PE=1 SV=1
EVM0000085	-	MEblue	0.13	0.06	0.2	0.13	0.23	0.31	0.13	0.223333	1.23	2.54	0.3	1.35667	0.38	0.06	0.83	0.423333	0.13	0.65	0.13	0.303333	4.93	1.82	0.52	2.42333	0.52	0.55	0.69	0.586667	0.51	0.38	0.78	0.556667	0.13	0.36	0.17	0.22	Putative non-heme bromoperoxidase BpoC OS=Mycobacterium tuberculosis (strain ATCC 25618 / H37Rv) OX=83332 GN=bpoC PE=1 SV=1
EVM0000087	-	-	0	0	0	0	0	0	0	0	0	0	0	0	0.16	0	0.33	0.163333	0	0	0	0	0	0.34	0.19	0.176667	0	0	0	0	0.37	0.16	0	0.176667	0	0	0	0	Dirigent protein 7 OS=Arabidopsis thaliana OX=3702 GN=DIR7 PE=2 SV=1
EVM0000088	-	MEyellow	0	0.32	0.25	0.19	0.99	0.82	0.71	0.84	2.31	3.6	2.08	2.66333	0.12	0.33	0.84	0.43	3.7	3.99	3.71	3.8	0.61	3.67	1.81	2.03	0	0.46	0.24	0.233333	1.23	2.84	3.66	2.57667	2.06	0.8	2.9	1.92
EVM0000089	-	-	0	0	0	0	0	0	0	0	0	0	0	0	0	0	0	0	0	0.06	0	0.02	0	0.17	0.26	0.143333	0	0	0	0	0	0	0	0	0.11	0	0	0.0366667
EVM0000090	-	MEturquoise	0.2	0.47	0.42	0.363333	1.87	0.58	0.91	1.12	0.27	0.13	0	0.133333	0.59	1.32	1.72	1.21	1.36	0.87	3.54	1.92333	0.2	0.14	0.15	0.163333	1	0.95	0.46	0.803333	0.75	0.39	0.4	0.513333	0.27	0.15	0.09	0.17	Cell division cycle-associated 7-like protein OS=Homo sapiens OX=9606 GN=CDCA7L PE=1 SV=2
EVM0000093	-	-	0	0	0	0	0	0	0	0	0	0.14	0	0.0466667	0	0	0	0	0	0	0	0	0	0	0	0	0	0	0	0	0	0	0	0	0	0	0	0	L-type lectin-domain containing receptor kinase IX.1 OS=Arabidopsis thaliana OX=3702 GN=LECRK91 PE=1 SV=1
EVM0000095	-	MEgreen	0.05	0.04	0.21	0.1	0	0	0	0	2.6	5.3	0.97	2.95667	0	0.04	0.15	0.0633333	0.66	0.35	0.1	0.37	2.8	5.1	1.26	3.05333	0.1	0.38	0	0.16	0.11	0.1	0	0.07	12.53	5.77	5.76	8.02	Phenolic glucoside malonyltransferase 1 OS=Arabidopsis thaliana OX=3702 GN=PMAT1 PE=1 SV=1
EVM0000097	-	MEred	1.85	24.76	6.29	10.9667	14.15	4.31	11.01	9.82333	0.04	0.04	0.54	0.206667	58.57	14.01	2.48	25.02	5.56	13.09	1.83	6.82667	0	0	0	0	35.98	5.71	15.33	19.0067	26.13	27.28	0.35	17.92	0.27	0.9	0	0.39	Cyclic nucleotide-gated ion channel 1 OS=Arabidopsis thaliana OX=3702 GN=CNGC1 PE=1 SV=1
EVM0000099	-	-	0	0	0	0	0	0	0	0	0	0	0	0	0	0	0	0	0	0	0	0	0	0	0	0	0	0	0	0	0.04	0	0	0.0133333	0	0	0	0	Receptor-like protein EIX2 OS=Solanum lycopersicum OX=4081 GN=EIX2 PE=1 SV=2
EVM0000100	-	MEyellow	6.91	13.79	12.01	10.9033	14.33	15.72	18.19	16.08	11.11	17.31	17.79	15.4033	10.97	21.17	22.53	18.2233	20.73	25.41	15.38	20.5067	28.49	14.38	17.09	19.9867	15.06	15.64	11.8	14.1667	14.43	14.47	12.22	13.7067	14.56	12.64	20.24	15.8133
EVM0000101	-	MEturquoise	6.84	11.81	6.73	8.46	14.65	14.22	14.46	14.4433	28.75	16.17	12.31	19.0767	9.98	12.75	23.57	15.4333	15.32	15.39	24.7	18.47	10.23	10.68	13.49	11.4667	12.91	24.05	20.42	19.1267	22.2	13.23	19.72	18.3833	17.38	10.38	16.52	14.76
EVM0000102	-	MEyellow	0.51	0.36	0.43	0.433333	0.51	1.24	0.3	0.683333	0.51	0.59	0.18	0.426667	1.41	0.55	0.41	0.79	1.87	1.53	0.94	1.44667	0.82	1.02	1.35	1.06333	0.51	0.39	0.5	0.466667	0.52	1.05	0.62	0.73	1.33	1.07	0.2	0.866667
EVM0000103	-	-	0	0	0	0	0	0	0	0	0	0	0	0	0	0	0	0	0	0	0	0	0.06	0	0	0.02	0	0	0	0	0	0	0	0	0	0	0	0	Probable E3 ubiquitin-protein ligase ARI8 OS=Arabidopsis thaliana OX=3702 GN=ARI8 PE=2 SV=1
EVM0000104	-	-	0	0	0	0	0	0	0	0	0	0	0	0	0	0	0	0	0	0	0	0	0	0	0	0	0	0	0	0	0	0	0	0	0	0	0	0	Putative laccase-9 OS=Oryza sativa subsp. japonica OX=39947 GN=LAC9 PE=3 SV=1
EVM0000105	-	MEblack	5.81	8.61	8.35	7.59	8.06	10.79	5.9	8.25	4.65	3.24	4.29	4.06	3.42	8.1	7.52	6.34667	9.15	9.43	9.27	9.28333	6.98	5.77	11.39	8.04667	7.07	7.45	6.97	7.16333	9.61	12.08	6.72	9.47	5.36	7.37	5.92	6.21667	39S ribosomal protein L47, mitochondrial OS=Mus musculus OX=10090 GN=Mrpl47 PE=1 SV=2
EVM0000107	-	MEblue	0	0	0.13	0.0433333	0	0	0.18	0.06	0	0.2	0	0.0666667	0	0	0.57	0.19	0.09	0.52	0.06	0.223333	0.89	0.6	0.81	0.766667	0.06	0.14	0.65	0.283333	0.99	0.42	0.4	0.603333	0	0	0	0	TMV resistance protein N OS=Nicotiana glutinosa OX=35889 GN=N PE=1 SV=1
EVM0000108	-	MEpink	3.63	3.4	4.98	4.00333	4.86	3.89	6.09	4.94667	6.24	4.23	6.49	5.65333	3.58	5.27	8	5.61667	7.56	4.19	4.43	5.39333	3.73	4.46	8.26	5.48333	9.98	9.59	13.16	10.91	5.33	8.33	5.59	6.41667	6.56	6.21	3.33	5.36667	Probable protein phosphatase 2C 71 OS=Oryza sativa subsp. japonica OX=39947 GN=Os10g0370000 PE=2 SV=1
EVM0000109	-	MEgreen	3.22	6.37	9.99	6.52667	8.49	8.62	7.65	8.25333	9.97	16.11	17.62	14.5667	4.83	11.27	9.89	8.66333	12.4	9.4	9.29	10.3633	10	11.39	8.88	10.09	12.06	9.62	9.02	10.2333	14.35	13.22	5.95	11.1733	16.24	15.46	11.5	14.4	Auxin response factor 19 OS=Arabidopsis thaliana OX=3702 GN=ARF19 PE=1 SV=2
EVM0000110	-	MEred	41.62	52.81	48.06	47.4967	56.33	50.56	57.26	54.7167	41.35	48.77	52.74	47.62	47.34	64.89	75.56	62.5967	35.67	62.02	52.7	50.13	29.53	31.83	32.2	31.1867	63.49	62.06	62.31	62.62	48.28	40.04	45.6	44.64	40.28	35.27	45.14	40.23	26S proteasome non-ATPase regulatory subunit 1 homolog A OS=Arabidopsis thaliana OX=3702 GN=RPN2A PE=1 SV=1
EVM0000112	-	MEgreen	15.16	10.22	3.47	9.61667	11.78	2.03	2.11	5.30667	432.73	292.18	105.82	276.91	15.79	3.63	9.93	9.78333	1.81	0.39	10.36	4.18667	16.42	125.61	50.44	64.1567	5.37	14.81	68.79	29.6567	5.84	5.06	206.43	72.4433	244.35	195.65	691.43	377.143	NADPH-dependent aldehyde reductase 1, chloroplastic OS=Arabidopsis thaliana OX=3702 GN=ChlADR1 PE=1 SV=1
EVM0000113	-	MEred	3.38	6.56	6.8	5.58	9	15.67	10.6	11.7567	17.17	15.49	9.98	14.2133	4.59	2.52	0	2.37	13.29	18.64	17.45	16.46	15.3	6.82	28.66	16.9267	0	2.96	0.3	1.08667	4.89	1.21	29.1	11.7333	36.16	20.25	9.51	21.9733
EVM0000114	-	MEgreen	4.42	5.03	6.73	5.39333	8.94	7.95	10.77	9.22	3.43	4.05	4.55	4.01	5.01	6.21	7.28	6.16667	9.73	7.94	7.61	8.42667	7.42	7.72	7.16	7.43333	6.18	7.62	9.84	7.88	8.59	9.03	6.5	8.04	3.98	4.04	2.4	3.47333	Pentatricopeptide repeat-containing protein At1g13040, mitochondrial OS=Arabidopsis thaliana OX=3702 GN=At1g13040 PE=2 SV=1
EVM0000116	-	MEred	0.47	0	0	0.156667	0	0	0	0	0.32	0	0	0.106667	1.09	0	0	0.363333	0	0.16	0	0.0533333	0	0	0.37	0.123333	0	0.3	0.31	0.203333	0	0.15	0.32	0.156667	0	0	0	0	Casparian strip membrane protein 1 OS=Ricinus communis OX=3988 GN=RCOM_1259250 PE=2 SV=1
EVM0000117	-	MEblue	0	0.04	0.18	0.0733333	0	0	0	0	0.26	1.89	0.79	0.98	0.04	0.15	0	0.0633333	0.35	0.21	0.13	0.23	2.2	1.66	0.64	1.5	0	0.12	0.04	0.0533333	0.24	0.13	0.04	0.136667	0.13	0.9	0.91	0.646667	Probable methyltransferase PMT15 OS=Arabidopsis thaliana OX=3702 GN=At4g00750 PE=2 SV=1
EVM0000118	-	MEyellow	0.94	1.74	5.11	2.59667	23.52	13.49	66.61	34.54	23.08	30.52	30.46	28.02	0.36	5.6	12.73	6.23	38.3	46.67	13.6	32.8567	21.11	24.34	14	19.8167	9.27	12.88	5.3	9.15	5.68	12.57	18.87	12.3733	32.15	26.51	19.48	26.0467	Amino acid transporter AVT6C OS=Arabidopsis thaliana OX=3702 GN=AVT6C PE=2 SV=1
EVM0000119	-	MEgreen	23.81	23.24	33.3	26.7833	24.93	20.71	22.3	22.6467	10.24	12.93	12.89	12.02	30.36	25.75	29.21	28.44	34.99	28.89	23.7	29.1933	21.06	22.17	38.13	27.12	29.39	24.83	26.47	26.8967	36.04	48.67	18.76	34.49	13.69	17.29	12.07	14.35	50S ribosomal protein L9 OS=Solibacter usitatus (strain Ellin6076) OX=234267 GN=rplI PE=3 SV=1
EVM0000120	-	MEgreen	2.56	4.99	6.83	4.79333	7.4	4.83	9.94	7.39	6.87	14.2	13.74	11.6033	1.28	15.61	18.43	11.7733	16.61	14.16	12.15	14.3067	6.67	7.41	6.07	6.71667	9.12	11.09	12.24	10.8167	9.34	9.13	11.09	9.85333	8.85	15.91	32.54	19.1	Prolyl endopeptidase OS=Homo sapiens OX=9606 GN=PREP PE=1 SV=2
EVM0000121	-	MEbrown	62.27	93.96	95.11	83.78	62.04	43.29	63.15	56.16	40.15	37.95	38.4	38.8333	38.71	113.67	142.87	98.4167	55.43	67.15	83.09	68.5567	48.97	46.38	65.93	53.76	85.08	89.11	95.25	89.8133	57.38	61.59	56.16	58.3767	37.8	42.04	47.87	42.57	FK506-binding protein 2 OS=Vicia faba OX=3906 GN=FKBP15 PE=1 SV=1
EVM0000122	-	-	0.15	0.14	0	0.0966667	0.28	0	0.61	0.296667	0.31	0	0	0.103333	0	0.28	0	0.0933333	0	0.16	0.16	0.106667	0	0	0	0	0	0	0	0	0	0	0	0	0	0	0	0	Probable LRR receptor-like serine/threonine-protein kinase At4g29180 OS=Arabidopsis thaliana OX=3702 GN=At4g29180 PE=2 SV=2
EVM0000123	-	MEblack	54.85	31.42	41.5	42.59	28.05	33.32	30.01	30.46	69.83	51.9	63.45	61.7267	48.53	30.81	37.75	39.03	29.7	35.01	28.59	31.1	38.59	54.69	44.35	45.8767	43.76	39.18	35.73	39.5567	23.54	21.88	32.95	26.1233	34.42	48.88	48.64	43.98	Phosphatidylinositol 3,4,5-trisphosphate 3-phosphatase and protein-tyrosine-phosphatase PTEN2A OS=Arabidopsis thaliana OX=3702 GN=PTEN2A PE=1 SV=1
EVM0000124	-	MEturquoise	10.25	12.28	11.5	11.3433	16.57	17.51	12.34	15.4733	11.18	12.32	7.01	10.17	11.9	14.37	15.25	13.84	31.91	16.71	21.66	23.4267	16.32	12.74	13.99	14.35	16.38	11.5	10.42	12.7667	15.05	23.69	9.67	16.1367	8.67	8.86	7.95	8.49333	Putative E3 ubiquitin-protein ligase RING1a OS=Arabidopsis thaliana OX=3702 GN=RING1A PE=1 SV=2
EVM0000126	-	MEgreen	12.32	14.2	12.8	13.1067	14.64	16.25	13.75	14.88	10.63	11.22	13.66	11.8367	18.66	18.51	15.49	17.5533	16.81	16.96	15.75	16.5067	19.56	13.6	14.02	15.7267	17.6	15.65	15.81	16.3533	16.75	15.13	11.04	14.3067	13.04	10.07	10.65	11.2533
EVM0000127	-	MEred	2.34	3.16	2.4	2.63333	2.41	1.88	2.94	2.41	0.79	3.51	0.25	1.51667	3.68	4.46	8.07	5.40333	4.46	2.94	4.99	4.13	0.72	0.83	2.73	1.42667	7.37	2.94	5.69	5.33333	4.2	4.21	0.58	2.99667	0.29	1.03	0.19	0.503333	Mitogen-activated protein kinase kinase 6 OS=Arabidopsis thaliana OX=3702 GN=MKK6 PE=1 SV=1
EVM0000128	-	MEyellow	0.79	1.91	3.47	2.05667	2.69	3.72	2.96	3.12333	3.06	1.87	4.73	3.22	1.43	2.74	3.53	2.56667	4.06	4.27	3.48	3.93667	3.35	3.18	3.76	3.43	4.15	3.58	2.62	3.45	2.44	2.69	5.4	3.51	5.81	3.68	2.51	4	F-box protein CPR1 OS=Arabidopsis thaliana OX=3702 GN=CPR1 PE=1 SV=2
EVM0000129	-	MEblack	0	0.06	0	0.02	0	0	0	0	0.07	7.38	1.85	3.1	0.07	0.13	0.07	0.09	0.45	0	0.15	0.2	1.03	0.46	0.17	0.553333	0	0	0.29	0.0966667	0.08	0.07	0.15	0.1	0.51	0.57	1.27	0.783333	D-galacturonate reductase OS=Fragaria ananassa OX=3747 GN=GALUR PE=1 SV=1
EVM0000130	-	MEblue	0.3	0.36	0.53	0.396667	0.64	0.59	0.15	0.46	0.46	1.27	6.81	2.84667	0.65	0.05	0.76	0.486667	1.14	3.3	0.47	1.63667	13.06	0.37	1.11	4.84667	1.17	0.1	1.04	0.77	0.11	1.04	0.41	0.52	0.81	1.07	0.47	0.783333	3-ketoacyl-CoA synthase 12 OS=Arabidopsis thaliana OX=3702 GN=KCS12 PE=2 SV=1
EVM0000131	-	-	0	0	0	0	0	0	0	0	0	0	0	0	0	0	0	0	0	0	0	0	0	0	0	0	0	0	0	0	0	0	0	0	0	0	0	0	Chloroplast envelope quinone oxidoreductase homolog OS=Arabidopsis thaliana OX=3702 GN=CEQORH PE=1 SV=1
EVM0000132	-	MEblue	2.43	0	7.26	3.23	1.8	3.69	1.83	2.44	10.24	2.02	6.24	6.16667	0	1.42	2.18	1.2	3.19	3.57	2.15	2.97	10.8	12.04	12.56	11.8	0.32	3.07	0	1.13	0	0	1.65	0.55	0.03	9.25	2.96	4.08
EVM0000133	-	MEturquoise	38.82	39.28	29.93	36.01	65.63	62.14	56.23	61.3333	36.65	35	51.07	40.9067	40.31	62.2	58.99	53.8333	72.33	65.32	59.71	65.7867	85.78	65.4	31.7	60.96	70.28	55.98	63.91	63.39	81.38	69.81	43.04	64.7433	61.92	78.51	26.34	55.59	Protein NRT1/ PTR FAMILY 5.10 OS=Arabidopsis thaliana OX=3702 GN=NPF5.10 PE=2 SV=1
EVM0000135	-	-	0	0	0	0	0	0	0	0	0	0	0	0	0	0	0	0	0	0	0	0	0	0	0	0	0	0	0	0	0	0	0	0	0	0	0	0
EVM0000136	-	MEturquoise	0.07	0.25	0.15	0.156667	0.54	0.55	0.74	0.61	0.41	0.25	0.6	0.42	0.33	0.49	0.26	0.36	0.22	0.05	0.27	0.18	0.53	0	0.05	0.193333	0.34	0.52	0.19	0.35	0.67	0.56	0.07	0.433333	0	0.21	0.38	0.196667	Putative disease resistance RPP13-like protein 1 OS=Arabidopsis thaliana OX=3702 GN=RPPL1 PE=3 SV=1
EVM0000137	-	-	0.06	0	0	0.02	0	0	0	0	0.06	0	0	0.02	0	0	0	0	0	0	0	0	0	0	0	0	0	0	0	0	0	0	0	0	0	0	0	0	UPF0481 protein At3g47200 OS=Arabidopsis thaliana OX=3702 GN=At3g47200 PE=2 SV=1
EVM0000138	-	MEgreen	0	0.77	0.09	0.286667	1.59	0.51	1.45	1.18333	2.11	0.59	3.41	2.03667	0	0.55	0.78	0.443333	0.62	0.52	1.7	0.946667	1.41	0.37	0.71	0.83	0.26	0.5	0.17	0.31	0.1	0.43	1.32	0.616667	2.19	1.93	1.63	1.91667	Putative RING-H2 finger protein ATL21A OS=Arabidopsis thaliana OX=3702 GN=ATL21A PE=3 SV=1
EVM0000140	-	MEgreen	22.92	33.58	22.63	26.3767	24.89	20.7	27	24.1967	28.6	30.11	32.33	30.3467	24.29	32.95	34.15	30.4633	30.82	30.25	30.8	30.6233	22.16	20.27	28.17	23.5333	26.71	34.19	31.37	30.7567	29.76	25.51	26.7	27.3233	30.08	37.39	37.16	34.8767	Ureidoglycolate hydrolase OS=Arabidopsis thaliana OX=3702 GN=UAH PE=1 SV=1
EVM0000141	-	-	0	0	0	0	0.06	0.06	0	0.04	0	0.24	0	0.08	0	0	0	0	0	0	0	0	0	0	0	0	0	0	0	0	0	0	0.19	0.0633333	0	0.2	0	0.0666667	Uncharacterized mitochondrial protein AtMg00310 OS=Arabidopsis thaliana OX=3702 GN=AtMg00310 PE=4 SV=1
EVM0000142	-	MEblack	159.33	161.71	175.18	165.407	149.72	149.92	136.46	145.367	221.93	236.98	218.74	225.883	179.93	138.22	157.71	158.62	114.33	122.41	133.65	123.463	141.76	177.6	180.11	166.49	163.65	133.54	154.62	150.603	130.4	157.64	166.23	151.423	161.08	186.75	164.95	170.927	Ankyrin repeat domain-containing protein 2B OS=Arabidopsis thaliana OX=3702 GN=AKR2B PE=1 SV=1
EVM0000144	-	-	0	0	0.09	0.03	0	0	0.08	0.0266667	0	0.08	0	0.0266667	0	0	0	0	0.08	0	0	0.0266667	0	0	0	0	0	0.08	0	0.0266667	0	0	0	0	0	0	0	0
EVM0000145	-	MEturquoise	8.69	8.88	11.99	9.85333	16.1	13.3	13.36	14.2533	9.81	6.07	8.45	8.11	5.09	12.06	12.09	9.74667	17.51	15.38	16.38	16.4233	8.51	7.44	12.08	9.34333	16.45	12.55	11.39	13.4633	13.67	15.34	17.06	15.3567	9.53	11.71	10.07	10.4367	Protein MULTIPLE CHLOROPLAST DIVISION SITE 1 OS=Arabidopsis thaliana OX=3702 GN=MCD1 PE=1 SV=1
EVM0000146	-	-	0	0	0	0	0	0	0	0	0	0.45	0	0.15	0.07	0	0	0.0233333	0	0	0.07	0.0233333	0	0	0	0	0	0	0	0	0	0	0	0	0	0	0.09	0.03	Serine carboxypeptidase-like 18 OS=Arabidopsis thaliana OX=3702 GN=SCPL18 PE=2 SV=2
EVM0000147	-	-	0	0	0	0	0	0	0	0	0	0	0	0	0	0	0	0	0	0	0	0	0	0	0	0	0	0	0	0	0	0.13	0	0.0433333	0	0	0	0	Pentatricopeptide repeat-containing protein At1g30610, chloroplastic OS=Arabidopsis thaliana OX=3702 GN=EMB2279 PE=3 SV=1
EVM0000150	-	MEbrown	42.47	65.86	59.6	55.9767	66.16	70.34	67.37	67.9567	133.28	138.22	143.45	138.317	36.86	66.05	69.59	57.5	120.42	111.6	81.12	104.38	109.57	106.17	107.96	107.9	51.17	84.17	61.58	65.64	73.64	65.77	65.72	68.3767	119.38	121.18	99.99	113.517	E3 ubiquitin-protein ligase RHF2A OS=Arabidopsis thaliana OX=3702 GN=RHF2A PE=2 SV=1
EVM0000151	-	MEblack	0.11	0	0.12	0.0766667	0.2	0.44	0.66	0.433333	1.58	0.75	0.9	1.07667	0.33	0.91	0.33	0.523333	0.46	0	0.57	0.343333	0.56	0.23	0.26	0.35	0.23	0.75	0	0.326667	0	0	0.45	0.15	1.58	0.12	0.15	0.616667	Pentatricopeptide repeat-containing protein At5g15280, mitochondrial OS=Arabidopsis thaliana OX=3702 GN=At5g15280 PE=1 SV=1
EVM0000153	-	MEblue	0.12	0.26	0.37	0.25	0.32	0.35	0.12	0.263333	5.74	2.45	1.43	3.20667	0.59	0.05	0.18	0.273333	2.36	0.54	0.18	1.02667	14.29	3.24	2.67	6.73333	0.12	0.4	0.76	0.426667	0.27	0	0.12	0.13	1.37	2.17	1.11	1.55	GDSL esterase/lipase At4g10955 OS=Arabidopsis thaliana OX=3702 GN=At4g10955 PE=2 SV=1
EVM0000155	-	MEblue	0.16	0.49	0.52	0.39	0.1	0.05	0.11	0.0866667	2.79	6.33	3.44	4.18667	0.82	0.05	0.17	0.346667	3.79	1.33	0.11	1.74333	30.23	29.26	5.44	21.6433	0.11	0.11	0.76	0.326667	0.06	0.11	0.11	0.0933333	2.28	3.92	4.36	3.52	Beta-amyrin 28-monooxygenase OS=Vitis vinifera OX=29760 GN=CYP716A17 PE=1 SV=2
EVM0000156	-	MEturquoise	13.17	16.67	18.59	16.1433	30.53	26.57	39.82	32.3067	16.43	19.9	21.92	19.4167	12.87	31.6	27.23	23.9	23.67	26.37	27.43	25.8233	14.47	13.11	17.47	15.0167	23.68	26.52	27.17	25.79	34.06	23.5	21.39	26.3167	20.97	18.29	19.36	19.54	AP-4 complex subunit epsilon OS=Arabidopsis thaliana OX=3702 GN=At1g31730 PE=1 SV=1
EVM0000157	-	MEturquoise	0.54	0.42	1.77	0.91	2.34	2.71	1.99	2.34667	0.21	0.13	0.23	0.19	0.34	1.41	1.69	1.14667	3.19	3.54	3.27	3.33333	0	0.14	0.31	0.15	2.19	1.36	1.6	1.71667	1.68	1.86	0.62	1.38667	0	0.6	0.82	0.473333	Serine decarboxylase 1 OS=Oryza sativa subsp. japonica OX=39947 GN=SDC1 PE=3 SV=1
EVM0000158	-	-	0	0	0	0	0	0	0	0	0	0.19	0	0.0633333	0	0	0	0	0	0	0	0	0	0	0	0	0	0	0	0	0	0	0	0	0	0	0	0	Protein PELPK2 OS=Arabidopsis thaliana OX=3702 GN=PELPK2 PE=3 SV=1
EVM0000159	-	MEbrown	30.14	2.54	16.32	16.3333	15.67	29.98	17.67	21.1067	829.6	1258.67	543.81	877.36	10.96	12.99	65.55	29.8333	80.57	42.01	121.21	81.2633	552.49	1399.42	1688.85	1213.59	21.96	52.94	45.16	40.02	6.49	10.06	129.49	48.68	1139.2	1062.64	689.33	963.723
EVM0000160	-	MEyellow	0.91	2.99	1.92	1.94	4.23	4.67	4.41	4.43667	3.98	7.46	3.49	4.97667	0.63	3.12	5.7	3.15	7.42	7.36	5.78	6.85333	4.62	6.14	6.36	5.70667	3.91	4.17	3.6	3.89333	6.93	6.29	6.34	6.52	2.77	3.28	6.97	4.34
EVM0000161	-	MEturquoise	0.06	0	0.54	0.2	0.1	0.22	0.06	0.126667	0.06	0	0	0.02	0.23	1.88	0.86	0.99	2.59	1.33	1	1.64	0.06	0	0	0.02	0.64	0.39	0.91	0.646667	1.11	0.57	0.06	0.58	0	0	0	0	Pentatricopeptide repeat-containing protein At2g42920, chloroplastic OS=Arabidopsis thaliana OX=3702 GN=PCMP-E75 PE=2 SV=1
EVM0000162	-	MEbrown	94.25	106.79	106.59	102.543	81.53	73.42	79.77	78.24	47.21	49.39	51.01	49.2033	122.93	116.34	139.89	126.387	85.22	105.12	104.65	98.33	66.88	55.5	80.49	67.6233	105.86	83.77	89.14	92.9233	66.2	85.46	67.12	72.9267	53.03	45.95	52.03	50.3367	NHP2-like protein 1 OS=Xenopus laevis OX=8355 GN=snu13 PE=2 SV=1
EVM0000163	-	-	0	0	0	0	0	0	0	0	0	0	0	0	0	0	0	0	0	0	0	0	0	0	0	0	0	0	0	0	0	0	0	0	0	0	0	0	Protein ECERIFERUM 1 OS=Arabidopsis thaliana OX=3702 GN=CER1 PE=1 SV=1
EVM0000164	-	-	0	0	0	0	0	0	0	0	0	0	0	0	0.26	0.12	0.26	0.213333	0	0	0	0	0	0	0	0	0	0.25	0	0.0833333	0.15	0.13	0	0.0933333	0	0	0	0
EVM0000165	-	MEbrown	9.37	7.26	10.89	9.17333	6.14	5.07	4.69	5.3	1.93	4.13	4.04	3.36667	10.92	9.08	11.84	10.6133	8.21	7.78	5.61	7.2	1.89	0.96	4.59	2.48	17.09	9.59	6.68	11.12	16.49	16.01	4.57	12.3567	2.34	1.77	6.52	3.54333	Probable receptor-like protein kinase At1g80640 OS=Arabidopsis thaliana OX=3702 GN=At1g80640 PE=2 SV=1
EVM0000166	-	MEbrown	216.92	204	150.37	190.43	130.55	163.05	262.36	185.32	42.83	9.02	23.33	25.06	123.18	177.22	256.71	185.703	132.55	76.56	215.86	141.657	16.96	57.75	26.41	33.7067	185.41	231.3	234.62	217.11	129.99	137.66	292.69	186.78	61.44	44.72	142.61	82.9233	Annexin-like protein RJ4 OS=Fragaria ananassa OX=3747 PE=2 SV=2
EVM0000167	-	MEturquoise	20.98	38.93	23.67	27.86	41.99	53.81	47.22	47.6733	4.14	3.16	1.97	3.09	16.56	63.81	66.07	48.8133	51.45	77.29	77.9	68.88	8.22	8.31	7.03	7.85333	44.32	41.97	39.7	41.9967	37.3	26.35	23.47	29.04	2.25	5.86	8.03	5.38	Oligopeptide transporter 3 OS=Arabidopsis thaliana OX=3702 GN=OPT3 PE=2 SV=3
EVM0000168	-	MEblue	0	0	0	0	1.02	0.55	0.8	0.79	0.98	2.36	2.82	2.05333	0	0.32	0.51	0.276667	0	0.15	1.05	0.4	4.12	3	7.92	5.01333	0.26	1.27	1.81	1.11333	0.17	0.35	0.26	0.26	3.65	1.59	2.59	2.61
EVM0000169	-	MEturquoise	5.7	7.65	0.52	4.62333	12.26	6.57	0.24	6.35667	0.76	0	0.29	0.35	0	7.38	7.73	5.03667	0	0.17	24.84	8.33667	0	0.09	0	0.03	0.25	9.62	3.43	4.43333	4.42	0.16	4.88	3.15333	0	1.02	5.12	2.04667	Alpha carbonic anhydrase 4 OS=Arabidopsis thaliana OX=3702 GN=ACA4 PE=3 SV=1
EVM0000171	-	MEturquoise	28.29	46.11	37.17	37.19	29.19	45.83	44.48	39.8333	10.83	23.37	19.64	17.9467	22.82	54.09	42.27	39.7267	43.3	89.63	30.35	54.4267	34.93	22.66	33.92	30.5033	92	59.73	45.94	65.89	79	71.7	38.26	62.9867	15.56	16.47	46.79	26.2733	Copper transporter 5 OS=Arabidopsis thaliana OX=3702 GN=COPT5 PE=1 SV=1
EVM0000173	-	-	0	0	0	0	0	0	0	0	0	0	0	0	0	0	0	0	0	0	0	0	0	0	0	0	0	0	0	0	0	0	0	0	0	0	0	0	Putative disease resistance protein RGA1 OS=Solanum bulbocastanum OX=147425 GN=RGA1 PE=2 SV=2
EVM0000174	-	-	0	0	0	0	0	0	0	0	0	0	0	0	0	0	0	0	0	0	0	0	0	0	0	0	0	0	0	0	0	0	0	0	0	0	0	0
EVM0000175	-	MEturquoise	0.23	0.38	0.16	0.256667	0.91	1.14	1.15	1.06667	0.32	0.49	0.17	0.326667	0.13	0.33	0.34	0.266667	2.34	0.72	1.2	1.42	0.06	0.02	0.02	0.0333333	0.48	0.67	0.52	0.556667	1.05	0.41	0.02	0.493333	0.25	0.06	0.2	0.17	Disease resistance protein At4g27190 OS=Arabidopsis thaliana OX=3702 GN=At4g27190 PE=2 SV=1
EVM0000176	-	MEyellow	860.43	1878.39	1195.85	1311.56	1105.36	584.75	420.66	703.59	1147.96	231.49	344.49	574.647	1071.82	1324.07	720.45	1038.78	865.24	492.17	713.76	690.39	835.29	667.32	977.96	826.857	835.04	1550.41	721.38	1035.61	786.49	780.24	381.08	649.27	689.83	714.46	1262.29	888.86	Protein SPIRAL1-like 1 OS=Arabidopsis thaliana OX=3702 GN=SP1L1 PE=2 SV=1
EVM0000178	-	MEblue	0.81	0.89	1.55	1.08333	0	2.88	0	0.96	3.9	0	5.5	3.13333	0	3.07	2.43	1.83333	0	3.07	3.52	2.19667	2.89	2.11	2.1	2.36667	0	0.87	1.59	0.82	2.37	0	1.3	1.22333	0	1.48	1.98	1.15333
EVM0000179	-	MEpink	0.13	0.16	1.89	0.726667	0.24	0.13	0.73	0.366667	0.31	5.76	0.61	2.22667	0.04	0.04	0.48	0.186667	0.31	2.25	0.32	0.96	2.22	0.97	1.78	1.65667	24.83	1.22	0.78	8.94333	0.4	3.06	2.62	2.02667	1.68	0.49	0.47	0.88	2-methylene-furan-3-one reductase OS=Fragaria ananassa OX=3747 GN=EO PE=1 SV=1
EVM0000180	-	-	0	0	0	0	0	0	0	0	0	0	0	0	0	0	0	0	0	0	0	0	0	0	0	0	0	0	0	0	0	0	0	0	0	0	0	0	MDIS1-interacting receptor like kinase 2 OS=Arabidopsis thaliana OX=3702 GN=MIK2 PE=1 SV=3
EVM0000182	-	MEgreen	0	0.28	0.2	0.16	0.17	0.31	0.31	0.263333	0.13	0.31	0.88	0.44	0.13	0.52	0.38	0.343333	0.39	0.26	0.39	0.346667	0.58	0	0.37	0.316667	0.06	0.49	0.38	0.31	0.22	0	0.06	0.0933333	0.71	0.71	0.17	0.53
EVM0000184	-	MEgreen	0	0	0.35	0.116667	0.3	0	0.16	0.153333	1.17	0.48	0	0.55	1.64	0.15	0.17	0.653333	0.68	0.33	0.34	0.45	0.34	0.17	0.58	0.363333	0	0.32	0	0.106667	0.19	0	0	0.0633333	0.67	0.37	1.56	0.866667	GPI-anchored protein LLG1 OS=Arabidopsis thaliana OX=3702 GN=LLG1 PE=1 SV=1
EVM0000185	-	MEyellow	0.15	0	0.81	0.32	0.07	0.08	0.23	0.126667	0.08	0.07	0	0.05	0.08	0	0	0.0266667	0.08	0	0	0.0266667	0	0	0	0	0.08	0	0.08	0.0533333	0.18	0.23	0	0.136667	0	0.86	0	0.286667
EVM0000186	-	MEpink	3.41	3.44	1.2	2.68333	3.54	0.67	1.12	1.77667	0.69	0.66	1.32	0.89	1.13	0.21	0.23	0.523333	1.87	1.15	2.82	1.94667	2.31	1.2	1.59	1.7	3.93	3.72	3.6	3.75	4.13	1.57	0.23	1.97667	3.92	1.01	2.45	2.46	Auxin-responsive protein SAUR66 OS=Arabidopsis thaliana OX=3702 GN=SAUR66 PE=2 SV=1
EVM0000187	-	MEblue	0	0	0.14	0.0466667	0	0	0	0	0	25.39	0	8.46333	0	0	0	0	0	0	0	0	22.88	0	10.02	10.9667	0	0.26	0.81	0.356667	0	0	0	0	0	0	0	0	MLP-like protein 43 OS=Arabidopsis thaliana OX=3702 GN=MLP43 PE=1 SV=1
EVM0000188	-	MEturquoise	0	0.05	0.11	0.0533333	0.37	0.5	0.2	0.356667	0.16	0.3	0.41	0.29	0.15	0.28	0.51	0.313333	0.52	0.46	0.32	0.433333	0.41	0.16	0.36	0.31	0.36	0.2	0.3	0.286667	0.29	0.35	0.1	0.246667	0	0.06	0	0.02	Putative clathrin assembly protein At4g25940 OS=Arabidopsis thaliana OX=3702 GN=At4g25940 PE=2 SV=1
EVM0000189	-	MEturquoise	0.05	0.13	0.31	0.163333	0.31	0.43	0.38	0.373333	0.15	0.33	0	0.16	0.68	0.4	0.34	0.473333	0.9	0.39	0.3	0.53	0.44	0.41	0.4	0.416667	0.35	0.8	0.19	0.446667	0.61	0.72	0.25	0.526667	0	0.33	0.07	0.133333
EVM0000190	-	-	0	0	0	0	0	0	0	0	0	0	0	0	0.06	0	0	0.02	0	0	0	0	0	0	0	0	0	0	0	0	0	0	0	0	0	0	0	0	Acetyl-CoA-benzylalcohol acetyltransferase OS=Clarkia breweri OX=36903 GN=BEAT PE=1 SV=1
EVM0000191	-	-	0	0	0	0	0	0	0	0	0	0	0	0	0	0	0	0	0	0	0	0	0	0	0	0	0	0	0	0	0	0	0	0	0	0	0	0	Caffeic acid 3-O-methyltransferase OS=Rosa chinensis OX=74649 GN=COMT1 PE=2 SV=1
EVM0000192	-	MEred	7.43	9.3	10.52	9.08333	15.45	14.32	13.79	14.52	9.05	12.92	8.69	10.22	7.14	12.63	17.3	12.3567	3.79	7.99	9.96	7.24667	4.22	11.26	6.24	7.24	13.21	13.02	16.63	14.2867	9.22	6.94	10.5	8.88667	9.85	7.03	10.36	9.08	Structure-specific endonuclease subunit SLX1 OS=Mus musculus OX=10090 GN=Slx1b PE=2 SV=1
EVM0000193	-	MEred	0.23	0.82	0.56	0.536667	0.14	0	0.23	0.123333	0.31	0	0	0.103333	0.38	0.63	0.23	0.413333	0	0.08	0	0.0266667	0	0	0	0	1.24	1.32	1.13	1.23	0.87	0.68	0	0.516667	0	0	0	0
EVM0000194	-	MEred	12.23	11.37	11.92	11.84	10.42	10.94	10.84	10.7333	7.95	8.63	4.22	6.93333	10.57	16.23	18.22	15.0067	14.43	12.53	14.56	13.84	10.23	8.35	13.45	10.6767	17.49	15.35	15.48	16.1067	15.42	14.91	10.33	13.5533	4.87	9.08	7.61	7.18667	ATP-dependent Clp protease proteolytic subunit 2, mitochondrial OS=Arabidopsis thaliana OX=3702 GN=CLPP2 PE=1 SV=1
EVM0000195	-	-	0	0	0	0	0	0	0	0	0	0	0	0	0	0	0.79	0.263333	0	0	0	0	0	0	0	0	0	0	0	0	0	0	0	0	0	0	0	0	Non-specific lipid-transfer protein 13 OS=Arabidopsis thaliana OX=3702 GN=LTP13 PE=2 SV=1
EVM0000196	-	-	0	0	0	0	0	0	0	0	0	0	0	0	0	0.07	0	0.0233333	0.17	0	0	0.0566667	0	0	0	0	0	0	0	0	0	0	0	0	0	0	0	0
EVM0000197	-	MEgreen	0.82	0.45	0.86	0.71	1.44	1.05	1.43	1.30667	3.52	6.53	7.3	5.78333	0.88	2.35	1.77	1.66667	0.84	0.57	0.39	0.6	0.45	0.53	1.39	0.79	2.18	2.42	1.68	2.09333	0.21	0.12	0.83	0.386667	11.69	12.31	10.85	11.6167	Maturase K OS=Quercus gemelliflora OX=252765 GN=matK PE=3 SV=1
EVM0000198	-	MEyellow	59.62	79.59	61.06	66.7567	50.89	55.59	46.71	51.0633	51.31	44.49	57.8	51.2	53.26	81.28	68.74	67.76	38.32	66.77	41.08	48.7233	38.64	40.58	41.63	40.2833	74.47	54.93	74.39	67.93	44.62	45.8	33.72	41.38	47.01	36.8	40.09	41.3	DEAD-box ATP-dependent RNA helicase 56 OS=Oryza sativa subsp. japonica OX=39947 GN=AIP1 PE=1 SV=2
EVM0000199	-	MEblue	0.21	0.19	1.68	0.693333	2.57	1.92	2.93	2.47333	1.4	1.9	1.41	1.57	0.05	0.05	0.05	0.05	0.05	1.18	0.38	0.536667	0	0	0.06	0.02	1.46	1.79	2.05	1.76667	3.2	1.2	3.13	2.51	2.31	3.37	0.78	2.15333	IQ domain-containing protein IQM6 OS=Arabidopsis thaliana OX=3702 GN=IQM6 PE=2 SV=1
EVM0000200	-	MEturquoise	19.72	20.79	17.45	19.32	22.98	25.28	26.97	25.0767	18.81	11.29	19.81	16.6367	21.91	22.17	11.63	18.57	23.04	17.58	21	20.54	18.75	17.43	15.6	17.26	18.14	17.31	12.12	15.8567	31.48	26.57	17.63	25.2267	20.09	12.75	15.16	16	Uncharacterized protein At2g39910 OS=Arabidopsis thaliana OX=3702 GN=At2g39910 PE=2 SV=2
EVM0000201	-	MEblue	0.45	0.13	0.9	0.493333	0.6	0.49	0.59	0.56	2.8	3.65	4.48	3.64333	0.5	1.23	0.96	0.896667	2.99	1.17	0.93	1.69667	6.06	5.57	5.38	5.67	0.97	0.68	0.84	0.83	0.86	1.48	1.12	1.15333	4.12	3.81	2.9	3.61	F-box protein CPR1 OS=Arabidopsis thaliana OX=3702 GN=CPR1 PE=1 SV=2
EVM0000202	-	MEyellow	1013.73	293.36	97.33	468.14	252.79	130.38	9.76	130.977	0	1.57	0	0.523333	1138.42	4.73	0.16	381.103	0.67	10.99	1.17	4.27667	0	0	0	0	775.47	13.9	6.26	265.21	241.89	1067.79	0.83	436.837	0	0.36	16.16	5.50667
EVM0000203	-	MEyellow	0.38	0.93	2.51	1.27333	2.7	1.87	3	2.52333	2.71	4.62	6.18	4.50333	1.14	4.51	4.6	3.41667	4.41	3.75	6.79	4.98333	7.94	2.82	4.11	4.95667	5.13	2.02	3.86	3.67	4.23	3.67	4.75	4.21667	4.25	4.57	6.28	5.03333	Protein BOBBER 1 OS=Arabidopsis thaliana OX=3702 GN=BOB1 PE=1 SV=1
EVM0000204	-	-	0	0	0	0	0	0	0	0	0	0	0	0	0	0	0	0	0	0	0	0	0	0	0	0	0	0	0	0	0	0.16	0	0.0533333	0	0	0	0	Protein DETOXIFICATION 14 OS=Arabidopsis thaliana OX=3702 GN=DTX14 PE=1 SV=1
EVM0000205	-	MEturquoise	28.53	28.14	27.48	28.05	24.56	24.45	20.84	23.2833	32.25	28.67	29.76	30.2267	41.19	28.24	23.95	31.1267	22.5	20.8	21.25	21.5167	37.86	19.98	21.74	26.5267	37	26.2	33.44	32.2133	28.08	29.39	14.89	24.12	20.95	22.7	26.58	23.41	Protein FIP2 OS=Arabidopsis thaliana OX=3702 GN=FIP2 PE=1 SV=1
EVM0000206	-	MEturquoise	8.74	13.3	9.16	10.4	27.05	10.33	19.38	18.92	13.17	6.31	11.52	10.3333	4.3	22.39	6.59	11.0933	14.52	19.02	15.08	16.2067	6.96	11.19	11.58	9.91	12.07	8.46	9.83	10.12	13.22	9.12	8.7	10.3467	6.75	11.04	12.7	10.1633	Beta-galactosidase 17 OS=Arabidopsis thaliana OX=3702 GN=BGAL17 PE=2 SV=1
EVM0000207	-	MEblack	0	0	0.09	0.03	0.15	0.04	0.12	0.103333	4.69	14.12	14.68	11.1633	0.04	0.15	0.08	0.09	0	0.08	0	0.0266667	4.77	4.49	5.14	4.8	0.16	0.23	0.8	0.396667	0.32	0.12	0.08	0.173333	3.32	3.25	1.31	2.62667	E3 ubiquitin-protein ligase At4g11680 OS=Arabidopsis thaliana OX=3702 GN=At4g11680 PE=2 SV=1
EVM0000208	-	-	0	0	0	0	0	0	0	0	0	0	0.13	0.0433333	0	0	0	0	0	0	0	0	0	0	0	0	0	0	0	0	0	0	0	0	0	0	0	0	Pectinesterase inhibitor 4 OS=Arabidopsis thaliana OX=3702 GN=PMEI4 PE=2 SV=1
EVM0000209	-	MEyellow	5534.55	8105.5	3443.15	5694.4	4372.43	5216.35	5314.04	4967.61	4745.1	2814.71	6625.43	4728.41	5086.69	4087.64	2414.16	3862.83	3740.67	3284.45	2388.7	3137.94	3335.19	2905.83	3782.69	3341.24	2747.26	5672.58	3520.69	3980.18	5275.83	3292.07	2334.92	3634.27	3399.41	3109.6	3122.67	3210.56	Translationally-controlled tumor protein homolog OS=Elaeis guineensis var. tenera OX=51953 GN=TCTP PE=2 SV=1
EVM0000210	-	MEbrown	3.68	1.85	2.24	2.59	1.85	2.23	2.72	2.26667	0.67	1.28	0.79	0.913333	3.84	2.89	3.14	3.29	3.27	4.27	1.29	2.94333	1.04	1.11	1.96	1.37	4.24	4.49	2.51	3.74667	5.5	4.87	1.57	3.98	1.71	1.25	1.05	1.33667	Leucine-rich repeat receptor-like tyrosine-protein kinase PXC3 OS=Arabidopsis thaliana OX=3702 GN=PXC3 PE=2 SV=1
EVM0000212	-	MEblue	114.67	107.43	145.92	122.673	101.58	75.74	151.52	109.613	123.62	291.93	147.83	187.793	96.89	148.45	221.03	155.457	204.33	184.8	149.09	179.407	353.5	310.48	645.84	436.607	313.83	216.5	255	261.777	100.41	152.66	131.44	128.17	299.74	126.7	68.19	164.877	Peptide methionine sulfoxide reductase OS=Fragaria ananassa OX=3747 PE=2 SV=2
EVM0000213	-	MEturquoise	27.44	29.33	24.08	26.95	40.43	37.52	46	41.3167	17.02	18.83	13.33	16.3933	30.85	43.83	45.64	40.1067	47.1	51.79	44.88	47.9233	20.6	19.6	25.82	22.0067	36.39	36.24	35.7	36.11	50.06	39.28	29.37	39.57	23.32	15.94	17.27	18.8433
EVM0000214	-	MEbrown	2.08	8.01	4.5	4.86333	18.49	16.18	14.78	16.4833	46.88	33.55	25.55	35.3267	1.95	5.36	9.28	5.53	9.86	6.76	18.23	11.6167	137.65	26.23	32.41	65.43	5.75	7.77	10.62	8.04667	10.37	9.34	20.21	13.3067	52.89	26.03	51.23	43.3833
EVM0000215	-	MEgreen	0	0	0.1	0.0333333	0.26	0	0	0.0866667	0.1	0.28	0.44	0.273333	0	0	0	0	0.19	0.1	0.1	0.13	0.29	0.1	0.44	0.276667	0.19	0.18	0.09	0.153333	0	0	0	0	0.29	1.16	0.38	0.61	COBRA-like protein 2 OS=Arabidopsis thaliana OX=3702 GN=COBL2 PE=2 SV=2
EVM0000217	-	MEred	41	83.05	46.8	56.95	42.28	21.49	40.81	34.86	34.65	29.21	41.81	35.2233	26.44	28.04	28.32	27.6	58.22	20.1	57.79	45.37	86.95	33.93	25.77	48.8833	32.56	29.56	27.87	29.9967	59.35	63.8	54.99	59.38	31.02	27.46	82.58	47.02	Protein ALUMINUM SENSITIVE 3 OS=Arabidopsis thaliana OX=3702 GN=ALS3 PE=1 SV=1
EVM0000218	-	-	0.06	0	0	0.02	0	0.06	0	0.02	0	0	0.07	0.0233333	0.19	0.11	0.06	0.12	0.06	0.06	0	0.04	0	0	0.07	0.0233333	0.06	0.06	0.12	0.08	0	0	0.06	0.02	0	0	0	0	Probable pectate lyase 22 OS=Arabidopsis thaliana OX=3702 GN=At5g63180 PE=2 SV=1
EVM0000219	-	MEturquoise	4.35	11.29	18.25	11.2967	12.5	16	12.6	13.7	4.71	2.38	2.85	3.31333	11.81	23.99	23.77	19.8567	34.74	37.94	19.06	30.58	5.83	2.85	6.25	4.97667	15.54	14.6	14.91	15.0167	18.17	22.93	8.55	16.55	2.91	3.17	6	4.02667	Protein GRAVITROPIC IN THE LIGHT 1 OS=Arabidopsis thaliana OX=3702 GN=GIL1 PE=2 SV=1
EVM0000222	-	MEturquoise	26.73	31.6	29.15	29.16	37.82	53.08	40.9	43.9333	18.1	8.08	13.62	13.2667	49.12	42.29	46.24	45.8833	33.1	47.17	39.54	39.9367	13.47	15.48	19.89	16.28	38.5	39.86	49.55	42.6367	44.28	42.54	40.86	42.56	9.78	13.07	18.47	13.7733	Growth-regulating factor 9 OS=Arabidopsis thaliana OX=3702 GN=GRF9 PE=1 SV=1
EVM0000223	-	MEpink	15.31	16.04	17.36	16.2367	12.09	13.79	14.4	13.4267	20.4	19.37	21.71	20.4933	16.45	20.49	18.38	18.44	13.65	13.2	18.1	14.9833	12.6	16.89	17.5	15.6633	26.96	24.88	25.19	25.6767	10.57	10.66	19.69	13.64	21.7	16.54	21.01	19.75	Small ribosomal subunit biogenesis GTPase RsgA 1, mitochondrial OS=Arabidopsis thaliana OX=3702 GN=rsgA PE=2 SV=1
EVM0000226	-	MEturquoise	1.61	2.17	2.66	2.14667	3.28	3.52	2.99	3.26333	2.47	2.85	3.3	2.87333	1.01	5.11	3.7	3.27333	6.06	4.41	4.22	4.89667	2.8	2.14	2.57	2.50333	3.18	2.83	3	3.00333	2.82	3.81	1.26	2.63	3.5	2.82	2.35	2.89	Flap endonuclease GEN-like 2 OS=Arabidopsis thaliana OX=3702 GN=GEN2 PE=2 SV=2
EVM0000227	-	MEblue	0	0	0	0	0.27	0.86	0.87	0.666667	0	3.42	0	1.14	0.88	0.8	2.07	1.25	3.33	0.3	0.3	1.31	2.99	3.42	3.43	3.28	5.38	2.55	2.62	3.51667	3.01	4.06	0.9	2.65667	1.19	1.31	0.4	0.966667
EVM0000228	-	MEblack	4.17	5.98	3.84	4.66333	8.71	7.05	7.19	7.65	8.59	8.71	9.38	8.89333	4.32	5.44	4.62	4.79333	5.99	5.82	8.35	6.72	5.16	4.47	4.44	4.69	7.04	6.16	6.85	6.68333	5.41	5.11	5.06	5.19333	6.17	5.25	7.68	6.36667	Replication protein A 70 kDa DNA-binding subunit A OS=Arabidopsis thaliana OX=3702 GN=RPA1A PE=1 SV=1
EVM0000229	-	-	0	0	0	0	0	0	0	0	0	0	0	0	0	0	0	0	0	0	0	0	0	0	0	0	0	0	0	0	0	0.2	0	0.0666667	0	0	0	0
EVM0000230	-	-	0	0	0	0	0	0	0	0	0	0	0	0	0	0	0	0	0	0	0	0	0.42	0	0.1	0.173333	0	0	0	0	0	0	0	0	0	0	0	0
EVM0000231	-	MEred	19.48	29.62	35.41	28.17	29.59	21.55	34.77	28.6367	27.37	28.38	30.12	28.6233	18.61	51.28	52.81	40.9	8.34	25.7	15.57	16.5367	21.52	23.58	48.05	31.05	44.2	43.29	46.02	44.5033	44.52	39.11	13.31	32.3133	17.16	26.51	12.41	18.6933	Probable inactive nicotinamidase At3g16190 OS=Arabidopsis thaliana OX=3702 GN=At3g16190 PE=2 SV=1
EVM0000233	-	-	0	0	0	0	0	0	0	0	1.54	0	0	0.513333	0	0	0	0	0	0	0	0	1	0	0	0.333333	0	0	0	0	0	0	0	0	0	0	0	0	Lignin-forming anionic peroxidase OS=Nicotiana sylvestris OX=4096 PE=2 SV=1
EVM0000234	-	-	0	0	0	0	0	0	0	0	0	0	0	0	0	0	0	0	0	0	0	0	0	0	0	0	0	0	0	0	0	0	0	0	0	0	0	0	Putative NAC domain-containing protein 94 OS=Arabidopsis thaliana OX=3702 GN=ANAC094 PE=3 SV=1
EVM0000235	-	MEblue	0.09	0.53	0.18	0.266667	0.47	0	0.51	0.326667	0.26	0.91	1.09	0.753333	0.17	0.62	0.86	0.55	0.18	0	0.35	0.176667	1.22	0.36	0.8	0.793333	0.17	0.58	0.68	0.476667	0.1	0	0	0.0333333	0.17	0.48	0.35	0.333333	Probable plastid-lipid-associated protein 4, chloroplastic OS=Arabidopsis thaliana OX=3702 GN=PAP4 PE=1 SV=1
EVM0000237	-	MEblack	0.29	0.6	0.4	0.43	0.92	0.75	1.04	0.903333	1.31	3.34	1.39	2.01333	0.29	0.74	0.96	0.663333	0.79	0.1	1.19	0.693333	0.63	0.76	0.61	0.666667	1.56	1.29	1.66	1.50333	0.49	0.61	0.29	0.463333	1.5	1.82	0.9	1.40667	Protein ACTIVITY OF BC1 COMPLEX KINASE 7, chloroplastic OS=Arabidopsis thaliana OX=3702 GN=ABC1K7 PE=1 SV=1
EVM0000238	-	MEblue	0	0.08	0.36	0.146667	0	0	0	0	26.96	11.59	3.05	13.8667	0.08	0.23	0.26	0.19	2.62	0.17	0.26	1.01667	53.51	13.9	1.09	22.8333	0.09	0.49	0.5	0.36	0.1	0.25	0.09	0.146667	3.35	7.2	4.11	4.88667	VQ motif-containing protein 22 OS=Arabidopsis thaliana OX=3702 GN=VQ22 PE=2 SV=1
EVM0000239	-	MEgreen	0.44	0.69	0.35	0.493333	0.1	0	0	0.0333333	0.11	3.55	5.28	2.98	0.88	0.3	0.33	0.503333	0	0	0	0	0.34	0.35	0.39	0.36	0.45	0.11	0.55	0.37	0.13	0.11	0	0.08	1.8	14.01	22.42	12.7433
EVM0000240	-	MEyellow	5.98	10.54	12.35	9.62333	17.54	15.44	16.36	16.4467	9.79	11.36	7.07	9.40667	6.56	16.12	17.18	13.2867	19.1	34.17	20.17	24.48	17.98	16.39	21.63	18.6667	12.41	18.91	16.18	15.8333	26.66	22.89	10.69	20.08	10.15	18.26	18.56	15.6567	Mitochondrial import inner membrane translocase subunit TIM14-1 OS=Arabidopsis thaliana OX=3702 GN=TIM14-1 PE=1 SV=1
EVM0000241	-	-	0	0	0	0	0	0	0	0	0	0	0	0	0	0	0	0	0	0	0	0	0	0	0	0	0	0.05	0	0.0166667	0.17	0.1	0	0.09	0	0	0	0	TMV resistance protein N OS=Nicotiana glutinosa OX=35889 GN=N PE=1 SV=1
EVM0000242	-	MEturquoise	14.62	17.82	20.91	17.7833	34.8	27.5	32.63	31.6433	26.98	30.26	31.85	29.6967	11.64	30.92	33.5	25.3533	32.4	40.08	29.57	34.0167	22.69	21.14	25.7	23.1767	26.59	32.2	30.13	29.64	33.88	28.92	24.92	29.24	30.35	26.42	29.11	28.6267	Carbon catabolite repressor protein 4 homolog 1 OS=Arabidopsis thaliana OX=3702 GN=CCR4-1 PE=2 SV=1
EVM0000243	-	MEturquoise	1.48	2.24	3.43	2.38333	2.51	3.27	3.21	2.99667	3.46	2.3	2.23	2.66333	2.43	5.33	4.17	3.97667	6.17	6.73	4.82	5.90667	2.11	0.86	1.04	1.33667	3.61	2.92	3.08	3.20333	5.98	5.04	1.51	4.17667	1.35	1.24	2.79	1.79333	Protein SENSITIVITY TO RED LIGHT REDUCED 1 OS=Arabidopsis thaliana OX=3702 GN=SRR1 PE=2 SV=2
EVM0000244	-	MEbrown	0	0	0	0	0	0	0	0	0.44	0.18	1.01	0.543333	0	0.06	0	0.02	0	0	0	0	0	0.53	0.22	0.25	0	0	0	0	0	0	0	0	0.38	0	0.34	0.24	Cytochrome P450 76A2 OS=Solanum melongena OX=4111 GN=CYP76A2 PE=2 SV=1
EVM0000245	-	MEblack	0.15	1.75	0.46	0.786667	3.26	1.28	2.29	2.27667	7.16	2.32	2.78	4.08667	1.23	0.79	0.22	0.746667	2.69	1.98	3.45	2.70667	0.74	0.31	0.08	0.376667	0	1.12	0.07	0.396667	0.74	0.29	2.74	1.25667	3.61	0.16	2.64	2.13667	Putative disease resistance protein RGA1 OS=Solanum bulbocastanum OX=147425 GN=RGA1 PE=2 SV=2
EVM0000246	-	MEgreen	0.16	0	0.16	0.106667	0	0	0	0	0	0	0	0	0	0	0.08	0.0266667	0	0	0	0	0	0	0	0	0	0	0	0	0.09	0	0	0.03	0.24	0.96	1.9	1.03333	Agglutinin OS=Castanea crenata OX=103480 PE=1 SV=1
EVM0000247	-	MEyellow	8.23	5.93	7.52	7.22667	12.85	12.4	12.49	12.58	10.74	12.49	12.75	11.9933	7.19	10.27	9.38	8.94667	15.06	9.6	14.63	13.0967	11.78	12.52	11.41	11.9033	8.49	9.38	9.6	9.15667	9.8	10.26	11.57	10.5433	14.28	11.01	9.32	11.5367	BEACH domain-containing protein B OS=Arabidopsis thaliana OX=3702 GN=BCHB PE=4 SV=1
EVM0000248	-	MEbrown	118.28	205.96	135	153.08	171.79	185.9	187.81	181.833	65.06	21.46	52.13	46.2167	80.57	158.93	158.62	132.707	110.94	148.35	132.99	130.76	23.38	19.5	34.86	25.9133	136.44	176.24	149.19	153.957	160.16	103.88	122.18	128.74	41.58	37.67	61.86	47.0367	U-box domain-containing protein 6 OS=Arabidopsis thaliana OX=3702 GN=PUB6 PE=2 SV=2
EVM0000249	-	MEyellow	2.56	3.14	4.74	3.48	5.42	3.74	3.59	4.25	6.7	7.5	8.11	7.43667	4.53	6.32	7.66	6.17	8.49	6.38	8.99	7.95333	7.46	8.6	10.55	8.87	5.26	5.97	5.23	5.48667	7.18	8.87	6.72	7.59	6.12	7.69	8.5	7.43667
EVM0000250	-	MEyellow	0.63	0.73	2.09	1.15	1.86	1.85	1.48	1.73	2.66	1.31	1.52	1.83	0.68	1.1	1.56	1.11333	2.34	3.57	2.55	2.82	2.51	3.18	2.99	2.89333	1.38	0.93	1.63	1.31333	2.65	1.77	2.32	2.24667	1.87	1.19	1.69	1.58333	E3 ubiquitin-protein ligase FANCL OS=Homo sapiens OX=9606 GN=FANCL PE=1 SV=2
EVM0000251	-	MEblue	0.97	0	2.56	1.17667	3.2	4.38	1.92	3.16667	17.67	9.8	8.45	11.9733	0.48	1.06	0.98	0.84	0.9	5.89	0.9	2.56333	12.64	16.96	18.58	16.06	0.4	0.47	1.06	0.643333	0.11	1.25	0.3	0.553333	0.79	6.73	5.1	4.20667
EVM0000252	-	-	0	0	0	0	0.13	0.22	0	0.116667	0	0	0	0	0	0	0	0	0	0	0	0	0.3	0	0.26	0.186667	0	0	0	0	0	0.22	0	0.0733333	0	0	0	0	RNA polymerase sigma factor sigD, chloroplastic OS=Arabidopsis thaliana OX=3702 GN=SIGD PE=2 SV=1
EVM0000253	-	MEturquoise	1.16	0.46	1.76	1.12667	3.18	0.5	0.76	1.48	1.57	0.12	2.38	1.35667	1.41	1.52	0.39	1.10667	12.17	1.69	1.73	5.19667	0	4.76	0.3	1.68667	0.26	0.99	1.14	0.796667	1.75	0.25	0.52	0.84	0.65	0.86	1.38	0.963333	MADS-box protein AGL42 OS=Arabidopsis thaliana OX=3702 GN=AGL42 PE=1 SV=1
EVM0000254	-	MEbrown	1.38	3.54	2.62	2.51333	7.44	8.78	9.69	8.63667	28.63	31.67	36.59	32.2967	1.6	9.16	10.67	7.14333	10.87	10.89	13.93	11.8967	44.99	31.68	37.76	38.1433	6.07	8.72	7.22	7.33667	7.17	5.62	14.52	9.10333	33.86	26.17	29.9	29.9767	YTH domain-containing family protein 2 OS=Mus musculus OX=10090 GN=Ythdf2 PE=1 SV=1
EVM0000255	-	MEturquoise	10.47	10.91	12.5	11.2933	12.74	9.68	9.27	10.5633	10.23	10.15	9.22	9.86667	8.25	8.45	14.12	10.2733	13.58	14.27	11.91	13.2533	9.29	6.38	11.28	8.98333	11.05	11.54	9.7	10.7633	14.25	15.18	8.57	12.6667	9.68	7.99	9.72	9.13
EVM0000256	-	MEyellow	7.29	11.44	10.71	9.81333	13.08	13.75	14.63	13.82	13.14	20.2	15.4	16.2467	4.58	15.19	9.52	9.76333	20.48	16.94	15.24	17.5533	19.33	13.04	12.6	14.99	7.86	10.78	11.6	10.08	10.87	9.3	13.93	11.3667	23.56	18.42	16.01	19.33	4-coumarate--CoA ligase-like 7 OS=Arabidopsis thaliana OX=3702 GN=4CLL7 PE=1 SV=1
EVM0000258	-	-	0	0	0	0	0	0	0	0	0	0	0	0	0	0	0	0	0	0	0	0	0	0	0	0	0	0	0	0	0.16	0	0	0.0533333	0.14	0	0	0.0466667
EVM0000259	-	-	0	0	0	0	0.4	0	0	0.133333	0	0	0	0	0	0	0	0	0.15	0	0	0.05	0	0	0	0	0	0	0	0	0	0	0	0	0	0	0	0	Transcription elongation factor TFIIS OS=Arabidopsis thaliana OX=3702 GN=TFIIS PE=1 SV=1
EVM0000260	-	MEturquoise	3.38	7.2	8.4	6.32667	9.95	7.46	7.86	8.42333	3.93	4.33	3.5	3.92	5.17	8.58	9.35	7.7	6.34	6.84	8.86	7.34667	3.56	3.71	4.79	4.02	7	9.42	10.16	8.86	9.21	9.06	9.47	9.24667	2.33	3.37	4.23	3.31	Probable ribonuclease P/MRP protein subunit POP5 OS=Arabidopsis thaliana OX=3702 GN=EMB1687 PE=2 SV=1
EVM0000261	-	MEred	3.89	4.04	3.47	3.8	4.25	4.5	4.03	4.26	1.93	2.18	1.5	1.87	7.5	4.55	5.22	5.75667	6.11	4.79	2.94	4.61333	1.57	3.59	9.07	4.74333	9.13	10.18	9.92	9.74333	6.87	8.32	2.59	5.92667	1.32	1.73	0.81	1.28667	Ribulose-1,5 bisphosphate carboxylase/oxygenase large subunit N-methyltransferase, chloroplastic OS=Nicotiana tabacum OX=4097 GN=RBCMT PE=2 SV=1
EVM0000264	-	MEyellow	1.39	0.19	0	0.526667	0.22	0.99	0	0.403333	0	0	0	0	0.8	0	0	0.266667	0	0.14	0	0.0466667	0	0	0.04	0.0133333	0.04	0	0	0.0133333	0.08	0.21	0	0.0966667	0	0	0	0	Lupeol synthase OS=Betula platyphylla OX=78630 GN=OSCBPW PE=1 SV=1
EVM0000265	-	MEblue	1.79	3.29	3.49	2.85667	1.41	2.91	2.9	2.40667	1.94	2.2	2.99	2.37667	2.43	3.37	0.37	2.05667	2.37	1.44	1.04	1.61667	0.28	0.18	0.39	0.283333	0.97	2.54	1.28	1.59667	1.88	2.46	0.54	1.62667	0.23	1.63	1.21	1.02333	Putative disease resistance RPP13-like protein 1 OS=Arabidopsis thaliana OX=3702 GN=RPPL1 PE=3 SV=1
EVM0000266	-	MEyellow	16.37	9.54	17.32	14.41	12.76	18.98	15.22	15.6533	24.1	20.34	22.77	22.4033	8.3	15.5	19.46	14.42	27.85	26.69	19.8	24.78	18.96	21.88	27.04	22.6267	22.29	30.35	24.68	25.7733	16.38	19.22	13.71	16.4367	17.97	32.42	24	24.7967	Triacylglycerol lipase 1 OS=Arabidopsis thaliana OX=3702 GN=LIP1 PE=1 SV=1
EVM0000267	-	-	0.08	0	0	0.0266667	0	0	0.38	0.126667	0	0	0	0	0.39	0	0	0.13	0	0	0	0	0.08	0	0	0.0266667	0	0.37	0.15	0.173333	0.35	0.46	0	0.27	0	0	0	0	Serine/threonine-protein phosphatase 7 long form homolog OS=Arabidopsis thaliana OX=3702 GN=MAIL3 PE=2 SV=1
EVM0000268	-	MEblue	0.63	1.4	0.55	0.86	0.14	1.03	0.83	0.666667	0.37	5.15	0.67	2.06333	0.26	0.81	2.43	1.16667	1.14	1.38	0.11	0.876667	5.55	3.67	0.74	3.32	1.02	0.66	0.94	0.873333	0.9	0.93	0.48	0.77	0.43	0.59	1.41	0.81	Mitochondrial phosphate carrier protein 3, mitochondrial OS=Arabidopsis thaliana OX=3702 GN=MPT3 PE=1 SV=1
EVM0000269	-	MEyellow	2.98	4.35	3.04	3.45667	4.52	4.34	4.97	4.61	9.82	6.73	7.93	8.16	0.77	4.73	5.22	3.57333	8.69	13.31	7.86	9.95333	20.02	9.57	6.12	11.9033	4.86	4.11	4.78	4.58333	6.73	7.87	7.7	7.43333	8.09	7.64	9.55	8.42667	Beta-1,3-galactosyltransferase GALT1 OS=Arabidopsis thaliana OX=3702 GN=GALT1 PE=1 SV=1
EVM0000270	-	MEred	5.54	10.32	14.72	10.1933	11.55	11.48	10.09	11.04	5.97	14.31	11.41	10.5633	6.76	13.6	10.52	10.2933	10.07	12.52	10.4	10.9967	13.68	10.41	15.62	13.2367	8.4	10.18	8.62	9.06667	17.56	21.61	6.11	15.0933	14.74	11.24	12.48	12.82	Cysteine-rich receptor-like protein kinase 10 OS=Arabidopsis thaliana OX=3702 GN=CRK10 PE=1 SV=3
EVM0000271	-	MEturquoise	5.56	3.67	6.95	5.39333	5.1	5.05	5.69	5.28	4.68	5.06	5.26	5	4.86	5.19	6.29	5.44667	8.42	8.06	6.6	7.69333	5.31	6.18	5.29	5.59333	7.55	5.29	4.69	5.84333	7.74	7.46	4.83	6.67667	4.39	5.52	3.51	4.47333	Uncharacterized CRM domain-containing protein At3g25440, chloroplastic OS=Arabidopsis thaliana OX=3702 GN=At3g25440 PE=2 SV=1
EVM0000272	-	MEyellow	0	0	0	0	0.72	0.26	0.51	0.496667	0	0	0	0	0	0	0	0	1.07	0	0	0.356667	0	1.1	0.91	0.67	0	0	0	0	0	0	0.27	0.09	0.26	0	0	0.0866667
EVM0000273	-	MEyellow	6.91	6.8	10.64	8.11667	10.08	8.83	9.77	9.56	11.83	12.78	9.81	11.4733	5.25	14.5	14.81	11.52	16.76	11.4	14.28	14.1467	12.57	12.41	15.16	13.38	14.89	13.04	15.21	14.38	11.17	8.17	11.39	10.2433	12.18	9.24	8.2	9.87333	OTU domain-containing protein At3g57810 OS=Arabidopsis thaliana OX=3702 GN=At3g57810 PE=2 SV=1
EVM0000274	-	MEgreen	0.14	0	0.3	0.146667	0.13	0.14	0	0.09	0	0	0	0	0.42	0	0.14	0.186667	0.29	0.14	0	0.143333	0	0.3	0.16	0.153333	0	0.14	0	0.0466667	0	0.28	0	0.0933333	0	0.31	0.57	0.293333
EVM0000275	-	-	0	0	0.38	0.126667	0	0	0	0	0	0	0	0	0	0	0	0	0	0	0	0	0	0	0	0	0	0	0	0	0	0	0	0	0	0	0.25	0.0833333	Pectinesterase inhibitor 2 OS=Arabidopsis thaliana OX=3702 GN=PMEI2 PE=1 SV=1
EVM0000276	-	MEbrown	10.83	16.57	16.63	14.6767	13.39	13.68	13.35	13.4733	14.38	15.23	19.55	16.3867	10.66	14.19	14.98	13.2767	16.67	17.05	15.25	16.3233	17.62	14.18	14.53	15.4433	14.67	14.01	16.08	14.92	17.03	17.18	11.17	15.1267	18.07	16.79	12.21	15.69
EVM0000278	-	MEturquoise	1.88	3.11	2.69	2.56	2.09	2.5	2.64	2.41	3.95	2.73	1.63	2.77	2.54	4.22	4.52	3.76	6.91	6.85	5.27	6.34333	5.11	4.9	6.96	5.65667	4.09	5.3	4.78	4.72333	3.89	4.44	3.76	4.03	2.18	1.05	2.53	1.92	Protein FAR1-RELATED SEQUENCE 7 OS=Arabidopsis thaliana OX=3702 GN=FRS7 PE=2 SV=1
EVM0000279	-	MEturquoise	0.66	0.07	0	0.243333	0.08	0	0.08	0.0533333	0	0	0	0	0	0	0.17	0.0566667	0	0.5	1.11	0.536667	1.09	0	0.1	0.396667	0	1.59	0.33	0.64	0.09	0.82	0.17	0.36	0.08	0.37	0	0.15	Glyceraldehyde-3-phosphate dehydrogenase A, chloroplastic OS=Pisum sativum OX=3888 GN=GAPA PE=1 SV=2
EVM0000280	-	MEgreen	10.5	6.42	9.45	8.79	14.42	16.09	15.31	15.2733	14.22	4.88	10.15	9.75	10.9	15.54	12.54	12.9933	15.54	19.02	11.3	15.2867	20.68	5.55	4.59	10.2733	4.67	8.63	9.96	7.75333	14.93	8.86	7.13	10.3067	13.98	23.46	13.54	16.9933
EVM0000281	-	MEturquoise	69.79	25.96	177.52	91.09	15.48	15.35	11.66	14.1633	56.59	57.78	55.81	56.7267	32.57	26.24	34.8	31.2033	31.48	23.62	24.44	26.5133	68.12	77.03	52.77	65.9733	58.6	30.83	29.52	39.65	15.88	41.5	30.76	29.38	99.29	141.16	50.34	96.93
EVM0000282	-	MEred	5.19	9.54	6.72	7.15	6.32	5.23	6.04	5.86333	2.7	0.59	2.69	1.99333	4.47	18.61	16.75	13.2767	10.02	16.13	8.98	11.71	0.22	0.13	0.39	0.246667	12.13	14.04	9.03	11.7333	5.77	3.67	1.55	3.66333	0.47	0.97	0.29	0.576667	Probable LRR receptor-like serine/threonine-protein kinase At1g34110 OS=Arabidopsis thaliana OX=3702 GN=At1g34110 PE=2 SV=2
EVM0000283	-	MEblue	1.28	2.03	5.06	2.79	0.07	0.8	2.44	1.10333	0.16	9.57	0.67	3.46667	2.62	3.28	3.19	3.03	0	1.49	1.52	1.00333	7.71	4.71	3.16	5.19333	1.22	1.97	2.99	2.06	3.57	6.34	2.36	4.09	0.43	3.37	5.94	3.24667	Receptor-like protein 46 OS=Arabidopsis thaliana OX=3702 GN=RLP46 PE=3 SV=1
EVM0000287	-	MEbrown	2.8	2.62	3.84	3.08667	4.49	2.06	2.35	2.96667	90.2	24.57	32.15	48.9733	1.26	4.59	3.38	3.07667	11.68	3.26	4.92	6.62	64.62	31.25	10.45	35.44	0.43	2.83	2.36	1.87333	3.35	2.07	6.13	3.85	9.52	32.06	39.39	26.99	Uncharacterized protein At4g14450, chloroplastic OS=Arabidopsis thaliana OX=3702 GN=At4g14450 PE=2 SV=1
EVM0000288	-	MEbrown	6.68	4.22	5.92	5.60667	8.42	8.16	7.53	8.03667	1.28	2.06	2.81	2.05	3.76	6.35	6.13	5.41333	5.88	8.02	5.7	6.53333	3.74	3.07	5.53	4.11333	10.93	7.17	7.95	8.68333	10.46	9.94	5.62	8.67333	1.28	1.84	1.82	1.64667	Methionine--tRNA ligase, cytoplasmic OS=Arabidopsis thaliana OX=3702 GN=At4g13780 PE=2 SV=1
EVM0000290	-	-	0	0	0	0	0	0	0	0	0	0	0	0	0	0	0	0	0	0	0	0	0.12	0	0	0.04	0	0	0	0	0	0	0	0	0	0	0	0	Ubiquitin carboxyl-terminal hydrolase 12 OS=Arabidopsis thaliana OX=3702 GN=UBP12 PE=1 SV=2
EVM0000291	-	MEgreen	3.36	3.31	11.39	6.02	4.22	4.52	4.01	4.25	2.34	2.58	1.64	2.18667	2.12	5.65	8.55	5.44	6.75	6.98	5.31	6.34667	5.4	4.68	5.16	5.08	5.58	3.92	3.68	4.39333	4.64	5.42	2.53	4.19667	3.59	17.41	2.38	7.79333
EVM0000293	-	MEyellow	31.9	52.94	40.69	41.8433	65.29	58.22	62.89	62.1333	56.17	66.33	72.93	65.1433	25.77	91.16	94.41	70.4467	76.68	71.82	77.31	75.27	60.06	52.22	66.14	59.4733	49.95	57.5	61.85	56.4333	64.69	56.79	63	61.4933	56.48	54.41	81.83	64.24	ER lumen protein-retaining receptor B OS=Arabidopsis thaliana OX=3702 GN=ERD2B PE=1 SV=1
EVM0000294	-	MEgreen	0	0	0.24	0.08	0	0	0	0	0	1.68	1.07	0.916667	0	0	0	0	0	0	0	0	0	0	0	0	0	0	0	0	0	0	0	0	0.94	4.53	19.32	8.26333	Bidirectional sugar transporter SWEET16 OS=Oryza sativa subsp. japonica OX=39947 GN=SWEET16 PE=3 SV=1
EVM0000295	-	-	0	0	0.32	0.106667	0	0	0	0	0	0	0	0	0	0	0	0	0	0	0	0	0	0	0	0	0	0	0	0	0.35	0	0	0.116667	0	0	0	0
EVM0000296	-	MEgreen	0	0	0.1	0.0333333	0.17	0	0.27	0.146667	0.28	1.53	1.5	1.10333	0.18	0.17	0.19	0.18	0.48	0	0.1	0.193333	0.19	1.96	0.22	0.79	0.09	0.18	0	0.09	0.32	0.27	0	0.196667	1.03	0.83	2.74	1.53333	LOB domain-containing protein 31 OS=Arabidopsis thaliana OX=3702 GN=LBD31 PE=2 SV=2
EVM0000297	-	MEblue	0.17	0.5	0.54	0.403333	0.16	0.17	0.28	0.203333	22.99	5.27	2.49	10.25	0.62	0.31	0.63	0.52	1.11	0.69	0.47	0.756667	58.54	7.78	1.45	22.59	0.29	0.33	0.5	0.373333	0.19	0.39	1.67	0.75	1.43	5.37	2.89	3.23	UDP-glycosyltransferase 89B1 OS=Arabidopsis thaliana OX=3702 GN=UGT89B1 PE=2 SV=2
EVM0000298	-	MEgreen	2.74	3.18	4.27	3.39667	2.51	4.33	3.17	3.33667	3.03	4.51	1.66	3.06667	3.33	2.61	3.84	3.26	2.46	4.82	3.33	3.53667	1.7	5.05	3.34	3.36333	4.37	4.36	1.77	3.5	4.48	2.12	3.52	3.37333	2.3	2.53	2.09	2.30667	Protein BCCIP homolog OS=Arabidopsis thaliana OX=3702 GN=At2g44510 PE=1 SV=2
EVM0000299	-	MEblue	6.1	8.42	8.5	7.67333	8.21	6.1	9.22	7.84333	5.06	8.15	6.23	6.48	4.97	10.05	12.22	9.08	6.98	7.98	9.37	8.11	30	12.62	11.95	18.19	9.34	9.38	8.31	9.01	6.63	7.85	7.36	7.28	10.11	7.26	9.72	9.03	Rho-N domain-containing protein 1, chloroplastic OS=Arabidopsis thaliana OX=3702 GN=RHON1 PE=1 SV=1
EVM0000300	-	-	0	0	0	0	0	0	0	0	0	0.47	0	0.156667	0	0	0	0	0	0	0	0	0	0	0	0	0	0	0	0	0	0	0	0	0	0	0	0	CLAVATA3/ESR (CLE)-related protein 13 OS=Arabidopsis thaliana OX=3702 GN=CLE13 PE=2 SV=1
EVM0000301	-	-	0	0.37	0.07	0.146667	0	0.2	0	0.0666667	0	0	0	0	0	0.06	0.21	0.09	0	0.21	0.14	0.116667	0.14	0	0.08	0.0733333	0	0.13	0.07	0.0666667	0.31	0.07	0.07	0.15	0	0	0	0	WAT1-related protein At1g43650 OS=Arabidopsis thaliana OX=3702 GN=At1g43650 PE=2 SV=1
EVM0000302	-	-	0	0	0	0	0	0	0.22	0.0733333	0	0	0	0	0	0	0	0	0	0	0	0	0.22	0	0	0.0733333	0	0	0	0	0	0	0	0	0	0	0	0
EVM0000303	-	MEturquoise	0.48	0.43	0.06	0.323333	1.07	1.2	0.58	0.95	0.16	0	0.62	0.26	0.11	0.68	0.96	0.583333	0.71	0.22	0.77	0.566667	1.35	0.17	0	0.506667	0.6	0.15	0.32	0.356667	0.18	0.16	0.16	0.166667	0.32	0.77	0.57	0.553333	Meiosis-specific protein ASY1 OS=Arabidopsis thaliana OX=3702 GN=ASY1 PE=1 SV=1
EVM0000304	-	MEbrown	15.54	20.92	19.45	18.6367	20.11	22.17	21.14	21.14	32.83	25.73	29.49	29.35	20.36	18.22	19.43	19.3367	31.57	26.73	23.23	27.1767	26.67	23.12	30.12	26.6367	17.29	20.9	18.39	18.86	24.79	28.97	25.56	26.44	28.43	24.22	25.6	26.0833	Receptor-like protein 4 OS=Arabidopsis thaliana OX=3702 GN=RLP4 PE=2 SV=1
EVM0000305	-	-	0	0.17	0	0.0566667	0	0	0	0	0	0.19	0.23	0.14	0	0	0	0	0	0.39	0	0.13	0	0.62	0	0.206667	0	0	0	0	0	0	0	0	0	0	0	0
EVM0000306	-	MEyellow	5.81	4.82	7.21	5.94667	4.49	4.3	6.57	5.12	4.86	2.6	3.83	3.76333	3.29	5.35	8.14	5.59333	10.21	7.6	8.24	8.68333	8.51	7.78	12.03	9.44	5.74	6.75	5.53	6.00667	8.82	11.48	6.62	8.97333	6.24	7	3.83	5.69	Putative FBD-associated F-box protein At1g61330 OS=Arabidopsis thaliana OX=3702 GN=At1g61330 PE=4 SV=1
EVM0000308	-	-	0	0	0	0	0	0	0.13	0.0433333	0.26	0.06	0	0.106667	0	0.06	0	0.02	0	0	0	0	0	0.14	0.08	0.0733333	0	0	0	0	0	0	0	0	0	0	0.52	0.173333	Alkane hydroxylase MAH1 OS=Arabidopsis thaliana OX=3702 GN=CYP96A15 PE=2 SV=1
EVM0000309	-	MEpink	0	0	0	0	0	0	0	0	0	0	0	0	0.45	0	0.23	0.226667	0	0.23	0	0.0766667	0	0	0	0	0.69	0	1.56	0.75	0	1.11	0	0.37	0	0	0	0	E3 ubiquitin-protein ligase BAH1 OS=Arabidopsis thaliana OX=3702 GN=BAH1 PE=1 SV=1
EVM0000311	-	MEturquoise	64.09	23.72	21.8	36.5367	20.1	16	11.95	16.0167	46.03	41.33	56.3	47.8867	110.86	16.31	14.13	47.1	9.63	9.41	10.73	9.92333	21.12	37.63	30.85	29.8667	39.96	27.41	36.09	34.4867	16.04	24.55	13.02	17.87	45.39	41.47	30.81	39.2233
EVM0000312	-	-	0	0	0	0	0	0	0	0	0	0	0	0	0	0.39	0	0.13	0	0	0	0	0	0	0	0	0	0	0	0	0	0	0	0	0	0	0	0	Germin-like protein 9-3 OS=Oryza sativa subsp. japonica OX=39947 GN=Os09g0568700 PE=2 SV=1
EVM0000313	-	MEturquoise	0	0.11	0.38	0.163333	0.33	0.58	0.59	0.5	0	0	0	0	0	0.32	0.12	0.146667	0.12	0.6	0.25	0.323333	0	0	0.14	0.0466667	0	0	0.24	0.08	0.41	0	0.61	0.34	0	0	0	0	NAC domain containing protein 50 OS=Arabidopsis thaliana OX=3702 GN=NAC050 PE=1 SV=1
EVM0000314	-	MEblue	12.84	15.41	25.91	18.0533	18.57	19.89	22.22	20.2267	19.36	21.07	13.07	17.8333	9.95	28.69	27.87	22.17	18.97	18.8	29.11	22.2933	9.45	12.97	16.05	12.8233	17.37	24.44	24.61	22.14	15.34	11.36	28.05	18.25	16.33	23.04	25.65	21.6733	Anthranilate synthase beta subunit 1, chloroplastic OS=Arabidopsis thaliana OX=3702 GN=ASB1 PE=1 SV=1
EVM0000315	-	-	0	0	0	0	0	0	0.05	0.0166667	0	0	0	0	0	0	0	0	0	0	0	0	0	0	0	0	0	0	0	0	0	0	0	0	0	0	0	0	Aluminum-activated malate transporter 10 OS=Arabidopsis thaliana OX=3702 GN=ALMT10 PE=3 SV=2
EVM0000316	-	-	0	0	0	0	0	0	0	0	0	0	0	0	0	0	0	0	0	0	0	0	0	0	0	0	0	0	0	0	0	0	0	0	0	0	0	0
EVM0000317	-	-	0	0	0	0	0	0	0	0	0	0	0	0	0	0	0	0	0	0	0	0	0	0	0	0	0	0	0	0	0	0	0	0	0	0	0	0	Retrovirus-related Pol polyprotein from transposon opus OS=Drosophila melanogaster OX=7227 GN=pol PE=3 SV=1
EVM0000319	-	MEblack	17.1	15.16	21.34	17.8667	17.79	17.24	17.19	17.4067	26.55	20.96	22.37	23.2933	16.69	19.57	20.43	18.8967	16.06	15.97	18.02	16.6833	17.24	18.67	16.51	17.4733	20.04	20.41	16.72	19.0567	18.29	22.62	15.26	18.7233	22.41	20.4	12.7	18.5033	Protein phosphatase 1 regulatory subunit 7 OS=Xenopus tropicalis OX=8364 GN=ppp1r7 PE=2 SV=1
EVM0000320	-	-	0.12	0	0	0.04	0	0	0	0	0	0.36	0.57	0.31	0	0	0	0	0	0	0	0	0.25	0	0	0.0833333	0	0	0	0	0	0	0	0	0.25	0	0.17	0.14
EVM0000322	-	MEbrown	27.56	35.25	33.46	32.09	36.89	32.28	34.92	34.6967	21.7	19.11	24.09	21.6333	29.69	30.87	45.58	35.38	31.39	32.97	33.39	32.5833	24.86	21.87	25.58	24.1033	32.58	36.72	32.08	33.7933	31.92	33.74	24.32	29.9933	23.54	23.31	17.9	21.5833	50S ribosomal protein L22 OS=Sinorhizobium medicae (strain WSM419) OX=366394 GN=rplV PE=3 SV=1
EVM0000323	-	MEpink	4.67	6.84	6.28	5.93	5.39	4.37	7.69	5.81667	6.2	7.24	6.78	6.74	3.7	6.4	11.21	7.10333	4.96	7.36	5.51	5.94333	5.23	4.36	6.78	5.45667	9.02	6.97	9.21	8.4	7.49	8.17	7.19	7.61667	7.8	5.96	6.68	6.81333	Probable RNA helicase SDE3 OS=Arabidopsis thaliana OX=3702 GN=SDE3 PE=1 SV=1
EVM0000328	-	-	0	0	0	0	0.13	0.14	0	0.09	0.15	0	0.17	0.106667	0	0	0.29	0.0966667	0	0	0	0	0	0	0	0	0	0	0	0	0	0	0	0	0	0	0	0
EVM0000329	-	-	0	0	0	0	0	0	0	0	0	0	0	0	0	0	0	0	0	0	0	0	0	0	0	0	0	0	0	0	0	0	0	0	0	0	0	0	Germin-like protein subfamily 1 member 7 OS=Arabidopsis thaliana OX=3702 GN=At3g05950 PE=2 SV=1
EVM0000331	-	-	0	0	0	0	0	0	0	0	0	0	0	0	0	0	0	0	0	0	0	0	0	0	0	0	0	0	0.04	0.0133333	0.05	0.04	0	0.03	0	0	0	0	Receptor-like protein 9DC3 OS=Solanum pimpinellifolium OX=4084 GN=9DC3 PE=3 SV=1
EVM0000332	-	-	0	0	0	0	0	0	0	0	0	0	0	0	0	0	0	0	0	0	0	0	0	0	0	0	0	0	0	0	0	0	0	0	0	0	0	0	LRR receptor-like serine/threonine-protein kinase HSL2 OS=Arabidopsis thaliana OX=3702 GN=HSL2 PE=2 SV=1
EVM0000333	-	MEyellow	7.04	10.39	8.16	8.53	14.69	15.34	15.99	15.34	14.99	15.41	12.81	14.4033	4.5	13.41	10.15	9.35333	23.7	16.92	15.81	18.81	17.38	13.04	14.03	14.8167	9.59	12.96	8.79	10.4467	14.11	11.78	17.23	14.3733	15.26	14.1	12.15	13.8367	Transmembrane and coiled-coil domain-containing protein 4 OS=Mus musculus OX=10090 GN=Tmco4 PE=2 SV=2
EVM0000334	-	-	0	0	0	0	0	0	0	0	0	0	0	0	0	0	0	0	0	0	0	0	0	0	0	0	0	0	0	0	0	0	0	0	0	0	0	0	Palmitoyl-acyl carrier protein thioesterase, chloroplastic OS=Gossypium hirsutum OX=3635 GN=FATB1 PE=1 SV=1
EVM0000335	-	MEyellow	2.28	2.57	1.36	2.07	4.93	6.33	5.46	5.57333	10.79	6.62	8.62	8.67667	1.66	5.67	10.91	6.08	8.52	6.29	10.11	8.30667	5.01	20.39	2.57	9.32333	3.71	4.53	5.11	4.45	3.63	2.17	14.92	6.90667	6.16	4.58	12.56	7.76667	Nudix hydrolase 17, mitochondrial OS=Arabidopsis thaliana OX=3702 GN=NUDT17 PE=2 SV=1
EVM0000336	-	MEturquoise	3.45	7.96	4.71	5.37333	13.15	13.53	9.82	12.1667	4.48	1.49	1.55	2.50667	5.91	5.29	5.59	5.59667	27.75	25.17	9.03	20.65	2.21	2.23	1.56	2	5.91	7.74	4.04	5.89667	12.06	9.96	14.18	12.0667	1.68	1.71	5.76	3.05
EVM0000337	-	MEbrown	0.28	0.04	2.67	0.996667	0.17	0	0.09	0.0866667	0	0.05	0	0.0166667	0	0.26	1.09	0.45	0.44	0.95	0	0.463333	0.05	0	0	0.0166667	1.86	0.72	0.98	1.18667	1.02	1.9	0.1	1.00667	0	0.1	0.13	0.0766667	NAC domain-containing protein 14 OS=Arabidopsis thaliana OX=3702 GN=NAC014 PE=2 SV=1
EVM0000338	-	MEblue	0.15	0.41	0.24	0.266667	0.21	0	0	0.07	1.16	1.11	0.27	0.846667	0.99	0.14	0.46	0.53	0.79	0.15	0.08	0.34	12.56	3.63	1.78	5.99	0	0	0.08	0.0266667	0	0.15	0.23	0.126667	0.85	1.7	0.51	1.02
EVM0000340	-	MEyellow	1.8	4.25	2.76	2.93667	8.42	11.93	8.37	9.57333	10.87	5.98	10.86	9.23667	1.68	8.37	6.9	5.65	12.46	6.94	10.33	9.91	3.43	5.29	4.54	4.42	5.27	6.66	4.78	5.57	8.34	6.55	11.79	8.89333	8.26	7.28	12.14	9.22667	F-box/LRR-repeat protein 20 OS=Mus musculus OX=10090 GN=Fbxl20 PE=1 SV=3
EVM0000342	-	MEgreen	0.05	0	0.05	0.0333333	0	0	0	0	1.42	0.49	0.65	0.853333	0.23	0	0.03	0.0866667	0.18	0.03	0	0.07	3.86	0.84	0.45	1.71667	0.05	0.02	0	0.0233333	0	0	0	0	0.72	1.85	5.87	2.81333	Probable LRR receptor-like serine/threonine-protein kinase At1g74360 OS=Arabidopsis thaliana OX=3702 GN=At1g74360 PE=1 SV=1
EVM0000343	-	MEturquoise	3.13	3.84	5.48	4.15	7.62	4.02	6.6	6.08	5.5	4.14	5.46	5.03333	3.03	5.34	5.36	4.57667	5.49	5.83	5.14	5.48667	4.43	2.84	4.52	3.93	4.61	5.98	4.71	5.1	7.82	6.13	5.83	6.59333	5.32	4.92	3.91	4.71667	F-box/kelch-repeat protein At3g06240 OS=Arabidopsis thaliana OX=3702 GN=At3g06240 PE=2 SV=1
EVM0000344	-	MEred	27.66	62.65	24.78	38.3633	31.4	42.42	55.68	43.1667	3.96	2.64	2.11	2.90333	7.12	50.29	66.73	41.38	52.03	42.54	27.5	40.69	1.72	0.55	1.36	1.21	53.37	83.87	63.75	66.9967	69.3	31.54	20.5	40.4467	7.51	5.8	10.49	7.93333
EVM0000345	-	MEblack	0	0	0	0	0	0	0	0	38.23	309.3	64.5	137.343	0	0	0	0	0	0	0	0	63.26	11.84	101.41	58.8367	0.07	0	0	0.0233333	0	0	0	0	67.1	27.04	14.07	36.07
EVM0000346	-	MEgreen	0	0.03	0.04	0.0233333	0.03	0	0.07	0.0333333	0	0.15	0.13	0.0933333	0.04	0	0.04	0.0266667	0	0	0.04	0.0133333	0	0	0	0	0	0.07	0	0.0233333	0.21	0	0	0.07	0	0.04	2.34	0.793333	Kelch-like protein 8 OS=Mus musculus OX=10090 GN=Klhl8 PE=2 SV=2
EVM0000347	-	-	0.06	0	0.02	0.0266667	0.09	0.04	0	0.0433333	0.19	0.04	0	0.0766667	0.02	0	0.15	0.0566667	0.24	0.15	0.16	0.183333	0.04	0.16	0.09	0.0966667	0.02	0.04	0.02	0.0266667	0.04	0.06	0.1	0.0666667	0.19	0.04	0.13	0.12	Putative disease resistance RPP13-like protein 1 OS=Arabidopsis thaliana OX=3702 GN=RPPL1 PE=3 SV=1
EVM0000348	-	-	0	0	0.13	0.0433333	0.05	0	0.06	0.0366667	0	0	0	0	0	0	0.12	0.04	0	0	0	0	0	0	0	0	0	0	0	0	0.14	0.12	0	0.0866667	0	0	0	0	Aluminum-activated malate transporter 2 OS=Arabidopsis thaliana OX=3702 GN=ALMT2 PE=2 SV=2
EVM0000349	-	-	0	0	0	0	0	0	0	0	0	0	0	0	0	0	0	0	0	0	0	0	0	0	0	0	0	0	0	0	0	0	0	0	0	0.35	0	0.116667
EVM0000350	-	MEblue	0	0	0	0	0	0	0	0	0	0.09	0	0.03	1.33	0.17	0	0.5	0	0	0	0	1.26	0.4	0.11	0.59	0	0	0	0	0.33	0	0.1	0.143333	0.19	0	0.26	0.15	E3 ubiquitin-protein ligase RGLG4 OS=Arabidopsis thaliana OX=3702 GN=RGLG4 PE=1 SV=1
EVM0000351	-	MEgreen	0	0	0.44	0.146667	0	0	0.41	0.136667	0.21	0	0.24	0.15	0	0	0	0	0.43	0	0	0.143333	0	0	0	0	0	0	0	0	0.24	0.21	0	0.15	0.21	1.41	0	0.54	18.2 kDa class I heat shock protein OS=Medicago sativa OX=3879 GN=HSP18.2 PE=2 SV=1
EVM0000352	-	MEgreen	0.15	0.13	0.16	0.146667	0.07	0.14	0.07	0.0933333	0.3	0.43	0.43	0.386667	0	0	0	0	0.15	0	0.08	0.0766667	0.15	0.08	0.34	0.19	0	0.14	0.07	0.07	0	0.07	0.08	0.05	0.37	0.66	0.2	0.41	NAD(P)H-quinone oxidoreductase subunit 1, chloroplastic OS=Coffea arabica OX=13443 GN=ndhA PE=3 SV=1
EVM0000353	-	MEturquoise	0.53	0	0	0.176667	0	0.26	0	0.0866667	0	0	0	0	0.53	0.49	0	0.34	0.27	0.54	0.55	0.453333	0.27	0.28	0	0.183333	0	0.26	0.53	0.263333	0	0	0.27	0.09	0	0	0	0
EVM0000355	-	MEyellow	2.5	0	0.75	1.08333	0	0	0	0	0	0	0	0	0	0	0	0	0	0	0	0	0	0	0	0	0	0	0	0	0	0	0	0	0	0	0	0
EVM0000356	-	MEgreen	0	1.56	0.53	0.696667	4.14	0.25	0.74	1.71	2.3	318.77	3.2	108.09	0.5	0	0	0.166667	0	1.27	3.11	1.46	393.14	209.08	310.99	304.403	1.28	0.73	1.24	1.08333	1.71	1.49	14.07	5.75667	912.92	592.18	435.04	646.713	Metallothionein-like protein 4B OS=Arabidopsis thaliana OX=3702 GN=MT4B PE=2 SV=2
EVM0000357	-	MEblue	2.07	2.64	2.21	2.30667	4.41	6.02	4.38	4.93667	6.73	5.53	10.68	7.64667	2.23	2.16	2.22	2.20333	8.32	8.82	7.48	8.20667	16.04	27.57	8.29	17.3	0.52	3.91	0.77	1.73333	3.98	1.99	3.78	3.25	7.32	6.5	4.57	6.13	Probable LRR receptor-like serine/threonine-protein kinase At1g07650 OS=Arabidopsis thaliana OX=3702 GN=At1g07650 PE=1 SV=1
EVM0000359	-	MEturquoise	0.59	0.66	1.01	0.753333	0.93	0.78	0.84	0.85	0.97	0.46	0.68	0.703333	0.9	0.73	1.23	0.953333	1.81	1.83	0.71	1.45	1.08	0.45	1.68	1.07	1.14	0.97	0.47	0.86	0.79	1.16	0.43	0.793333	0.76	0.71	1	0.823333	Serine/threonine receptor-like kinase NFP OS=Medicago truncatula OX=3880 GN=NFP PE=1 SV=1
EVM0000360	-	MEturquoise	5.63	8.41	10.08	8.04	15.14	14.14	15.1	14.7933	12.43	7.93	9.9	10.0867	24	15.06	18.39	19.15	19.83	13.4	12.01	15.08	10.71	11.14	10.45	10.7667	9.61	12.65	9.53	10.5967	11.92	21.52	10.48	14.64	9.64	8.05	7.9	8.53
EVM0000361	-	MEturquoise	0.47	0.64	0.99	0.7	0.82	0.38	1.01	0.736667	0.73	0.95	1.23	0.97	0.68	1.32	0.81	0.936667	1.09	1.59	1.32	1.33333	0.91	1.66	1.04	1.20333	1.82	0.78	0.63	1.07667	1.06	2.77	0.69	1.50667	0.73	0.9	0.8	0.81
EVM0000362	-	MEgreen	40.95	3.75	128.6	57.7667	1.58	1.86	0.64	1.36	150.04	283.96	158.2	197.4	1.51	9.4	15	8.63667	112.35	5.84	43.48	53.89	170.42	68.59	67.85	102.287	6.7	22.36	5.08	11.38	13.53	23.69	19.54	18.92	647.21	1075.33	94.83	605.79	Galactinol synthase 1 OS=Arabidopsis thaliana OX=3702 GN=GOLS1 PE=1 SV=1
EVM0000363	-	MEblue	16.08	16.56	17.62	16.7533	24.26	17.95	22.38	21.53	15.06	25.08	8.78	16.3067	16.65	25	24.1	21.9167	27.94	24.87	21.18	24.6633	36.55	24.35	47.07	35.99	22.78	20.34	30.59	24.57	27.63	27.4	16.71	23.9133	11.52	17.97	15.28	14.9233
EVM0000364	-	MEblack	10.52	10.82	14.58	11.9733	13.24	9.32	11.1	11.22	44.61	26.55	39.53	36.8967	7.22	14.52	14.06	11.9333	11.84	13.15	13.6	12.8633	22.29	15.29	23.35	20.31	13.99	15.6	16.96	15.5167	12.23	12.39	10.63	11.75	35.53	21.63	28.52	28.56	IST1-like protein OS=Dictyostelium discoideum OX=44689 GN=DDB_G0289029 PE=3 SV=1
EVM0000365	-	-	0	0	0	0	0	0	0	0	0	0	0	0	0	0	0	0	0	0	0	0	0	0	0	0	0	0	0	0	0	0	0	0	0	0	0	0
EVM0000366	-	MEturquoise	129.75	146.45	152.4	142.867	175.81	173.87	163.85	171.177	149.04	156.21	155.64	153.63	103.35	181.22	189.28	157.95	192.02	216.69	182.76	197.157	144.51	111.8	148.04	134.783	179.09	185.52	174.86	179.823	189.52	170.46	133.78	164.587	132.61	140.42	173.2	148.743	Shaggy-related protein kinase alpha OS=Arabidopsis thaliana OX=3702 GN=ASK1 PE=1 SV=3
EVM0000367	-	MEblue	0	0	0	0	0	0	0	0	0	0	1.03	0.343333	0	0	0	0	0	0	0	0	0	0.94	0.34	0.426667	0.6	0	0	0.2	0	0.29	0	0.0966667	0	0	0	0
EVM0000368	-	MEblue	0.31	0.16	0.05	0.173333	2.64	1.41	4.26	2.77	6.62	0.04	0	2.22	0	3.35	4.18	2.51	0.14	2.17	4.56	2.29	25.1	0.37	0.66	8.71	0	2.44	0	0.813333	3.23	0	0	1.07667	1.06	4.83	5.59	3.82667	Receptor-like protein 46 OS=Arabidopsis thaliana OX=3702 GN=RLP46 PE=3 SV=1
EVM0000370	-	MEbrown	11.89	12.86	20.55	15.1	22.71	21.2	19.13	21.0133	16.98	23.93	26.92	22.61	11.28	20.42	25.11	18.9367	25.95	19.85	18.77	21.5233	23.45	25.07	21.92	23.48	22.77	18.35	21.93	21.0167	18.59	11.55	7.77	12.6367	28.61	30.9	15.7	25.07
EVM0000371	-	-	0	0	0	0	0	0	0	0	0	0	0.05	0.0166667	0	0	0	0	0	0	0	0	0.4	0	0	0.133333	0.04	0	0	0.0133333	0	0	0	0	0	0.09	0.16	0.0833333	G-type lectin S-receptor-like serine/threonine-protein kinase At4g27290 OS=Arabidopsis thaliana OX=3702 GN=At4g27290 PE=3 SV=4
EVM0000372	-	MEblue	0	0.29	0.08	0.123333	0	0	0.4	0.133333	1.31	2.34	1.87	1.84	0.08	0.15	0.32	0.183333	1.99	0.41	0.33	0.91	4.17	2.81	0.75	2.57667	0	0	0.24	0.08	0.09	0.08	0.33	0.166667	1.39	0.54	0.87	0.933333	Protein SENSITIVE TO PROTON RHIZOTOXICITY 2 OS=Arabidopsis thaliana OX=3702 GN=STOP2 PE=2 SV=1
EVM0000374	-	MEbrown	55.14	38.78	59.29	51.07	198.21	211.48	136.13	181.94	714.83	407.84	651.96	591.543	7.3	141.45	247.01	131.92	210.49	229.75	328.7	256.313	206.67	439.21	287.13	311.003	183.92	216.93	227.69	209.513	85.52	61.21	563.84	236.857	556.64	727.76	443.7	576.033	Spermidine hydroxycinnamoyl transferase OS=Arabidopsis thaliana OX=3702 GN=SHT PE=1 SV=1
EVM0000375	-	MEturquoise	2.6	3.56	1.14	2.43333	8.49	10	7.07	8.52	0.48	0.46	0.18	0.373333	1.45	3.56	5.46	3.49	45.32	37.65	29.02	37.33	0.26	0.17	0.19	0.206667	2.07	6.14	2.42	3.54333	9.1	5.71	7.76	7.52333	0.32	0	0.77	0.363333	ABC transporter A family member 2 OS=Arabidopsis thaliana OX=3702 GN=ABCA2 PE=2 SV=1
EVM0000376	-	MEturquoise	3.77	5.16	3.97	4.3	4.41	3.49	6.47	4.79	2.34	1.96	2.43	2.24333	2.36	7.06	8.98	6.13333	6.18	6.49	6.71	6.46	3.69	3.1	6.35	4.38	5.89	5.11	4.77	5.25667	6.99	8.06	2.84	5.96333	4.04	3.98	3.85	3.95667
EVM0000377	-	MEblack	0	0.09	0.11	0.0666667	0.39	0.31	0.1	0.266667	1.73	0.41	0.74	0.96	0.21	0	0	0.07	0.11	0.11	0.22	0.146667	0.11	0	0	0.0366667	0	0.1	0	0.0333333	0.12	0.21	0	0.11	0.32	0.36	0	0.226667
EVM0000378	-	MEblack	0	0.53	0.84	0.456667	0.27	0.39	0	0.22	14.6	1.54	0.23	5.45667	1.18	0	0.1	0.426667	0.71	0.5	0.41	0.54	1.21	2.83	0.23	1.42333	0.71	0.1	0	0.27	0.11	0.1	0.3	0.17	0.2	1.33	1.07	0.866667	Uncharacterized protein At1g76070 OS=Arabidopsis thaliana OX=3702 GN=At1g76070 PE=1 SV=1
EVM0000379	-	MEblue	4.1	0.57	1.44	2.03667	2.58	3.15	1.35	2.36	7.11	9.04	5.13	7.09333	0.88	5.64	7.03	4.51667	8.03	6.91	1	5.31333	8.82	15.05	7.78	10.55	12.84	11.37	17.66	13.9567	1.92	5.48	2.78	3.39333	2.61	5.03	5.84	4.49333	Protein STRICTOSIDINE SYNTHASE-LIKE 5 OS=Arabidopsis thaliana OX=3702 GN=SSL5 PE=2 SV=1
EVM0000380	-	MEgreen	0	0	0.04	0.0133333	0.03	0	0.03	0.02	0.14	4.65	4.92	3.23667	0	0	0	0	0	0	0	0	21.95	0.15	0.08	7.39333	0.14	0.07	0.07	0.0933333	0	0	0	0	2.68	12.23	29.63	14.8467	Probable linoleate 9S-lipoxygenase 5 OS=Solanum tuberosum OX=4113 GN=LOX1.5 PE=2 SV=1
EVM0000381	-	MEturquoise	84.13	82.3	58.3	74.91	77.36	79.18	64.38	73.64	55.82	41.21	58.56	51.8633	92.56	84.76	76.86	84.7267	123.57	91.93	77.49	97.6633	57.24	60.89	56.48	58.2033	77.66	66.22	71.12	71.6667	120.84	61.59	55.96	79.4633	47.87	58.03	52.8	52.9	Calcium-dependent protein kinase 13 OS=Arabidopsis thaliana OX=3702 GN=CPK13 PE=1 SV=2
EVM0000382	-	MEyellow	81.21	84.07	71.59	78.9567	104.56	66.7	92.62	87.96	40.33	35.37	41.84	39.18	77.88	67.43	62.33	69.2133	40.46	54.96	70.15	55.19	32.27	36.39	47.4	38.6867	47.55	57.57	44.28	49.8	40.69	30.88	80.12	50.5633	45.15	41.91	46.4	44.4867
EVM0000383	-	MEpink	5.01	6.12	4.85	5.32667	11.09	8.8	8.94	9.61	7.56	8.37	6.88	7.60333	13.8	3.72	4.01	7.17667	4.97	5.26	5.15	5.12667	8.8	7.37	5	7.05667	2.79	5.36	5.71	4.62	7.43	3.18	3.05	4.55333	7.22	6.87	5.05	6.38	Embryogenesis-associated protein EMB8 OS=Picea glauca OX=3330 GN=EMB8 PE=2 SV=1
EVM0000384	-	MEyellow	1.86	1.38	2.42	1.88667	1.9	2.81	3.04	2.58333	2.34	2.96	3.64	2.98	1.5	2.92	3.88	2.76667	4.24	3.07	3.21	3.50667	3.28	3	2.36	2.88	1.98	2.28	2.41	2.22333	2.59	2.4	2.36	2.45	3.07	3.04	2.43	2.84667
EVM0000385	-	-	0	0	0	0	0	0	0.19	0.0633333	0	0	0	0	0	0	0.07	0.0233333	0	0	0	0	0	0	0	0	0	0	0	0	0.07	0	0	0.0233333	0	0	0	0	Acyl-CoA-binding domain-containing protein 6 OS=Oryza sativa subsp. japonica OX=39947 GN=ACBP6 PE=2 SV=1
EVM0000387	-	MEturquoise	0	0.16	0.09	0.0833333	0.65	0.26	0.09	0.333333	0.36	0	0	0.12	0	0	0.27	0.09	0	0.45	0.46	0.303333	0	0	0	0	0.09	0	0	0.03	0	0.26	0.63	0.296667	0	0	0	0	Phospholipase A2-alpha OS=Arabidopsis thaliana OX=3702 GN=PLA2-ALPHA PE=1 SV=1
EVM0000389	-	-	0	0	0	0	0	0	0	0	0	0	0	0	0	0	0	0	0	0	0	0	0	0	0	0	0	0	0	0	0	0	0	0	0	0	0	0	Beta-galactosidase 7 OS=Arabidopsis thaliana OX=3702 GN=BGAL7 PE=2 SV=2
EVM0000391	-	MEturquoise	4.98	12.89	17.7	11.8567	22.93	16.69	18.82	19.48	13.89	7.06	16.97	12.64	5.62	22.27	22.63	16.84	13.16	16.9	22.79	17.6167	6.87	8.25	12.99	9.37	11.48	21.88	19.55	17.6367	21.05	12.18	12.64	15.29	11.91	11.45	10.6	11.32	SPX domain-containing protein 4 OS=Arabidopsis thaliana OX=3702 GN=SPX4 PE=2 SV=1
EVM0000392	-	MEyellow	27.97	25.07	23.73	25.59	52.84	66.55	44.67	54.6867	62.09	51.22	57.42	56.91	31.27	30.01	35.28	32.1867	81.81	79.32	64.33	75.1533	54.59	52.68	41.71	49.66	30.04	36.59	38.58	35.07	48.69	41.57	55.3	48.52	71.1	48.55	42.11	53.92	Nudix hydrolase 14, chloroplastic OS=Arabidopsis thaliana OX=3702 GN=NUDT14 PE=1 SV=2
EVM0000395	-	MEturquoise	6.45	14.48	13.05	11.3267	16.44	18.53	18.36	17.7767	13.86	14.25	16.61	14.9067	7.42	16.35	20.42	14.73	24.16	25.25	19.89	23.1	16.11	14.99	18.23	16.4433	15.91	14.5	16.26	15.5567	22.21	26.58	16.2	21.6633	18.47	14.71	13.77	15.65	Alpha-1,3-mannosyl-glycoprotein 2-beta-N-acetylglucosaminyltransferase OS=Arabidopsis thaliana OX=3702 GN=GNTI PE=1 SV=1
EVM0000396	-	MEblue	0.45	0.5	0.36	0.436667	0.31	0.45	0.45	0.403333	4.96	1.65	0.53	2.38	0.45	0.93	0.34	0.573333	1.75	0.92	0.47	1.04667	14.87	5.16	1.72	7.25	0.58	0.87	0.9	0.783333	0.26	0.22	0.58	0.353333	0.58	1.27	1.22	1.02333	Ethylene-responsive transcription factor 12 OS=Arabidopsis thaliana OX=3702 GN=ERF12 PE=1 SV=1
EVM0000397	-	MEyellow	3.62	5.05	6.78	5.15	13.07	8.96	11.46	11.1633	5.6	9.17	6.02	6.93	3.18	6.45	8.32	5.98333	12.81	12.02	9.38	11.4033	9.78	10.06	10.09	9.97667	5.22	7.75	7.38	6.78333	14.7	14.79	11.67	13.72	7.29	7.73	7.71	7.57667	Putative protease Do-like 14 OS=Arabidopsis thaliana OX=3702 GN=DEGP14 PE=3 SV=2
EVM0000398	-	MEblue	0	0	0	0	0	0	0	0	0.92	2.65	0	1.19	0	0	0	0	0	0	0	0	35.86	0.58	0.21	12.2167	0	0	0	0	0	0	0	0	0.92	1.63	0	0.85
EVM0000399	-	MEblack	56.79	77.24	70.73	68.2533	61.69	68.82	63.38	64.63	114.17	89.55	148.33	117.35	48.78	70.56	69.41	62.9167	51.43	66.97	69.58	62.66	82.49	57.13	75.79	71.8033	86.91	88.48	70.43	81.94	72.19	67.89	59.11	66.3967	117.04	109.21	86.7	104.317	Coronatine-insensitive protein 1 OS=Arabidopsis thaliana OX=3702 GN=COI1 PE=1 SV=1
EVM0000400	-	MEbrown	10.74	20.01	8.41	13.0533	12.74	15.36	17.38	15.16	28.15	25.31	31.56	28.34	12.63	15.56	17.29	15.16	29.49	19.26	20.14	22.9633	25.77	15.58	22.35	21.2333	13.73	17.23	17.16	16.04	13.87	9.83	9.42	11.04	23	29.03	25.75	25.9267	Scarecrow-like protein 1 OS=Arabidopsis thaliana OX=3702 GN=SCL1 PE=2 SV=1
EVM0000401	-	MEred	0.56	1.19	2.9	1.55	0.19	0.49	0	0.226667	0	0	0	0	2.81	7.01	12.57	7.46333	4.87	3.78	1.02	3.22333	0	0	0	0	1.72	0.88	0.84	1.14667	6.27	9.14	0	5.13667	0	0	0	0
EVM0000402	-	-	0	0	0	0	0	0	0	0	0	0	0	0	0	0	0	0	0	0	0	0	0.27	0	0	0.09	0	0	0	0	0	0	0	0	0	0	0	0	Ethylene-responsive transcription factor ERF098 OS=Arabidopsis thaliana OX=3702 GN=ERF098 PE=1 SV=1
EVM0000403	-	-	0	0.12	0	0.04	0	0	0	0	0	0	0	0	0	0	0	0	0.14	0.14	0	0.0933333	0	0	0.16	0.0533333	0.14	0	0	0.0466667	0	0	0	0	0	0	0	0	DNA-directed RNA polymerase V subunit 5A OS=Arabidopsis thaliana OX=3702 GN=NRPE5A PE=1 SV=1
EVM0000404	-	MEbrown	11.23	13.41	17.47	14.0367	9.91	15.05	14.85	13.27	66.11	60.84	87.85	71.6	14.47	21.34	22.18	19.33	19.75	8.73	18.68	15.72	39.55	50.43	64.53	51.5033	21.46	23.73	21.83	22.34	15.28	20.69	17.3	17.7567	56.7	65.79	33.19	51.8933	Protein HHL1, chloroplastic OS=Arabidopsis thaliana OX=3702 GN=HHL1 PE=1 SV=1
EVM0000405	-	MEred	0.41	1.15	0.5	0.686667	1.68	0.73	1.8	1.40333	0	0.33	0	0.11	0.2	5.93	13.15	6.42667	1.54	1.37	0.63	1.18	0	0	0	0	3.45	2.74	3.22	3.13667	1.77	0.8	0	0.856667	0	0	0.09	0.03	Expansin-B3 OS=Arabidopsis thaliana OX=3702 GN=EXPB3 PE=2 SV=2
EVM0000406	-	MEpink	1.11	1.62	3.42	2.05	3.55	5.05	3.75	4.11667	0.72	1.92	2.66	1.76667	1.26	3.17	2.79	2.40667	2.53	1.44	3.27	2.41333	2.98	1.76	1.38	2.04	5.56	4.34	4.07	4.65667	4.32	3.99	2.9	3.73667	3.29	3.63	2.02	2.98
EVM0000407	-	MEblue	26.49	27.02	23.1	25.5367	33.71	30.86	29.54	31.37	31.52	26.49	29.06	29.0233	30.9	27.15	29.75	29.2667	26.72	25.67	29.3	27.23	38.71	34.04	41.77	38.1733	26.39	25.07	23.49	24.9833	33.91	32.86	22.83	29.8667	30.46	28.54	23.1	27.3667	Eukaryotic translation initiation factor 2A OS=Mus musculus OX=10090 GN=Eif2a PE=1 SV=2
EVM0000408	-	MEturquoise	0.57	0.68	1.44	0.896667	1.42	1.67	2.5	1.86333	0.46	1.18	1.63	1.09	0.49	2.7	2.33	1.84	1.76	2.26	2.51	2.17667	1.39	1.36	3.63	2.12667	2.58	3.18	2.63	2.79667	2.85	1.95	1.7	2.16667	2.85	2.46	1.43	2.24667	Uncharacterized protein YnbB OS=Bacillus subtilis (strain 168) OX=224308 GN=ynbB PE=4 SV=2
EVM0000409	-	MEbrown	11.52	13.92	14.41	13.2833	15.76	15.43	12.98	14.7233	40.07	49.42	45.64	45.0433	14.44	13.35	16.31	14.7	20.95	14.07	19.65	18.2233	43.02	42.59	40.9	42.17	14.07	22.03	23.38	19.8267	16.21	10	14.26	13.49	61.23	41.02	31.25	44.5	Binding partner of ACD11 1 OS=Arabidopsis thaliana OX=3702 GN=BPA1 PE=1 SV=1
EVM0000410	-	MEblue	0	0.07	0	0.0233333	0	0.07	0	0.0233333	0.08	0.89	0.18	0.383333	0	0	0	0	0.16	0.15	0.32	0.21	1.16	1.94	0.62	1.24	0	0	0	0	0	0	0.08	0.0266667	0	0.77	0.31	0.36	E3 ubiquitin-protein ligase PUB23 OS=Arabidopsis thaliana OX=3702 GN=PUB23 PE=1 SV=1
EVM0000411	-	MEpink	0	0.1	0.11	0.07	0.2	0	0.21	0.136667	0.22	0	0.13	0.116667	0	0.3	0.22	0.173333	0.45	0	0.11	0.186667	0.33	0.11	0	0.146667	0	0.21	0	0.07	0	0	0	0	0	0.48	0	0.16	Protein EIN4 OS=Arabidopsis thaliana OX=3702 GN=EIN4 PE=1 SV=1
EVM0000412	-	MEgreen	1.9	4.68	4.3	3.62667	6.92	5.54	8.77	7.07667	6.99	9.66	10.7	9.11667	4.57	8.21	7.65	6.81	8.12	7.75	7.28	7.71667	5.97	4.2	6.78	5.65	4.15	5.12	5.09	4.78667	4.26	2.93	9.52	5.57	11.41	11.81	6.4	9.87333
EVM0000417	-	MEyellow	1.46	1.3	2.86	1.87333	2.96	2.66	3.44	3.02	3.34	5.61	4.17	4.37333	0.88	3.04	5.3	3.07333	9.29	6.12	6.9	7.43667	4.67	4.08	7.12	5.29	4.72	3.97	5.01	4.56667	4.81	5.25	3.51	4.52333	5.5	4.31	1.68	3.83	RNA pseudouridine synthase 2, chloroplastic OS=Arabidopsis thaliana OX=3702 GN=At1g76050 PE=2 SV=1
EVM0000419	-	MEred	1.05	6.44	3.64	3.71	5.37	3.8	3.3	4.15667	0.75	0	0	0.25	1.67	32.94	36.25	23.62	4.21	3.81	2.92	3.64667	0.11	0.11	0	0.0733333	24.94	8.67	13.48	15.6967	11.21	5.59	0.11	5.63667	0	0	0	0
EVM0000420	-	MEblue	0	0	0	0	0	0	0	0	0	0	0	0	0	0	1.07	0.356667	0	0	0	0	1.08	0	1.24	0.773333	0	0	0	0	0	0	0	0	0	0	0	0
EVM0000421	-	-	0	0.06	0.07	0.0433333	0	0	0	0	0	0.07	0	0.0233333	0	0	0	0	0	0	0	0	0	0	0	0	0	0	0.07	0.0233333	0.08	0	0	0.0266667	0	0	0	0	Cyclin-D1-1 OS=Arabidopsis thaliana OX=3702 GN=CYCD1-1 PE=1 SV=3
EVM0000422	-	MEgreen	0	0	0	0	0	0	0	0	0	2.39	5.27	2.55333	0	0	0	0	0	0	0	0	0.19	0	0	0.0633333	0.19	0	0.56	0.25	0	0	0	0	0.77	2.12	9.95	4.28	Protein RESPONSE TO LOW SULFUR 2 OS=Arabidopsis thaliana OX=3702 GN=LSU2 PE=2 SV=1
EVM0000424	-	MEturquoise	3.78	5.66	7.78	5.74	6.74	6.85	8.03	7.20667	4.42	8.07	2.55	5.01333	7.31	6.28	15.38	9.65667	24.28	22.41	11.31	19.3333	16.57	2.01	4.65	7.74333	14.65	6.86	5.53	9.01333	6.85	3.1	6.26	5.40333	2.75	2.76	5.11	3.54	ABC transporter C family member 3 OS=Arabidopsis thaliana OX=3702 GN=ABCC3 PE=1 SV=1
EVM0000425	-	-	0.15	0	0.05	0.0666667	0.36	0.19	0.29	0.28	0	0	0.4	0.133333	0	0.09	0	0.03	0.2	0	0.05	0.0833333	0	0	0	0	0.1	0.09	0.1	0.0966667	0.11	0.19	0.05	0.116667	0	0.05	0.07	0.04	Phytoene dehydrogenase OS=Synechocystis sp. (strain PCC 6803 / Kazusa) OX=1111708 GN=pds PE=3 SV=2
EVM0000426	-	MEturquoise	12.64	10	10.96	11.2	21.87	15.24	14.8	17.3033	7.7	7.03	8.93	7.88667	10.81	13.8	13.17	12.5933	22.08	10.77	18.76	17.2033	5.28	7.47	8.46	7.07	11.69	12.6	13.28	12.5233	12.27	11.03	6.21	9.83667	12.5	8.46	5.62	8.86
EVM0000427	-	MEbrown	0.23	0.1	0.48	0.27	0	0.33	0.11	0.146667	1.72	1.21	2.49	1.80667	0	0.1	0.11	0.07	1.28	0	0.35	0.543333	4.14	2.39	2.64	3.05667	0.11	0.76	0	0.29	0.26	0.11	0.58	0.316667	6.19	2.65	2.59	3.81	O-fucosyltransferase 35 OS=Arabidopsis thaliana OX=3702 GN=OFUT35 PE=2 SV=1
EVM0000428	-	MEblue	0	0.24	0.06	0.1	0	0	0.05	0.0166667	0	2.47	3.19	1.88667	0	0	0	0	0.16	0	0.05	0.07	17.02	1.01	5.07	7.7	0	0	0.05	0.0166667	0	0	0	0	0.16	1.66	3.21	1.67667	AAA-ATPase ASD, mitochondrial OS=Arabidopsis thaliana OX=3702 GN=AATP1 PE=1 SV=1
EVM0000429	-	MEturquoise	12.28	19.84	15.21	15.7767	28.81	19.24	27.97	25.34	10.47	12.38	10.28	11.0433	13.07	22.46	25.23	20.2533	20.02	28.56	22.16	23.58	17.3	13.04	14.17	14.8367	16.78	19	18.84	18.2067	29.6	29.76	18.68	26.0133	11.26	11.22	18.13	13.5367	Apyrase 2 OS=Arabidopsis thaliana OX=3702 GN=APY2 PE=1 SV=1
EVM0000430	-	MEbrown	3.43	3.96	5.86	4.41667	5.55	4.56	3.09	4.4	1.95	3.92	2.46	2.77667	5.53	3.4	4.37	4.43333	4.68	2.35	2.5	3.17667	1.64	1.6	1.06	1.43333	4.11	6.22	5.4	5.24333	3.33	6.28	1.54	3.71667	2.15	2.82	1.9	2.29	Hydroxyphenylpyruvate reductase OS=Plectranthus scutellarioides OX=4142 GN=HPPR PE=1 SV=2
EVM0000431	-	MEyellow	68.45	61.74	50.62	60.27	47.59	38.73	45.35	43.89	72.96	52.26	63.62	62.9467	88.05	61.77	64.22	71.3467	50.99	52.46	53.45	52.3	38.39	50.01	48.8	45.7333	68.43	65.04	65.55	66.34	52.11	64.01	52.02	56.0467	53.4	50.98	58.03	54.1367	Plant UBX domain-containing protein 7 OS=Arabidopsis thaliana OX=3702 GN=PUX7 PE=1 SV=1
EVM0000432	-	MEyellow	1.52	1.13	1.79	1.48	4.39	5.05	6.81	5.41667	3.51	3.12	1.97	2.86667	1.15	2.71	3.66	2.50667	4.62	7.17	5.45	5.74667	8.94	5.96	7.56	7.48667	2.4	4.08	1.98	2.82	7.86	4.31	3.46	5.21	4.8	5.62	2.86	4.42667	Uncharacterized protein YKR070W OS=Saccharomyces cerevisiae (strain ATCC 204508 / S288c) OX=559292 GN=YKR070W PE=1 SV=1
EVM0000434	-	MEred	0.45	1.95	2.72	1.70667	0.57	0.17	0.28	0.34	0	0.27	0	0.09	0.56	8.23	6.66	5.15	2.43	5.56	0.46	2.81667	0.57	0.06	0	0.21	3.02	2.43	2.78	2.74333	2.04	2.99	0	1.67667	0	0.06	0.08	0.0466667	Aldehyde dehydrogenase family 3 member F1 OS=Arabidopsis thaliana OX=3702 GN=ALDH3F1 PE=2 SV=2
EVM0000437	-	MEblue	11.4	11.03	8.58	10.3367	9.8	8.9	8.14	8.94667	7.27	11.11	10.32	9.56667	11.24	8.96	7.37	9.19	9.35	8.64	8.05	8.68	12.18	11.2	14.72	12.7	13.96	6.1	8.12	9.39333	8.94	11.14	7.35	9.14333	9.91	8.77	9.94	9.54	Activating signal cointegrator 1 OS=Mus musculus OX=10090 GN=Trip4 PE=1 SV=2
EVM0000438	-	MEgreen	0	0	0	0	0	0	0.2	0.0666667	0.2	0	0.23	0.143333	0	0	0	0	0	0	0	0	0.41	0	0	0.136667	0	0	0	0	0.23	0	0.2	0.143333	2.04	0.22	0.27	0.843333
EVM0000440	-	MEblue	31.15	29.97	34.85	31.99	33.43	28.75	27.43	29.87	30.34	28.9	34.77	31.3367	35.32	29.5	30.09	31.6367	57.53	52.68	29.32	46.51	41.66	47.12	59.18	49.32	32.5	31.17	34.66	32.7767	37.96	41.5	25.22	34.8933	26.18	33.22	23.32	27.5733	PHD finger protein ALFIN-LIKE 5 OS=Arabidopsis thaliana OX=3702 GN=AL5 PE=2 SV=1
EVM0000441	-	MEbrown	0	0	0.13	0.0433333	0	0	0.06	0.02	0.45	1.79	1.48	1.24	0	0.12	0.06	0.06	0	0	0	0	1.23	1.14	1.71	1.36	0.39	0.8	0	0.396667	0.07	0.25	0.13	0.15	2.33	1.35	1.89	1.85667	UDP-glycosyltransferase 87A2 OS=Arabidopsis thaliana OX=3702 GN=UGT87A2 PE=1 SV=1
EVM0000442	-	MEturquoise	6.18	6.68	11.17	8.01	14.96	8.66	10.88	11.5	13.46	5.99	8.7	9.38333	6.16	20.92	24.87	17.3167	14.1	12.05	22.8	16.3167	11.67	10.28	12.36	11.4367	15.27	14.87	19.66	16.6	23.11	22.24	9	18.1167	11.65	12.82	11.89	12.12	Protein LITTLE ZIPPER 4 OS=Arabidopsis thaliana OX=3702 GN=ZPR4 PE=1 SV=1
EVM0000443	-	MEgreen	17.98	16.92	21.36	18.7533	20.54	15.08	15.48	17.0333	11.8	16.22	13.07	13.6967	24.04	15.45	18.66	19.3833	16.18	13.92	15.17	15.09	25.22	19.87	27.34	24.1433	19.57	19.06	14.42	17.6833	19.69	31.36	10.2	20.4167	10.97	12.84	9.65	11.1533	Probable diphthine methyl ester synthase OS=Arabidopsis thaliana OX=3702 GN=At4g31790 PE=2 SV=1
EVM0000444	-	MEblue	1.52	0	0.48	0.666667	2.79	3.14	1.65	2.52667	11.15	0	3.71	4.95333	3.34	1.67	18.69	7.9	1.88	0.31	14.01	5.4	36.55	47.55	38.02	40.7067	0	0	0	0	0	0	0.16	0.0533333	12.83	15.49	36.51	21.61	Reticulon-like protein B13 OS=Arabidopsis thaliana OX=3702 GN=RTNLB13 PE=2 SV=1
EVM0000448	-	MEgreen	0.25	0.48	0.16	0.296667	0.18	0.24	0.1	0.173333	5.8	8.3	5.94	6.68	0.78	0.45	0.49	0.573333	0.56	0.4	0.61	0.523333	2.75	9.47	7.86	6.69333	2.25	0.85	1.22	1.44	0.56	0.78	3.06	1.46667	6.79	8.52	20.47	11.9267	Phospholipase D Z OS=Dictyostelium discoideum OX=44689 GN=pldZ PE=3 SV=1
EVM0000449	-	MEred	4.26	11.52	15.09	10.29	7.16	10.87	11.99	10.0067	0.26	0.25	0.23	0.246667	2.71	34.64	29.02	22.1233	6.99	15.69	5.94	9.54	0	0	0	0	17.47	16.92	16.26	16.8833	26.58	15.52	0.2	14.1	0.2	1.44	0.31	0.65	Receptor protein kinase-like protein At4g34220 OS=Arabidopsis thaliana OX=3702 GN=At4g34220 PE=2 SV=1
EVM0000452	-	MEred	3.11	2.46	2.13	2.56667	4.43	2.15	1.76	2.78	3.86	2.79	3.34	3.33	2.47	1.05	1.51	1.67667	4.09	3.09	3.21	3.46333	5.86	2.68	4.43	4.32333	1.23	1.66	2.79	1.89333	1.77	3.13	1.47	2.12333	3.68	4.25	2.71	3.54667	Aspartyl protease APCB1 OS=Arabidopsis thaliana OX=3702 GN=APCB1 PE=1 SV=1
EVM0000453	-	-	0	0	0	0	0	0	0	0	0	0	0	0	0	0	0	0	0	0	0	0	0	0	0	0	0	0	0	0	0	0	0	0	0.36	0	0	0.12
EVM0000454	-	-	0	0	0	0	0	0	0	0	0	0	0	0	0	0	0	0	0	0	0	0	0	0	0	0	0	0	0	0	0	0	0	0	0	0	0	0	Serine carboxypeptidase 24 OS=Arabidopsis thaliana OX=3702 GN=SCPL24 PE=1 SV=1
EVM0000455	-	MEbrown	0.11	12.64	0.36	4.37	8.67	12.06	6.56	9.09667	5.61	5.68	4.18	5.15667	1.91	16.95	9.07	9.31	0.12	0.11	15.14	5.12333	5.96	0	0.13	2.03	3.78	6.62	6.69	5.69667	2.18	2.89	9.99	5.02	0.11	3.78	4.86	2.91667	Pentatricopeptide repeat-containing protein At4g20740 OS=Arabidopsis thaliana OX=3702 GN=At4g20740 PE=3 SV=1
EVM0000456	-	MEturquoise	13.64	20.54	12.25	15.4767	29.56	24.34	32.53	28.81	27.89	23.9	19.07	23.62	19.91	33.91	31.28	28.3667	25.09	26.22	37.58	29.63	15.81	14.13	17.41	15.7833	27.41	31.18	33.45	30.68	21.91	20.68	36.37	26.32	20.67	15.93	33.85	23.4833	Serine/threonine-protein kinase STY13 OS=Arabidopsis thaliana OX=3702 GN=STY13 PE=1 SV=2
EVM0000457	-	MEpink	0.23	0.31	0.12	0.22	0.85	0.74	0.4	0.663333	0.47	1.91	1.62	1.33333	1.16	0.16	0.18	0.5	0.48	0.23	0.06	0.256667	0.3	0.12	0.2	0.206667	5.2	4.08	2.41	3.89667	13.81	20.98	0.12	11.6367	0.18	0.19	0	0.123333	Putative disease resistance protein RGA4 OS=Solanum bulbocastanum OX=147425 GN=RGA4 PE=2 SV=1
EVM0000458	-	MEyellow	7.1	8.17	15.49	10.2533	18.58	17.69	22.14	19.47	17.14	15.87	22.37	18.46	7.32	20.08	21.07	16.1567	29.84	25.49	19.32	24.8833	21.98	22.08	22	22.02	15.54	17.52	19.33	17.4633	26.98	26.71	16.41	23.3667	19.4	13.15	16.52	16.3567
EVM0000459	-	-	0	0	0	0	0	0	0	0	0	0.78	0	0.26	0	0	0	0	0	0	0	0	0.12	0.04	0	0.0533333	0	0	0	0	0	0	0	0	0	0	0.11	0.0366667	G-type lectin S-receptor-like serine/threonine-protein kinase LECRK3 OS=Oryza sativa subsp. indica OX=39946 GN=LECRK3 PE=3 SV=2
EVM0000460	-	MEturquoise	1.57	3.64	4.71	3.30667	4.48	4.01	4.77	4.42	2.32	2.07	1.16	1.85	2.08	7.36	7.21	5.55	7.78	5.76	5.45	6.33	2.46	1.41	2.66	2.17667	2.85	4.53	3.05	3.47667	5.13	5.39	1.89	4.13667	1.69	0.85	1.41	1.31667	Pentatricopeptide repeat-containing protein At1g26900, mitochondrial OS=Arabidopsis thaliana OX=3702 GN=PCMP-E54 PE=2 SV=1
EVM0000461	-	MEturquoise	23.7	40.93	27.18	30.6033	45.15	45.72	50.45	47.1067	6.32	6.01	12.62	8.31667	18.14	43.42	34.59	32.05	46.31	53.3	31.17	43.5933	7.01	2.48	8.23	5.90667	29.65	38.45	34.26	34.12	56.8	41.31	11.47	36.5267	6.72	5.78	4.5	5.66667	Lipoxygenase 6, chloroplastic OS=Arabidopsis thaliana OX=3702 GN=LOX6 PE=2 SV=1
EVM0000462	-	MEblack	6.77	7.84	7.77	7.46	9.85	9.37	13.39	10.87	10.27	16.23	11.89	12.7967	4.44	10.65	12.92	9.33667	9.31	11.35	11.26	10.64	13.39	8.88	8.6	10.29	6.04	10.09	8.35	8.16	11.56	6.64	10.16	9.45333	9.79	7.93	8.24	8.65333	Glutamine-dependent NAD(+) synthetase OS=Arabidopsis thaliana OX=3702 GN=At1g55090 PE=2 SV=1
EVM0000463	-	MEblue	0.29	0.14	1.88	0.77	0.85	1.25	3.01	1.70333	0.23	2.62	2.55	1.8	0.57	1.89	1.89	1.45	2.13	4.47	3.16	3.25333	7.73	7.11	9.43	8.09	1.65	2.51	4.28	2.81333	4.82	3.36	1.95	3.37667	0.58	2.56	2.44	1.86	Probable LRR receptor-like serine/threonine-protein kinase At1g56130 OS=Arabidopsis thaliana OX=3702 GN=At1g56130 PE=2 SV=2
EVM0000464	-	MEbrown	2.39	2.24	1.54	2.05667	1.94	2.65	1.22	1.93667	19.41	30.23	29.64	26.4267	1.5	2.14	1.38	1.67333	4.96	2.91	2.24	3.37	21.98	19.08	23.72	21.5933	2.74	1.74	2.36	2.28	3.12	1.92	2.39	2.47667	28.26	23.11	7.97	19.78	F-box/LRR-repeat MAX2 homolog A OS=Petunia hybrida OX=4102 GN=MAX2A PE=1 SV=1
EVM0000465	-	MEturquoise	0.53	0.74	2.02	1.09667	1.12	0.75	1.27	1.04667	0.94	0.8	0.61	0.783333	0.43	2.47	2.36	1.75333	2.89	2.1	2.05	2.34667	1.14	1.15	1.5	1.26333	1.11	1.24	1.21	1.18667	1.09	1.76	1.01	1.28667	0.74	1.14	1.33	1.07	Pentatricopeptide repeat-containing protein At1g11290, chloroplastic OS=Arabidopsis thaliana OX=3702 GN=PCMP-H40 PE=2 SV=1
EVM0000466	-	-	0.03	0	0	0.01	0.03	0	0	0.01	0	0	0.04	0.0133333	0	0	0.06	0.02	0	0	0	0	0	0	0	0	0.03	0	0.03	0.02	0	0.03	0	0.01	0	0	0	0
EVM0000468	-	MEgreen	53.94	48.58	41.42	47.98	42.24	31.09	34.57	35.9667	80.78	77.1	113.43	90.4367	50.72	38.11	21.25	36.6933	58.9	33.32	27.5	39.9067	49.97	90.21	77.27	72.4833	29.37	29.15	25.44	27.9867	53.45	38.66	32.14	41.4167	138.18	84.8	111.19	111.39	UDP-glycosyltransferase 89B1 OS=Arabidopsis thaliana OX=3702 GN=UGT89B1 PE=2 SV=2
EVM0000469	-	-	0	0	0	0	0	0.13	0	0.0433333	0	0.06	0	0.02	0	0	0.13	0.0433333	0	0	0	0	0	0	0	0	0	0.19	0.06	0.0833333	0	0.06	0	0.02	0	0	0	0	Protein NRT1/ PTR FAMILY 5.4 OS=Arabidopsis thaliana OX=3702 GN=NPF5.4 PE=2 SV=1
EVM0000470	-	-	0	0	0	0	0	0	0	0	0	0.1	0	0.0333333	0	0	0	0	0	0	0	0	0	0	0	0	0	0	0	0	0	0	0	0	0.73	0.17	0.55	0.483333	Cytochrome P450 86B1 OS=Arabidopsis thaliana OX=3702 GN=CYP86B1 PE=2 SV=1
EVM0000471	-	MEred	1.56	2.73	7.44	3.91	2.18	1.93	3.25	2.45333	0.33	3.02	1.01	1.45333	3.74	2.21	2.67	2.87333	1.51	1.25	2.79	1.85	0.88	2.96	3.47	2.43667	7.83	3.66	4.72	5.40333	2.76	2.53	1.17	2.15333	0.51	1.07	0.25	0.61	Probable L-cysteine desulfhydrase, chloroplastic OS=Arabidopsis thaliana OX=3702 GN=CpNIFS3 PE=1 SV=1
EVM0000472	-	MEblack	2.31	5.07	0.93	2.77	4.09	1.45	0	1.84667	15.28	1.05	8.83	8.38667	0	1.84	1.04	0.96	7.09	3.23	1.57	3.96333	0.7	0.52	1.49	0.903333	1.55	2.22	0.24	1.33667	0	1.02	0.05	0.356667	4.54	0	2.71	2.41667	Protein ACCELERATED CELL DEATH 6 OS=Arabidopsis thaliana OX=3702 GN=ACD6 PE=1 SV=1
EVM0000473	-	-	0	0	0	0	0	0	0	0	0	0	0	0	0	0	0	0	0	0	0	0	0	0	0	0	0	0	0	0	0	0	0	0	0	0	0	0
EVM0000474	-	MEblack	0.05	0	0.1	0.05	0.08	0	0.18	0.0866667	0.05	0.92	0.26	0.41	0	0	0	0	0	0	0	0	0	0	0.26	0.0866667	0.05	0.65	0	0.233333	0.1	0.04	0	0.0466667	0.41	0.05	0.24	0.233333	Putative laccase-9 OS=Oryza sativa subsp. japonica OX=39947 GN=LAC9 PE=3 SV=1
EVM0000475	-	MEpink	43.52	55.51	52.19	50.4067	54.52	60.13	48.92	54.5233	37.89	35.12	41.45	38.1533	41.01	64.94	63.41	56.4533	66.41	64.88	70.16	67.15	38.21	33.35	37.21	36.2567	76.48	67.86	78.96	74.4333	63.68	69.78	46.93	60.13	37.49	34.5	55.81	42.6	Shaggy-related protein kinase iota OS=Arabidopsis thaliana OX=3702 GN=ASK9 PE=1 SV=1
EVM0000477	-	-	0	0	0	0	0	0	0	0	0	0	0	0	0	0	0	0	0	0	0	0	0	0	0	0	0	0	0	0	0	0	0	0	0	0	0	0	7-deoxyloganetin glucosyltransferase OS=Gardenia jasminoides OX=114476 GN=UGT85A24 PE=1 SV=1
EVM0000478	-	-	0	0	0.17	0.0566667	0	0.08	0.08	0.0533333	0	0	0.09	0.03	0	0	0	0	0	0	0	0	0.08	0	0	0.0266667	0	0	0	0	0	0	0	0	0	0	0	0	F-box/kelch-repeat protein At3g06240 OS=Arabidopsis thaliana OX=3702 GN=At3g06240 PE=2 SV=1
EVM0000479	-	MEturquoise	0	0.44	0.38	0.273333	0.13	0.28	0.07	0.16	0.07	0.14	0	0.07	0.07	0.19	0.29	0.183333	0.22	0.5	0.44	0.386667	0.14	0.08	0	0.0733333	0.14	0.14	0.14	0.14	0.49	0.49	0.36	0.446667	0.22	0	0.1	0.106667
EVM0000480	-	MEred	0.49	0	0.26	0.25	0.22	0.24	0	0.153333	0.12	0	0	0.04	0.12	0.33	0.12	0.19	0	0.12	0.5	0.206667	0.12	0.13	0.14	0.13	0.49	0.58	0.36	0.476667	0.55	0.24	0.37	0.386667	0.12	0	0	0.04	Phosphatidylinositol:ceramide inositolphosphotransferase OS=Oryza sativa subsp. japonica OX=39947 GN=ERH1 PE=2 SV=1
EVM0000481	-	-	0	0	0	0	0	0	0	0	0.11	0	0	0.0366667	0	0	0	0	0	0	0	0	0	0	0	0	0	0	0	0	0	0	0	0	0	0	0	0	Protein TORNADO 2 OS=Arabidopsis thaliana OX=3702 GN=TRN2 PE=1 SV=1
EVM0000482	-	-	0	0	0	0	0	0	0	0	0	0	0	0	0	0	0	0	0	0	0	0	0	0	0	0	0	0	0	0	0	0	0	0	0	0	0	0	Vesicle-fusing ATPase OS=Arabidopsis thaliana OX=3702 GN=NSF PE=2 SV=2
EVM0000483	-	MEturquoise	0.12	0.07	0.3	0.163333	0.26	0.12	0.32	0.233333	0.04	0.08	0	0.04	0.04	0.11	0.29	0.146667	0.17	0.66	0.46	0.43	0.08	0.22	0.09	0.13	0.08	0.31	0.2	0.196667	0.14	0.08	0.04	0.0866667	0.04	0.18	0.27	0.163333	Pentatricopeptide repeat-containing protein At4g13650 OS=Arabidopsis thaliana OX=3702 GN=PCMP-H42 PE=2 SV=2
EVM0000485	-	-	0	0	0.12	0.04	0.1	0	0	0.0333333	0	0	0	0	0	0.1	0	0.0333333	0	0	0	0	0	0	0	0	0	0	0	0	0	0	0.11	0.0366667	0	0	0	0	Transcription factor bHLH52 OS=Arabidopsis thaliana OX=3702 GN=BHLH52 PE=2 SV=1
EVM0000486	-	MEred	29.76	48.43	37.58	38.59	37	34.36	30.08	33.8133	0.25	8.25	1.45	3.31667	173.57	148.26	390.54	237.457	137.58	36.8	108.91	94.43	1.14	1.06	1.31	1.17	305.34	103.05	206.96	205.117	40.28	46.31	3.57	30.0533	0.76	1.4	1.18	1.11333	Histone H3.2 OS=Triticum aestivum OX=4565 PE=1 SV=2
EVM0000488	-	MEblack	12.59	8.66	12.19	11.1467	9.65	6.29	7.45	7.79667	6.4	7.77	5.98	6.71667	9.24	14.5	16.58	13.44	13.56	12.04	8.99	11.53	15.25	16.84	12.28	14.79	13.51	9.48	11.22	11.4033	15.38	16.4	6.07	12.6167	8.6	12.66	5.55	8.93667
EVM0000489	-	-	0	0	0	0	0	0.05	0	0.0166667	0	0	0	0	0	0	0.05	0.0166667	0	0	0	0	0	0	0	0	0	0	0	0	0	0	0	0	0	0	0	0
EVM0000490	-	MEblue	0.1	0.09	0.27	0.153333	0.05	0.1	0.05	0.0666667	15.81	3.41	11.63	10.2833	0	0	0.1	0.0333333	0.11	0	0.16	0.09	116.52	92.6	208.42	139.18	0	0.7	0	0.233333	0	0	0.05	0.0166667	2.78	29.45	1.95	11.3933	Serine carboxypeptidase-like 18 OS=Arabidopsis thaliana OX=3702 GN=SCPL18 PE=2 SV=2
EVM0000492	-	-	0.21	0.15	0	0.12	0.57	0.12	0.33	0.34	0.13	0	0	0.0433333	0	0.23	0.04	0.09	0	0	0	0	0	0	0	0	0.38	0.28	0.2	0.286667	0.05	0.2	0	0.0833333	0	0	0	0
EVM0000495	-	MEturquoise	27.98	34.3	18.16	26.8133	55.76	51.53	54.66	53.9833	53.59	27.75	40.57	40.6367	29.24	34.35	37.39	33.66	58.3	37.27	58.36	51.31	32.27	46.4	50.9	43.19	35.37	47.75	48.47	43.8633	54.07	70.74	53.72	59.51	27.76	18.78	28.54	25.0267	Uroporphyrinogen-III synthase, chloroplastic OS=Arabidopsis thaliana OX=3702 GN=UROS PE=2 SV=2
EVM0000496	-	MEblue	4.28	8.48	4.38	5.71333	5.82	6.23	7.35	6.46667	6.58	13.15	9.21	9.64667	5.48	8.46	7.37	7.10333	9.31	4.82	4.04	6.05667	7.95	6.46	12.11	8.84	7.71	8.23	11.97	9.30333	7.92	8.08	6.35	7.45	7.56	4.23	4.77	5.52	Protein SKIP34 OS=Arabidopsis thaliana OX=3702 GN=SKIP34 PE=1 SV=1
EVM0000497	-	-	0	0	0	0	0	0	0	0	0	0	0	0	0	0	0	0	0	0	0	0	0	0	0	0	0	0	0	0	0	0	0.13	0.0433333	0	0	0	0	Uncharacterized mitochondrial protein AtMg00310 OS=Arabidopsis thaliana OX=3702 GN=AtMg00310 PE=4 SV=1
EVM0000498	-	-	0	0	0	0	0	0	0.08	0.0266667	0	0	0	0	0	0	0.08	0.0266667	0	0.24	0	0.08	0.08	0.08	0	0.0533333	0.08	0	0.08	0.0533333	0	0	0	0	0	0.26	0	0.0866667	Vacuolar cation/proton exchanger 5 OS=Arabidopsis thaliana OX=3702 GN=CAX5 PE=2 SV=1
EVM0000500	-	-	0	0	0.47	0.156667	0	0	0	0	0	0	0	0	0	0	0	0	0	1.12	0	0.373333	0	0	0	0	0	0	0	0	0	0	0	0	0	0	0	0	Uncharacterized protein At4g02000 OS=Arabidopsis thaliana OX=3702 GN=At4g02000 PE=2 SV=1
EVM0000504	-	MEblue	0.21	0.14	1.15	0.5	1.39	0.87	1.03	1.09667	0.05	1.26	0.67	0.66	0.31	1.09	0.52	0.64	0.75	0.53	1.24	0.84	1.64	1.27	0.67	1.19333	1.17	0.4	1.6	1.05667	0.59	0.57	0.74	0.633333	1.16	0.93	0.98	1.02333	Acyl-coenzyme A thioesterase 9, mitochondrial OS=Mus musculus OX=10090 GN=Acot9 PE=1 SV=1
EVM0000505	-	MEblue	14.25	18.27	21.07	17.8633	17.4	17.5	16.79	17.23	18.94	24.42	19.44	20.9333	17.32	20.26	25.78	21.12	25.94	17.94	25.74	23.2067	20.41	38.31	34.07	30.93	13.77	19.93	15.52	16.4067	18.36	16.64	20.64	18.5467	22.83	20.23	20.51	21.19	Inosine triphosphate pyrophosphatase OS=Vitis vinifera OX=29760 GN=VIT_05s0051g00580 PE=2 SV=1
EVM0000506	-	MEpink	0	0	0.11	0.0366667	0.09	0.59	0.5	0.393333	0	0.29	1.05	0.446667	0	0	0.3	0.1	0.83	0	0.1	0.31	0	0	0.12	0.04	0	2.03	1.69	1.24	0	0	0.1	0.0333333	0.61	0.22	0	0.276667	TMV resistance protein N OS=Nicotiana glutinosa OX=35889 GN=N PE=1 SV=1
EVM0000507	-	MEturquoise	1.75	1.97	4.56	2.76	9.72	10.61	10.46	10.2633	5.55	4.4	5.32	5.09	1.23	9.43	9.89	6.85	15.81	13.44	12.45	13.9	6.6	8.77	10.27	8.54667	4.77	6.84	8.97	6.86	14.07	9.26	9.97	11.1	7.42	6.27	3.4	5.69667	Pantothenate kinase 2 OS=Oryza sativa subsp. japonica OX=39947 GN=Os09g0533100 PE=2 SV=2
EVM0000508	-	MEblue	1.95	3.52	4.05	3.17333	5.26	3.77	6.54	5.19	7.82	7.19	5.3	6.77	1.89	6.7	8.58	5.72333	4.82	6.03	5.53	5.46	9.97	8.31	12.93	10.4033	7.31	7.3	7.78	7.46333	7.61	7.93	5.56	7.03333	6.62	8.78	8.93	8.11	Protein trichome birefringence-like 5 OS=Arabidopsis thaliana OX=3702 GN=TBL5 PE=2 SV=1
EVM0000509	-	MEred	28.97	33.53	31.94	31.48	28.23	25.16	27.87	27.0867	24.54	37.38	33.1	31.6733	28.43	38.17	53.78	40.1267	29.49	32.32	30.93	30.9133	26.78	30.1	37.17	31.35	34.93	29.75	30.85	31.8433	37.17	33.9	25.05	32.04	24.68	38.26	39.6	34.18	PITH domain-containing protein At3g04780 OS=Arabidopsis thaliana OX=3702 GN=At3g04780 PE=1 SV=2
EVM0000510	-	MEyellow	1.59	2.66	1.91	2.05333	2.58	3.83	2.65	3.02	4.5	6.66	8.86	6.67333	2.33	3.6	3.33	3.08667	8.3	8.5	3.98	6.92667	7.18	5.98	6.82	6.66	5.77	5.2	5.57	5.51333	6.29	5.01	3.09	4.79667	8.31	4.39	2.34	5.01333	F-box protein At4g00755 OS=Arabidopsis thaliana OX=3702 GN=At4g00755 PE=2 SV=1
EVM0000512	-	MEblack	0.17	0	0.06	0.0766667	0.31	0.5	0.5	0.436667	1.94	8.97	4.55	5.15333	0.11	0	0	0.0366667	1.85	0.11	1.16	1.04	3.42	0.36	1.31	1.69667	0.06	0.32	0.06	0.146667	0.06	0	0.34	0.133333	0.68	0.69	5.21	2.19333	Chalcone synthase OS=Betula pendula OX=3505 GN=CHS PE=2 SV=2
EVM0000513	-	MEyellow	0	0.82	0.39	0.403333	0	0.18	0	0.06	0	0	0	0	0	0.5	0	0.166667	0.76	0	0	0.253333	0	0	0	0	0	0	0	0	0	0	0	0	0	0	0.49	0.163333	Ethylene-responsive transcription factor ERF021 OS=Arabidopsis thaliana OX=3702 GN=ERF021 PE=2 SV=1
EVM0000514	-	MEyellow	1.96	4.71	5.82	4.16333	8.85	6.93	8.22	8	8.8	9.55	7.3	8.55	4.54	10.43	10.27	8.41333	9.91	10.33	9.89	10.0433	10.52	7.28	6.75	8.18333	5.8	8.47	5.78	6.68333	12.14	10.27	6.36	9.59	9.16	6.57	10.68	8.80333	Probable galacturonosyltransferase 9 OS=Arabidopsis thaliana OX=3702 GN=GAUT9 PE=2 SV=1
EVM0000515	-	MEblue	0.08	0.05	0.06	0.0633333	0.07	0.13	0.03	0.0766667	0.05	0.05	0.09	0.0633333	0.03	0.26	0.45	0.246667	0.08	0.4	0	0.16	1.68	0.81	1.17	1.22	0.29	0.08	0.08	0.15	0.09	0.08	0.05	0.0733333	0.21	0	0.18	0.13
EVM0000517	-	MEturquoise	14.08	14.58	8.08	12.2467	7.99	14.57	8.25	10.27	2.16	1.09	3.35	2.2	10.04	19.44	15.05	14.8433	52.62	30.26	17.17	33.35	5.51	4.3	5.22	5.01	15.28	14.86	14.17	14.77	14.89	13.67	4.44	11	2.45	0.72	5.23	2.8	BTB/POZ domain-containing protein NPY1 OS=Arabidopsis thaliana OX=3702 GN=NPY1 PE=2 SV=1
EVM0000519	-	MEbrown	3.68	3.14	3.04	3.28667	4.07	3.9	3.95	3.97333	8.91	8.93	9.49	9.11	3.69	3.86	4.65	4.06667	8.03	4.2	5.56	5.93	13.05	9.93	9.03	10.67	4.04	5.55	5.39	4.99333	3.68	3.52	4.2	3.8	11.89	9.17	4.91	8.65667	Nodulin homeobox OS=Arabidopsis thaliana OX=3702 GN=NDX PE=2 SV=1
EVM0000520	-	MEbrown	66.79	70.1	61.52	66.1367	57.96	56.57	52.33	55.62	33.22	22.84	31.8	29.2867	48.69	59.26	53.04	53.6633	36.94	40.52	51.57	43.01	19.66	21.57	28.7	23.31	65.45	57.19	56.02	59.5533	44.41	38.19	33.67	38.7567	26.4	20.81	34.07	27.0933	Anaphase-promoting complex subunit 11 OS=Arabidopsis thaliana OX=3702 GN=APC11 PE=1 SV=3
EVM0000521	-	MEgreen	0	0	0	0	0	0	0.16	0.0533333	0	0.79	0.38	0.39	0	0	0	0	0	0	0	0	0.33	0.17	0	0.166667	0	0	0	0	0	0	0	0	0.33	2.72	8.3	3.78333
EVM0000522	-	MEbrown	70.17	68.69	93.14	77.3333	86.81	67.07	76.34	76.74	40.91	31.32	64.36	45.53	83.01	75.16	100.67	86.28	71.85	80.85	84.77	79.1567	34.82	42.89	40.75	39.4867	96.14	78.59	95.61	90.1133	99.59	93.87	81.89	91.7833	32.06	42.63	62.48	45.7233	Imidazoleglycerol-phosphate dehydratase 2, chloroplastic OS=Arabidopsis thaliana OX=3702 GN=HISN5B PE=1 SV=2
EVM0000523	-	-	0	0.02	0	0.00666667	0.02	0.02	0	0.0133333	0	0	0	0	0	0	0	0	0	0.02	0.05	0.0233333	0	0	0	0	0	0.07	0.02	0.03	0	0.02	0.05	0.0233333	0	0	0	0	ABC transporter B family member 19 OS=Arabidopsis thaliana OX=3702 GN=ABCB19 PE=1 SV=1
EVM0000524	-	MEred	1.71	3.28	5.53	3.50667	4.04	5.82	5.43	5.09667	1.47	3.65	3.53	2.88333	0.95	18.73	13.83	11.17	6.18	7.61	3.93	5.90667	0.89	0.72	1.37	0.993333	16.27	11.92	11.66	13.2833	18.68	13.36	1.2	11.08	2.12	4.97	8.03	5.04	Beta-galactosidase OS=Solanum lycopersicum OX=4081 PE=1 SV=1
EVM0000525	-	MEyellow	2.05	5.22	4.06	3.77667	5.37	4.66	3.42	4.48333	10.83	7.52	8.19	8.84667	3.75	7.96	4.74	5.48333	12.44	9.61	7.39	9.81333	12.06	7.11	4.89	8.02	4.62	3.46	4.28	4.12	5.9	6.93	4.54	5.79	6.69	9.42	11.82	9.31
EVM0000526	-	MEturquoise	0.58	1.03	2.45	1.35333	2.52	2.1	2.8	2.47333	0.87	1.36	2.02	1.41667	1.8	3.09	2.77	2.55333	4	2.66	2.75	3.13667	1.62	1.2	2.17	1.66333	2.02	2.35	2.96	2.44333	3.44	2.69	1.37	2.5	2.14	1.4	1.4	1.64667	Pentatricopeptide repeat-containing protein At1g03100, mitochondrial OS=Arabidopsis thaliana OX=3702 GN=At1g03100 PE=2 SV=1
EVM0000527	-	MEgreen	114.3	123.51	152.49	130.1	141.75	100.57	130.74	124.353	49.89	70.49	44.84	55.0733	133.3	163.39	221.97	172.887	150.95	163.3	136.26	150.17	85.57	97.97	114.62	99.3867	141.79	126.16	137.53	135.16	132.59	134.93	119.24	128.92	54.84	73.79	56.58	61.7367	Cytochrome b-c1 complex subunit 9 OS=Solanum tuberosum OX=4113 PE=1 SV=1
EVM0000528	-	-	0.09	0	0	0.03	0	0	0	0	0	0	0	0	0	0	0	0	0	0	0	0	0	0	0	0	0	0	0	0	0	0	0	0	0	0.3	0	0.1
EVM0000529	-	MEgreen	0	0	0	0	0.04	0	0	0.0133333	0.05	0.26	0.62	0.31	0	0	0.04	0.0133333	0	0	0	0	0	0.05	0	0.0166667	0	0.04	0.18	0.0733333	0	0.04	0.05	0.03	0.31	0.45	2.45	1.07	Cysteine-rich receptor-like protein kinase 3 OS=Arabidopsis thaliana OX=3702 GN=CRK3 PE=2 SV=1
EVM0000530	-	MEblack	0	0	0.07	0.0233333	0.23	0.06	0.19	0.16	1.61	0	0.37	0.66	0.06	0	0	0.02	1.05	0	0	0.35	0.26	0.07	0.07	0.133333	0	0.12	0	0.04	0	0.13	0	0.0433333	0.13	0.14	0.34	0.203333	Transcription factor MYB101 OS=Arabidopsis thaliana OX=3702 GN=MYB101 PE=2 SV=1
EVM0000531	-	MEbrown	424.07	542.31	324.69	430.357	297.71	375.69	303.96	325.787	161.52	135.34	178.16	158.34	451.07	479.1	458.95	463.04	219.31	279.87	267.08	255.42	190.55	145.18	159.86	165.197	437.78	301.75	338.6	359.377	197.31	214.86	208.57	206.913	133.83	131.06	165.61	143.5	HMG1/2-like protein OS=Glycine max OX=3847 PE=2 SV=1
EVM0000532	-	MEbrown	77.17	76.66	115.26	89.6967	89.54	91.32	69.98	83.6133	69.83	113.74	116.1	99.89	55.39	75.17	72.26	67.6067	136.61	98.27	105.32	113.4	310.21	150.22	182.47	214.3	117.43	81.05	78.98	92.4867	105.19	139.73	74.86	106.593	148.46	274.57	99.68	174.237	REF/SRPP-like protein At1g67360 OS=Arabidopsis thaliana OX=3702 GN=At1g67360 PE=2 SV=1
EVM0000533	-	-	0.13	0	0	0.0433333	0.11	0.06	0	0.0566667	0	0.12	0.07	0.0633333	0.12	0.06	0.19	0.123333	0.26	0.13	0	0.13	0.25	0.07	0	0.106667	0.06	0.18	0	0.08	0.14	0.12	0.26	0.173333	0.13	0.21	0.08	0.14	Pollen-specific leucine-rich repeat extensin-like protein 1 OS=Arabidopsis thaliana OX=3702 GN=PEX1 PE=2 SV=1
EVM0000534	-	MEturquoise	26.65	26.77	15.99	23.1367	110.94	129.2	104.65	114.93	44.69	48.05	35.15	42.63	33.7	39.35	28.28	33.7767	55.43	62.84	38.86	52.3767	18.62	41.28	52.12	37.34	13.1	40.52	37.5	30.3733	144.61	36.24	45.64	75.4967	45.45	45.31	33.12	41.2933	Transcription factor BIM1 OS=Arabidopsis thaliana OX=3702 GN=BIM1 PE=1 SV=2
EVM0000535	-	-	0	0	0	0	0	0	0	0	0	0	0	0	0	0	0	0	0	0	0	0	0	0	0	0	0.04	0	0.04	0.0266667	0	0	0	0	0	0	0	0	Cucumisin OS=Cucumis melo OX=3656 PE=1 SV=1
EVM0000537	-	MEbrown	583.05	610.51	671.9	621.82	590.89	690.66	469.86	583.803	300.06	308.34	384.86	331.087	583.32	686.7	562.75	610.923	399.92	383.46	439.65	407.677	311.33	287.26	336.75	311.78	604.65	516.8	648.4	589.95	636.38	626.69	354.87	539.313	411.11	305.99	321.56	346.22	40S ribosomal protein S10-1 OS=Arabidopsis thaliana OX=3702 GN=RPS10A PE=2 SV=1
EVM0000539	-	MEblack	14.72	17.22	8.64	13.5267	12.13	12.58	11.09	11.9333	2.14	1.33	2.8	2.09	8.9	11.97	9.83	10.2333	15.7	8.18	17.16	13.68	5.77	4.34	12.38	7.49667	7.38	7.18	7.18	7.24667	13.4	12.56	4.93	10.2967	1.6	7.05	19.95	9.53333	V-type proton ATPase subunit c4 OS=Arabidopsis thaliana OX=3702 GN=VHA-c4 PE=2 SV=1
EVM0000540	-	MEgreen	453.37	519.11	473.26	481.913	364.86	340.84	338.97	348.223	205.47	166.67	216.75	196.297	471.04	468.42	363.22	434.227	343.08	337.9	253.42	311.467	310.62	291.75	402.48	334.95	325.54	364.68	429.71	373.31	362.08	425.97	288.39	358.813	165.84	207.84	180.7	184.793	40S ribosomal protein S20-1 OS=Arabidopsis thaliana OX=3702 GN=RPS20A PE=2 SV=2
EVM0000541	-	MEblue	0	0	0	0	0	0	0	0	0	0	0	0	0	0	0.1	0.0333333	0.11	0	0.21	0.106667	9.06	5.59	2.18	5.61	0	0	0	0	0	0	0	0	0	0.35	0.56	0.303333	Elicitor-responsive protein 1 OS=Oryza sativa subsp. japonica OX=39947 GN=ERG1 PE=1 SV=1
EVM0000542	-	MEblue	0	0	0	0	0	0	0	0	0	0.15	0.36	0.17	0	0	0	0	0	0	0	0	1.83	0.08	0.37	0.76	0.16	0	0.08	0.08	0	0.15	0.08	0.0766667	0	0	0	0	Chitinase 1 OS=Tulipa bakeri OX=110455 PE=1 SV=1
EVM0000543	-	MEgreen	3.32	4.27	4.39	3.99333	4.74	4.4	4.47	4.53667	9.38	6.7	13.22	9.76667	3.57	6.11	6.58	5.42	7.55	6.94	7.2	7.23	5.1	2.85	6.21	4.72	3.11	8.23	5.17	5.50333	6.66	5.47	3.66	5.26333	7.71	11.32	8.95	9.32667	F-box/LRR-repeat protein 4 OS=Arabidopsis thaliana OX=3702 GN=FBL4 PE=2 SV=1
EVM0000544	-	MEred	58.29	66.34	69.55	64.7267	63.28	38.79	76.32	59.4633	41.68	53.97	47.82	47.8233	32.29	90.84	89.67	70.9333	55.3	48.63	80.73	61.5533	38.91	41.83	53.01	44.5833	83.17	76.38	69.52	76.3567	52.42	53.61	88.27	64.7667	60.59	51.58	64.29	58.82	Protein TIC 40, chloroplastic OS=Pisum sativum OX=3888 GN=TIC40 PE=1 SV=1
EVM0000545	-	MEbrown	14.23	13.8	15.15	14.3933	17.66	11.06	14.31	14.3433	5.47	5.06	6.86	5.79667	20.64	19.49	15.28	18.47	6.68	7.58	4.57	6.27667	2.46	0.83	4.34	2.54333	11.5	15.33	12.52	13.1167	21.39	21.07	1.21	14.5567	4.23	4.6	2.58	3.80333	Homeobox-leucine zipper protein ATHB-8 OS=Arabidopsis thaliana OX=3702 GN=ATHB-8 PE=1 SV=1
EVM0000546	-	-	0	0	0.11	0.0366667	0	0.1	0	0.0333333	0	0	0	0	0	0	0	0	0	0.31	0	0.103333	0	0	0	0	0	0	0	0	0	0	0.11	0.0366667	0	0	0	0
EVM0000547	-	MEgreen	0.08	0.07	0.18	0.11	0.08	0.08	0	0.0533333	0	0.16	0	0.0533333	0.17	0	0.08	0.0833333	0	0	0	0	0	0	0	0	0.6	0.4	0.17	0.39	0.19	0.25	0	0.146667	0.85	0.19	1.57	0.87	Protein MIZU-KUSSEI 1 OS=Arabidopsis thaliana OX=3702 GN=MIZ1 PE=1 SV=1
EVM0000548	-	-	0	0	0	0	0	0	0	0	0	0	0	0	0	0	0	0	0	0	0.13	0.0433333	0	0	0	0	0	0	0	0	0	0	0	0	0	0	0	0	Probable aquaporin TIP5-1 OS=Arabidopsis thaliana OX=3702 GN=TIP5-1 PE=2 SV=1
EVM0000549	-	MEbrown	153.77	208.79	371.78	244.78	191.33	128.37	196.71	172.137	237.06	111.37	93.34	147.257	93.5	397.36	400.77	297.21	198.77	272.56	241.05	237.46	178	75.64	40.51	98.05	272.28	239.17	245.26	252.237	168.25	195.59	123.08	162.307	121.7	119.68	113.34	118.24	Heat shock cognate protein 80 OS=Solanum lycopersicum OX=4081 GN=HSC80 PE=2 SV=1
EVM0000550	-	MEblack	7.74	8.21	8.47	8.14	9.89	9.36	9.16	9.47	11.27	11.59	15.03	12.63	8.32	10.47	13.04	10.61	10.46	12.38	11.68	11.5067	8.35	8.11	9.07	8.51	7.84	11.27	10.59	9.9	8.4	7.97	8.22	8.19667	11.51	10.5	11.1	11.0367	Zinc finger BED domain-containing protein RICESLEEPER 1 OS=Oryza sativa subsp. japonica OX=39947 GN=Os05g0239150 PE=3 SV=1
EVM0000552	-	MEturquoise	4.16	5.64	5.45	5.08333	9.04	9.34	11.5	9.96	8.98	7.54	6.15	7.55667	4.99	11.03	10.5	8.84	12.47	9.46	9.67	10.5333	5.28	5.12	5.01	5.13667	14	11.44	13.65	13.03	9.1	8.38	7.29	8.25667	6.21	6.44	7.65	6.76667	Translocase of chloroplast 90, chloroplastic OS=Arabidopsis thaliana OX=3702 GN=TOC90 PE=1 SV=1
EVM0000553	-	-	0	0	0	0	0	0	0	0	0	0	0	0	0	0	0	0	0	0	0	0	0	0	0	0	0	0	0	0	0	0	0	0	0	0	0	0
EVM0000556	-	-	0	0	0	0	0	0	0	0	0	0	0	0	0	0.05	0.2	0.0833333	0	0.05	0.1	0.05	0	0	0	0	0	0	0.1	0.0333333	0	0	0	0	0	0.11	0.13	0.08	Violaxanthin de-epoxidase, chloroplastic OS=Spinacia oleracea OX=3562 GN=VDE1 PE=1 SV=2
EVM0000558	-	MEbrown	10.98	3.21	7.17	7.12	1.5	2.01	0.89	1.46667	99.79	51.03	43.06	64.6267	14.62	1.64	2.56	6.27333	4.39	1.74	4.66	3.59667	17.58	98.25	55.63	57.1533	7.34	3.87	10.47	7.22667	2.43	3.08	4.09	3.2	72.03	63.55	14.45	50.01
EVM0000559	-	-	0	0	0	0	0	0	0	0	0	0	0.24	0.08	0	0	0.1	0.0333333	0.21	0	0	0.07	0	0	0	0	0	0	0	0	0	0	0	0	0	0	0	0	2-alkenal reductase (NADP(+)-dependent) OS=Nicotiana tabacum OX=4097 GN=DBR PE=1 SV=1
EVM0000560	-	MEyellow	2	2.31	0.68	1.66333	1.86	1.88	1.07	1.60333	1.41	1.6	1.91	1.64	1.32	2.17	2.75	2.08	4.31	3.04	3.16	3.50333	3.65	3.46	2.09	3.06667	2.52	2.41	1.84	2.25667	1.98	0.99	0.24	1.07	2.9	2.43	3.13	2.82	Methionine S-methyltransferase OS=Arabidopsis thaliana OX=3702 GN=MMT1 PE=1 SV=1
EVM0000562	-	MEpink	7.2	5.15	9.22	7.19	2.95	3.53	3.04	3.17333	2.35	0.5	1.94	1.59667	4.36	7.15	5.56	5.69	6.23	5.33	1.86	4.47333	1.31	1.63	3.6	2.18	9.29	12.75	10.95	10.9967	8.05	7.49	2.23	5.92333	0.78	2.16	1.21	1.38333
EVM0000563	-	MEred	0	0.56	0	0.186667	0	0	0	0	0	0	0	0	1.04	0	0.21	0.416667	0.22	0.42	0	0.213333	0	0	0	0	0.43	0	0	0.143333	0	0.21	0	0.07	0	0	0	0	Putative gamma-glutamylcyclotransferase At3g02910 OS=Arabidopsis thaliana OX=3702 GN=At3g02910 PE=2 SV=2
EVM0000564	-	MEturquoise	2.64	2.82	4.87	3.44333	7.32	6.06	9.21	7.53	2.08	2.21	2.34	2.21	0.76	5.51	6.87	4.38	8.37	7.01	8.83	8.07	3.52	1.85	2.7	2.69	3.29	5.72	3.76	4.25667	5.22	2.8	4.78	4.26667	2.75	2.36	1.78	2.29667	Prolyl endopeptidase OS=Homo sapiens OX=9606 GN=PREP PE=1 SV=2
EVM0000565	-	-	0	0	0	0	0	0	0	0	0	0	0	0	0	0	0	0	0	0	0	0	0	0	0	0	0	0	0	0	0	0	0	0	0	0	0	0	G-type lectin S-receptor-like serine/threonine-protein kinase At4g27290 OS=Arabidopsis thaliana OX=3702 GN=At4g27290 PE=3 SV=4
EVM0000566	-	MEpink	1.49	0.95	1.03	1.15667	1.28	1.67	2.19	1.71333	2.94	2.63	1.77	2.44667	0.67	2.3	2.54	1.83667	6.37	1.42	1.86	3.21667	2.2	9.73	2.41	4.78	6.26	5.42	9.77	7.15	1.8	3.7	0.87	2.12333	2.26	1.46	2.42	2.04667	Syntaxin-binding protein 5 OS=Homo sapiens OX=9606 GN=STXBP5 PE=1 SV=1
EVM0000567	-	MEred	0.57	0	0.6	0.39	0.91	1.11	0.28	0.766667	0	0.69	0.99	0.56	0	0.52	0.28	0.266667	0.15	0	0.29	0.146667	0.29	0.3	0.5	0.363333	0	0	0	0	0.64	0.14	0.14	0.306667	0.72	0	0.19	0.303333	Probable methionine--tRNA ligase OS=Oryza sativa subsp. japonica OX=39947 GN=Os06g0508700 PE=2 SV=2
EVM0000568	-	MEturquoise	24.6	26.61	26.7	25.97	24.59	24.07	24.18	24.28	25.04	27.68	24.04	25.5867	29.37	22.23	29.37	26.99	31.11	29.84	23.67	28.2067	24.1	21.35	26.27	23.9067	23.17	25.85	23.05	24.0233	28.04	27.98	22.18	26.0667	32.33	26.4	20.28	26.3367	Peptidyl-prolyl cis-trans isomerase CYP63 OS=Arabidopsis thaliana OX=3702 GN=CYP63 PE=1 SV=1
EVM0000569	-	MEbrown	7.53	9.24	9.13	8.63333	18.25	29.9	13.77	20.64	19.85	15.87	17.8	17.84	10.73	6.9	7.47	8.36667	7.07	11.07	10.33	9.49	17.6	14.07	11.25	14.3067	6.7	14.47	11.39	10.8533	11.17	5.56	12.33	9.68667	12.75	7.78	12.37	10.9667	Regulatory protein NPR3 OS=Arabidopsis thaliana OX=3702 GN=NPR3 PE=1 SV=1
EVM0000572	-	MEyellow	38.78	49.06	45.73	44.5233	64.5	70.6	56.84	63.98	87.12	69.28	95.88	84.0933	84.91	79.05	59.54	74.5	92.52	71.72	63.79	76.01	59.14	55.07	59.51	57.9067	74.24	78.11	77.28	76.5433	76.08	62.99	51.99	63.6867	61.1	68.98	77.63	69.2367
EVM0000574	-	MEturquoise	0.1	1.49	1.77	1.12	1.49	2.01	1.29	1.59667	0	0.05	0	0.0166667	0.68	5.25	5.06	3.66333	1.89	25.01	1.9	9.6	0	0	0	0	2.29	2.02	2.54	2.28333	1.67	3.52	1.01	2.06667	0	0.12	0.07	0.0633333	Adenine/guanine permease AZG2 OS=Arabidopsis thaliana OX=3702 GN=AZG2 PE=2 SV=1
EVM0000575	-	MEblue	2.72	0.16	1.34	1.40667	2.83	3.03	2.68	2.84667	2.21	1.23	5.47	2.97	1.99	2.81	0.73	1.84333	2.99	2.2	1.69	2.29333	0.18	0.19	0.85	0.406667	1.11	2.27	1.8	1.72667	1.24	1.25	2.59	1.69333	4.24	2.03	2.2	2.82333	TMV resistance protein N OS=Nicotiana glutinosa OX=35889 GN=N PE=1 SV=1
EVM0000576	-	MEred	19.47	24.03	21.13	21.5433	16.21	16.54	15.53	16.0933	21.85	20.64	19.6	20.6967	19.13	22.9	23.54	21.8567	21.01	23	20.62	21.5433	24.02	20.13	19.4	21.1833	25.21	21.81	25.18	24.0667	22.31	27.44	17.13	22.2933	16.93	20.71	19.06	18.9	Histone deacetylase 19 OS=Arabidopsis thaliana OX=3702 GN=HDA19 PE=1 SV=2
EVM0000577	-	-	0	0	0	0	0	0	0	0	0.84	0	0	0.28	0	0.19	0.41	0.2	0	0	0	0	0	0.87	0	0.29	0.42	0	0	0.14	0	0.2	0	0.0666667	0	0	0	0
EVM0000578	-	-	0	0.25	0.18	0.143333	0.1	0	0	0.0333333	0	0	0	0	0	0.56	0.06	0.206667	0	0	0	0	0	0	0	0	0.62	0.43	0.28	0.443333	0.19	0.22	0	0.136667	0	0.06	0	0.02	Uncharacterized protein At4g06744 OS=Arabidopsis thaliana OX=3702 GN=At4g06744 PE=2 SV=1
EVM0000579	-	MEred	0	0.98	0	0.326667	0.2	0.43	0.87	0.5	0	1.28	0	0.426667	0	0.2	0	0.0666667	0	0.22	0.23	0.15	0.22	0	0.51	0.243333	0	0	0	0	0.25	0	0	0.0833333	0.22	0.25	0.3	0.256667
EVM0000580	-	-	0	0	0	0	0	0.04	0	0.0133333	0	0	0	0	0	0	0	0	0	0	0.04	0.0133333	0	0	0	0	0	0	0	0	0	0.04	0	0.0133333	0	0	0.17	0.0566667	Protein NRT1/ PTR FAMILY 5.6 OS=Arabidopsis thaliana OX=3702 GN=NPF5.6 PE=2 SV=1
EVM0000581	-	MEbrown	1.41	3.77	3.91	3.03	8.73	10.91	8.52	9.38667	11.47	19.68	16.57	15.9067	0.88	5.14	5.86	3.96	13.45	9.99	11.48	11.64	22.96	13.25	13.17	16.46	2.15	4.42	5.41	3.99333	5.02	2.96	10.61	6.19667	18.98	15.96	14.49	16.4767
EVM0000582	-	-	0	0	0	0	0	0	0	0	0	0	0	0	0	0	0	0	0	0	0	0	0	0	0	0	0	0	0	0	0	0	0	0	0	0	0.1	0.0333333
EVM0000583	-	MEyellow	23.52	18.07	22.12	21.2367	22.26	18.32	19.18	19.92	20.75	17.94	18.77	19.1533	24.44	19.68	17.24	20.4533	20.16	20.59	17.25	19.3333	30.79	16.65	14.8	20.7467	23.52	19.98	19.26	20.92	20.99	21.89	17.47	20.1167	18.37	20.04	21.26	19.89	Outer envelope protein 61 OS=Arabidopsis thaliana OX=3702 GN=OEP61 PE=1 SV=1
EVM0000586	-	MEgreen	0.49	0	0	0.163333	1.05	2.41	3.88	2.44667	7.5	3.5	0.38	3.79333	5.06	0	0	1.68667	0.17	0	3.05	1.07333	2.67	5.03	6.12	4.60667	0	0.79	6.65	2.48	0.37	2.91	3.51	2.26333	10.48	3.3	6.18	6.65333	Peroxygenase OS=Sesamum indicum OX=4182 GN=SOP1 PE=1 SV=1
EVM0000587	-	MEyellow	5.69	2.8	3.53	4.00667	5.82	7.42	7.13	6.79	5.99	6.69	8.62	7.1	3.6	1.95	3.16	2.90333	10	7.99	8.02	8.67	7.01	10.06	5.7	7.59	4.43	4.45	3.31	4.06333	7.47	4.83	6.41	6.23667	5.09	3.59	3.96	4.21333	U-box domain-containing protein 52 OS=Arabidopsis thaliana OX=3702 GN=PUB52 PE=2 SV=1
EVM0000588	-	MEblack	0.36	0	0.09	0.15	0.04	0.13	0	0.0566667	0	1.86	0.05	0.636667	0.27	0.04	0.04	0.116667	0	0	0.05	0.0166667	0	0.05	0.05	0.0333333	0	0.04	0.04	0.0266667	0	0.04	0	0.0133333	0	0.2	0.3	0.166667	Nucleobase-ascorbate transporter 4 OS=Arabidopsis thaliana OX=3702 GN=NAT4 PE=2 SV=2
EVM0000589	-	MEbrown	0.04	0	0	0.0133333	0	0	0	0	0.04	0.39	0.67	0.366667	0	0	0	0	0.07	0	0	0.0233333	1.25	0.42	0.17	0.613333	0	0	0	0	0	0	0	0	0.77	0.69	0.05	0.503333	Phosphate transporter PHO1 homolog 3 OS=Arabidopsis thaliana OX=3702 GN=PHO1;H3 PE=2 SV=2
EVM0000590	-	-	0	0	0	0	0	0	0	0	0	0	0	0	0	0	0	0	0	0	0	0	0	0	0.32	0.106667	0	0	0	0	0.31	0.27	0	0.193333	0	0	0	0
EVM0000592	-	MEturquoise	6.82	8.94	6.87	7.54333	24.7	20.51	20.83	22.0133	0.08	0	0	0.0266667	2.69	30.51	28.18	20.46	18.13	34.84	19.74	24.2367	0.3	0.16	0.35	0.27	14.02	15.58	10.83	13.4767	32.99	16.42	6.64	18.6833	0	0.08	0.1	0.06	Probable pectinesterase 53 OS=Arabidopsis thaliana OX=3702 GN=PME53 PE=2 SV=1
EVM0000593	-	MEbrown	20.25	25.01	21.88	22.38	30.37	32.04	23.45	28.62	32.15	33.87	34.93	33.65	18.16	38.52	27.75	28.1433	39.63	37.88	36.09	37.8667	44.26	34.81	36.01	38.36	33.22	23.39	27.31	27.9733	33.41	29	28.62	30.3433	43.66	50.33	40.89	44.96	Transmembrane protein 87B OS=Homo sapiens OX=9606 GN=TMEM87B PE=1 SV=1
EVM0000594	-	MEturquoise	0.61	0.54	0.56	0.57	0.91	0.82	0.45	0.726667	0	0.59	0.18	0.256667	0	0.35	0.69	0.346667	2.2	2.94	2.45	2.53	1.09	1.46	0.18	0.91	0.54	0.96	0.08	0.526667	0.52	1.96	0.47	0.983333	0.31	0.17	0.41	0.296667	GDSL esterase/lipase 1 OS=Arabidopsis thaliana OX=3702 GN=GLIP1 PE=1 SV=1
EVM0000595	-	MEturquoise	23.06	28.41	43.16	31.5433	36.43	25.74	46.78	36.3167	14.6	22.53	18.22	18.45	19.48	47.51	55.46	40.8167	27.03	43.59	47.13	39.25	27.01	26.87	27.87	27.25	41.82	46.33	45.32	44.49	40.89	51.82	27.75	40.1533	19.67	12.88	22.72	18.4233	40S ribosomal protein S7-1 OS=Arabidopsis thaliana OX=3702 GN=RPS7A PE=2 SV=1
EVM0000596	-	-	0.18	0	0	0.06	0	0	0	0	0	0	0	0	0	0	0	0	0	0	0	0	0	0	0	0	0	0	0	0	0	0	0	0	0	0	0	0	RHOMBOID-like protein 5 OS=Arabidopsis thaliana OX=3702 GN=RBL5 PE=3 SV=1
EVM0000597	-	MEturquoise	7.26	10.61	10.24	9.37	19.17	20.45	19.46	19.6933	1.12	0	0.27	0.463333	7	18.64	22.64	16.0933	76.95	54.53	54.25	61.91	0.16	0	0.09	0.0833333	19.44	16.27	16.57	17.4267	17.88	15.67	30.49	21.3467	0.16	0.53	2.66	1.11667
EVM0000598	-	MEturquoise	1.03	1.32	1.14	1.16333	1.53	1.85	2.27	1.88333	0.91	0.68	1.9	1.16333	1.17	1.49	1.13	1.26333	2.02	1.02	1.69	1.57667	1.8	0.56	1.04	1.13333	1.26	1.19	1.22	1.22333	2.66	1.77	1.09	1.84	1.08	1.32	0.82	1.07333	Myosin-12 OS=Arabidopsis thaliana OX=3702 GN=XI-F PE=2 SV=1
EVM0000600	-	MEblue	0.46	0.35	0.27	0.36	0.24	0.42	0.71	0.456667	1.69	1.2	2.3	1.73	0.39	0.8	0.82	0.67	2.45	1.45	1.08	1.66	3.41	1.34	1.22	1.99	1.19	0.69	0.87	0.916667	1.63	1.25	0.17	1.01667	1.06	1.09	0.79	0.98	Probable receptor-like protein kinase At5g24010 OS=Arabidopsis thaliana OX=3702 GN=At5g24010 PE=1 SV=1
EVM0000602	-	MEbrown	0.18	0.19	0.25	0.206667	0.46	0.59	0.67	0.573333	0.05	3.83	0.27	1.38333	0.1	0.29	0.23	0.206667	1.8	1.01	0.38	1.06333	1.14	0.62	0.43	0.73	0.49	0.22	0.4	0.37	0.47	0.35	0.68	0.5	1.17	0.37	0.38	0.64	Receptor-like protein 34 OS=Arabidopsis thaliana OX=3702 GN=RLP34 PE=2 SV=1
EVM0000603	-	-	0	0	0.13	0.0433333	0	0	0	0	0	0	0	0	0	0	0	0	0	0	0	0	0	0	0	0	0	0	0	0	0	0	0	0	0	0	0	0	Expansin-A7 OS=Arabidopsis thaliana OX=3702 GN=EXPA7 PE=3 SV=1
EVM0000604	-	MEblue	0	0.27	0	0.09	0	0	0	0	3.35	2.98	0.17	2.16667	0	0.07	0	0.0233333	0.46	0.08	0.15	0.23	10.27	2.14	0.35	4.25333	0	0.07	0.15	0.0733333	0	0	0	0	0.23	1.09	0.1	0.473333	Probable carboxylesterase 2 OS=Arabidopsis thaliana OX=3702 GN=CXE2 PE=2 SV=1
EVM0000605	-	-	0	0	0	0	0.15	0	0	0.05	0	0	0	0	0	0	0	0	0	0	0	0	0	0.09	0	0.03	0.08	0	0	0.0266667	0	0	0	0	0.25	0	0	0.0833333	Probable beta-1,3-galactosyltransferase 2 OS=Arabidopsis thaliana OX=3702 GN=B3GALT2 PE=2 SV=1
EVM0000607	-	-	0	0	0.38	0.126667	0	0	0	0	0	0	0	0	0.18	0	0	0.06	0	1.1	0	0.366667	0	0	0	0	0	0	0	0	0	0	0	0	0	0	0	0
EVM0000608	-	MEturquoise	1.48	1.25	2.35	1.69333	2.75	2.54	2.84	2.71	2.92	2.29	4.36	3.19	1.37	3	2.79	2.38667	4.48	3.17	3.88	3.84333	2.03	2.14	2.18	2.11667	3.19	2.52	3.39	3.03333	2.74	3.53	2.88	3.05	2.94	2.4	2.76	2.7	Pentatricopeptide repeat-containing protein At1g76280 OS=Arabidopsis thaliana OX=3702 GN=At1g76280 PE=2 SV=2
EVM0000610	-	MEblue	2.49	5.84	1.24	3.19	8.6	9.01	10.14	9.25	8.77	4.49	3.36	5.54	0.62	7.05	3.75	3.80667	2.92	1.88	6.42	3.74	1.68	1.24	4.51	2.47667	1.4	6.31	7.72	5.14333	7.54	3.34	2.53	4.47	6.58	9.18	6.88	7.54667
EVM0000611	-	MEblue	0	0	0	0	0	0	0	0	0.79	0	0	0.263333	0	0	0	0	0	0	0	0	7.11	0.66	0.72	2.83	0	0	0	0	0	0	0	0	0	0	0	0
EVM0000615	-	MEblue	0.09	0.5	0.1	0.23	0.04	0.14	0.14	0.106667	0.62	0.78	0.38	0.593333	0.75	0.34	0.48	0.523333	1.07	0.05	1.07	0.73	1.92	2.1	4.19	2.73667	0.24	0.73	0.47	0.48	0.38	0.51	0.39	0.426667	0.43	1.43	3.94	1.93333	Urea-proton symporter DUR3 OS=Arabidopsis thaliana OX=3702 GN=DUR3 PE=1 SV=1
EVM0000616	-	-	0	0.08	0	0.0266667	0	0	0	0	0	0	0	0	0	0	0	0	0	0	0	0	0	0	0	0	0	0	0	0	0	0	0	0	0	0	0	0	Transposon Ty3-I Gag-Pol polyprotein OS=Saccharomyces cerevisiae (strain ATCC 204508 / S288c) OX=559292 GN=TY3B-I PE=3 SV=2
EVM0000618	-	-	0	0	0	0	0	0	0	0	0	0	0	0	0	0	0	0	0	0	0	0	0.06	0	0	0.02	0	0	0	0	0	0	0	0	0	0	0	0	Coumaroyl-CoA:anthocyanidin 3-O-glucoside-6''-O-coumaroyltransferase 1 OS=Arabidopsis thaliana OX=3702 GN=3AT1 PE=1 SV=1
EVM0000619	-	MEblack	0	0	0	0	0.05	0.1	0.05	0.0666667	1.43	2.28	3.57	2.42667	0	0	0	0	0.38	0.16	0	0.18	0.85	1.05	0.06	0.653333	0	0	0	0	0	0	0	0	1.22	1.75	0.7	1.22333	Adenylate-forming reductase 03009 OS=Coprinopsis cinerea (strain Okayama-7 / 130 / ATCC MYA-4618 / FGSC 9003) OX=240176 GN=CC1G_03009 PE=2 SV=3
EVM0000620	-	MEturquoise	0.19	0.17	0	0.12	0.65	0.44	0	0.363333	0	0	0	0	0	0.59	0.59	0.393333	0.87	0.79	0.2	0.62	0	0.21	0	0.07	0.2	0.81	0.32	0.443333	0	0.45	0	0.15	0	0	0	0	Alkaline/neutral invertase CINV2 OS=Arabidopsis thaliana OX=3702 GN=CINV2 PE=1 SV=1
EVM0000622	-	MEblack	0	0	1.96	0.653333	0	0	0	0	4.72	0.11	0	1.61	1.39	0.11	0	0.5	0	0	0	0	0.24	0.12	0	0.12	0	0	0	0	0	0	0	0	0	0	0	0	Ethylene-responsive transcription factor ERF025 OS=Arabidopsis thaliana OX=3702 GN=ERF025 PE=2 SV=1
EVM0000623	-	MEturquoise	18.87	34.87	32.52	28.7533	60.14	53.57	69.4	61.0367	30.12	23.45	30.44	28.0033	29.68	53.11	52.93	45.24	120.66	45.03	76.74	80.81	48.74	35.57	102.31	62.2067	27.92	61.45	26.78	38.7167	81.64	18.07	69.38	56.3633	32.51	36.06	43.26	37.2767	Serine carboxypeptidase-like 51 OS=Arabidopsis thaliana OX=3702 GN=SCPL51 PE=2 SV=2
EVM0000625	-	MEgreen	13.61	11.15	14.89	13.2167	11.77	10.21	10.87	10.95	10.58	10.45	15.2	12.0767	10.23	12.97	9.37	10.8567	13.05	11.74	7.86	10.8833	9.4	9.55	10.36	9.77	12.07	10.41	10.55	11.01	14.5	17.65	6.56	12.9033	8.31	7.77	6.96	7.68	UV-stimulated scaffold protein A homolog OS=Arabidopsis thaliana OX=3702 GN=At3g61800 PE=3 SV=1
EVM0000626	-	MEblue	0	0	0	0	0	0	0	0	0.81	0	0	0.27	0	0	0	0	0	0	0	0	6.18	0	0	2.06	0	0	0	0	0	0	0	0	0.27	0.3	0	0.19
EVM0000627	-	MEgreen	0	0.14	0.17	0.103333	0	0.16	0.47	0.21	0	3.08	2.76	1.94667	0.32	0	0	0.106667	0.33	0	0	0.11	0.16	0	0	0.0533333	0	0	0.47	0.156667	1.45	1.41	0	0.953333	0.81	2.84	13.25	5.63333	Protein GLUTAMINE DUMPER 1 OS=Arabidopsis thaliana OX=3702 GN=GDU1 PE=1 SV=1
EVM0000630	-	MEblue	0.76	2.51	6.63	3.3	1.19	0.11	0.53	0.61	5.73	0	0.25	1.99333	3.45	1.38	0.54	1.79	6.92	1.1	0.22	2.74667	150.04	8.25	1.9	53.3967	1.98	1.25	4.08	2.43667	2.59	6.21	0.66	3.15333	0	0.12	0.44	0.186667	Mitochondrial uncoupling protein 4 OS=Arabidopsis thaliana OX=3702 GN=PUMP4 PE=2 SV=1
EVM0000631	-	MEblue	28.8	29.6	28.71	29.0367	26.14	28.26	24.26	26.22	32.06	36.82	33.56	34.1467	35.87	33.17	32.92	33.9867	35.33	41.57	28.67	35.19	46.59	37.4	47.79	43.9267	24.77	23.95	23.97	24.23	30.69	27.15	28.14	28.66	39.19	46.51	31.02	38.9067	Enhancer of rudimentary homolog OS=Arabidopsis thaliana OX=3702 GN=At5g10810 PE=3 SV=1
EVM0000635	-	MEbrown	24.67	28.82	24.25	25.9133	33.82	26.66	35.15	31.8767	17.13	18.09	22.3	19.1733	26.51	32.87	27.91	29.0967	31.48	27.91	27.16	28.85	12.98	15.03	15.08	14.3633	25.95	30.03	33.79	29.9233	44.47	32	18.41	31.6267	23.29	20.81	17.1	20.4	Brefeldin A-inhibited guanine nucleotide-exchange protein 5 OS=Arabidopsis thaliana OX=3702 GN=BIG5 PE=1 SV=2
EVM0000636	-	-	0	0	0	0	0	0	0	0	0	0	0	0	0	0	0	0	0	0	0	0	0	0.08	0	0.0266667	0	0	0	0	0.08	0	0	0.0266667	0	0	0	0	Transposon Ty3-I Gag-Pol polyprotein OS=Saccharomyces cerevisiae (strain ATCC 204508 / S288c) OX=559292 GN=TY3B-I PE=3 SV=2
EVM0000637	-	MEturquoise	0.59	0.81	0.48	0.626667	3.4	3	2.76	3.05333	0.79	2.34	2.34	1.82333	0.32	0.95	1.9	1.05667	3.09	2.04	3.97	3.03333	1.32	1.31	1.52	1.38333	0.8	1	0.77	0.856667	1.71	0.45	0.66	0.94	1.92	0.36	0.79	1.02333	Non-structural maintenance of chromosomes element 3 homolog OS=Mus musculus OX=10090 GN=Nsmce3 PE=1 SV=1
EVM0000639	-	MEturquoise	1.24	0.42	1.89	1.18333	1.07	1.15	0.61	0.943333	0.95	0.98	2.35	1.42667	0.7	1.49	1.33	1.17333	8.98	6.92	2.89	6.26333	2.45	3.7	1.72	2.62333	2.37	1.42	1.31	1.7	1.15	1.69	0.4	1.08	0.47	3.22	2.51	2.06667	SelT-like protein OS=Arabidopsis thaliana OX=3702 GN=At3g47300 PE=2 SV=2
EVM0000640	-	MEbrown	10.76	8.14	13.1	10.6667	8.85	7.6	11.38	9.27667	5.65	5.98	7.11	6.24667	9.13	11.67	9.79	10.1967	8.39	10.38	8.3	9.02333	7.02	5.82	7.43	6.75667	9.44	9.02	9.56	9.34	9.9	12.59	5.3	9.26333	11.89	4.85	4.08	6.94	rRNA biogenesis protein RRP5 OS=Arabidopsis thaliana OX=3702 GN=RRP5 PE=2 SV=2
EVM0000641	-	-	0	0	0	0	0	0	0	0	0	0	0	0	0	0	0	0	0	0	0	0	0	0	0	0	0	0	0	0	0	0	0	0	0	0	0	0	Xyloglucan galactosyltransferase XLT2 OS=Arabidopsis thaliana OX=3702 GN=XLT2 PE=1 SV=1
EVM0000642	-	-	0	0	0	0	0	0	0	0	0	0	0	0	0	0	0	0	0	0	0	0	0	0	0	0	0	0	0	0	0	0	0	0	0	0	0	0
EVM0000647	-	MEpink	0.84	0.63	2.19	1.22	1.82	1.48	2.22	1.84	1.17	1.24	1.23	1.21333	0.84	2.02	3.96	2.27333	1.09	2.82	1.51	1.80667	1.39	1.26	2.63	1.76	3.69	2.72	2.01	2.80667	3.12	4.02	1.85	2.99667	1.39	3.51	2.2	2.36667	Heat shock cognate 70 kDa protein OS=Petunia hybrida OX=4102 GN=HSP70 PE=2 SV=1
EVM0000648	-	-	0	0.2	0	0.0666667	0	0	0	0	0	0	0	0	0	0	0	0	0	0	0	0	0	0	0	0	0	0	0	0	0	0	0	0	1.39	0	0.61	0.666667
EVM0000649	-	-	0	0	0	0	0	0	0	0	0	0	0	0	0	0	0	0	0	0	0	0	0	0	0	0	0	0	0	0	0	0	0	0	0	0	0	0	Uncharacterized mitochondrial protein AtMg01250 OS=Arabidopsis thaliana OX=3702 GN=AtMg01250 PE=4 SV=1
EVM0000650	-	MEturquoise	16.78	29.64	31.81	26.0767	50.52	46.38	49.26	48.72	22.92	16.33	20.51	19.92	13.03	33.82	40.3	29.05	40.03	51.01	44.85	45.2967	12	12.94	17.41	14.1167	40.28	47.14	43.91	43.7767	53.5	41.04	33.55	42.6967	19.71	20.23	29	22.98	Protein WVD2-like 3 OS=Arabidopsis thaliana OX=3702 GN=WDL3 PE=1 SV=1
EVM0000651	-	MEred	7.82	9.68	20.36	12.62	9.03	6.67	10.32	8.67333	8.77	10.88	9.15	9.6	7.72	15.68	19.56	14.32	13.24	12.44	13.42	13.0333	6.22	7.98	8.8	7.66667	14.04	13.35	14.33	13.9067	10.14	11.08	13.99	11.7367	8.62	12.15	9.79	10.1867	Glutamyl-tRNA reductase-binding protein, chloroplastic OS=Arabidopsis thaliana OX=3702 GN=GLUTRBP PE=1 SV=1
EVM0000654	-	MEred	31.6	44.21	15.44	30.4167	21.25	30.6	20.13	23.9933	9.76	4.43	17.05	10.4133	72.5	23.54	27.09	41.0433	47.75	27.13	21.04	31.9733	10.51	4.17	3.06	5.91333	34.45	28.86	19.75	27.6867	27.96	26.39	15.08	23.1433	4.85	7.27	6.78	6.3
EVM0000655	-	-	0.08	0	0.08	0.0533333	0.11	0	0	0.0366667	0	0	0	0	0.24	0.15	0.08	0.156667	0	0.04	0.04	0.0266667	0.08	0	0	0.0266667	0.04	0.11	0.16	0.103333	0.27	0.35	0	0.206667	0	0	0	0	Cation/H(+) antiporter 15 OS=Arabidopsis thaliana OX=3702 GN=CHX15 PE=2 SV=1
EVM0000656	-	MEblue	46.45	60.87	45.72	51.0133	42.55	40.11	44.15	42.27	33.24	22.18	31.2	28.8733	37.66	48.81	58.16	48.21	41.01	35.59	57.42	44.6733	67.59	81.36	84.43	77.7933	62.57	46.2	58.53	55.7667	35.47	35.46	77.63	49.52	32.7	27.67	33.82	31.3967
EVM0000658	-	MEbrown	54.16	67.77	49.78	57.2367	64.64	60.35	53.06	59.35	19.34	12.99	24.92	19.0833	69.42	54.78	28.18	50.7933	91.21	51.62	46.67	63.1667	23.75	22.73	36.67	27.7167	52.27	44.03	48.83	48.3767	70.83	76.72	27.71	58.42	19.39	23	22.21	21.5333	50S ribosomal protein L15 OS=Xanthobacter autotrophicus (strain ATCC BAA-1158 / Py2) OX=78245 GN=rplO PE=3 SV=1
EVM0000660	-	-	0	0	0	0	0	0	0.15	0.05	0	0	0	0	0	0	0	0	0	0	0	0	0	0	0	0	0	0	0	0	0	0	0	0	0	0	0	0	Protein RADIALIS-like 6 OS=Arabidopsis thaliana OX=3702 GN=RL6 PE=2 SV=1
EVM0000661	-	-	0	0	0	0	0	0	0	0	0	0	0	0	0	0	0	0	0	0	0	0	0	0	0	0	0	0	0	0	0	0	0	0	0	0	0.11	0.0366667	Probable indole-3-pyruvate monooxygenase YUCCA10 OS=Arabidopsis thaliana OX=3702 GN=YUC10 PE=2 SV=1
EVM0000662	-	MEturquoise	13.32	27.37	21.25	20.6467	31.52	38.09	30.21	33.2733	5.18	2.02	3.56	3.58667	8.29	26.48	31.32	22.03	57.94	56.37	49.52	54.61	8.81	4.82	13.8	9.14333	21.86	28.41	29.06	26.4433	54.49	37.06	27.85	39.8	4.27	3.26	2.67	3.4	Hippocampus abundant transcript-like protein 1 OS=Mus musculus OX=10090 GN=Mfsd14b PE=2 SV=3
EVM0000663	-	MEbrown	1.14	0.25	0.75	0.713333	0.39	0.98	0.56	0.643333	0.29	0.83	0.49	0.536667	0.99	0.39	0.57	0.65	0.73	1.01	0	0.58	0.14	0	0.66	0.266667	0	0.82	0.14	0.32	0.16	0.42	0.29	0.29	0	0.48	0.38	0.286667	Germin-like protein subfamily T member 2 OS=Arabidopsis thaliana OX=3702 GN=At1g18980 PE=2 SV=1
EVM0000665	-	MEblue	0.31	0	0.33	0.213333	0.14	0.3	0.15	0.196667	0	0	0.18	0.06	0.31	0.14	0.16	0.203333	2.23	0.16	0.16	0.85	0.79	0.33	1.62	0.913333	0	0.15	0	0.05	0	0.15	0.47	0.206667	0	0	0	0	SH3 domain-containing protein PJ696.02 OS=Schizosaccharomyces pombe (strain 972 / ATCC 24843) OX=284812 GN=SPAPJ696.02 PE=1 SV=1
EVM0000666	-	-	0	0	0	0	0.08	0	0	0.0266667	0	0	0	0	0	0	0	0	0	0	0	0	0	0	0	0	0	0	0	0	0	0	0	0	0	0	0	0
EVM0000667	-	MEgreen	0.14	0	0	0.0466667	0.06	0	0	0.02	8.29	23.28	8.12	13.23	0	0	0	0	0	0	0.42	0.14	8.64	6.04	6.03	6.90333	0	0.13	0	0.0433333	0	0	7.55	2.51667	28.91	6.68	20.41	18.6667	Expansin-A11 OS=Arabidopsis thaliana OX=3702 GN=EXPA11 PE=2 SV=1
EVM0000668	-	MEyellow	21.31	28.49	20.13	23.31	20.62	24.89	19	21.5033	43.68	38.2	41.3	41.06	22.33	17.9	29.87	23.3667	36.58	50.83	42.22	43.21	28.04	27.52	36.47	30.6767	23.65	18.03	19.26	20.3133	20.89	20.95	39.85	27.23	29.95	33.49	37	33.48	26S proteasome non-ATPase regulatory subunit 9 OS=Rattus norvegicus OX=10116 GN=Psmd9 PE=1 SV=1
EVM0000669	-	MEyellow	0.84	4.62	0	1.82	0.39	3.3	0	1.23	0.43	0	0	0.143333	1.68	1.66	3.53	2.29	0.87	0	0	0.29	0	0	0	0	0	0	0	0	2.71	0	0	0.903333	0	0	0	0	Thaumatin-like protein OS=Actinidia deliciosa OX=3627 GN=tlp PE=1 SV=2
EVM0000670	-	MEred	1.16	4.33	6.09	3.86	2.65	1.76	3.71	2.70667	1.54	2.02	1.31	1.62333	1.09	12.71	11.23	8.34333	0.98	2.96	2.98	2.30667	3.04	2.42	5.09	3.51667	5.73	8.48	9.52	7.91	2.77	2.4	1.61	2.26	0.89	3.27	0.47	1.54333	Beta-galactosidase 8 OS=Arabidopsis thaliana OX=3702 GN=BGAL8 PE=2 SV=2
EVM0000675	-	MEbrown	1.56	3.65	3.91	3.04	6.61	5.87	6.79	6.42333	7.53	11.6	9.43	9.52	2.98	6.75	6.93	5.55333	5.89	6.84	6.92	6.55	7.07	5.71	8.04	6.94	5.69	5.19	3.8	4.89333	4.07	3.66	4.97	4.23333	9.37	6.68	8.4	8.15	Urease accessory protein F OS=Arabidopsis thaliana OX=3702 GN=UREF PE=2 SV=1
EVM0000676	-	-	0	0	0	0	0	0	0	0	0	0	0	0	0	0	0	0	0	0	0	0	0	0	0	0	0	0	0	0	0	0	0	0	0	0.34	0	0.113333	Triacylglycerol lipase 2 OS=Arabidopsis thaliana OX=3702 GN=LIP2 PE=2 SV=1
EVM0000678	-	-	0.07	0	0	0.0233333	0	0	0.15	0.05	0	0	0	0	0	0	0	0	0	0	0	0	0	0	0	0	0.08	0.07	0	0.05	0	0	0	0	0	0	0	0	Spermidine synthase OS=Coffea arabica OX=13443 PE=2 SV=1
EVM0000679	-	-	0.21	0	0.22	0.143333	0	0.21	0	0.07	0	0	0	0	1.06	0.19	0.21	0.486667	0.22	0	0	0.0733333	0	0	0	0	0	0	0	0	0	0	0	0	0	0	0	0
EVM0000680	-	MEblue	0	0	0	0	0	0	0	0	0	2.62	0.17	0.93	0	0	0	0	0	0	0	0	6.22	0.75	0	2.32333	0	0	0	0	0	0	0	0	0.29	0	0	0.0966667	Glutathione transferase GST 23 OS=Zea mays OX=4577 PE=2 SV=1
EVM0000682	-	-	0	0	0	0	0	0	0	0	0	0	0	0	0	0	0	0	0	0	0	0	0	0	0.9	0.3	0	0	0	0	0	0	0	0	0	0	0	0
EVM0000683	-	MEyellow	12.36	16.76	12	13.7067	22.01	22.89	18.08	20.9933	11.21	15.26	15.93	14.1333	7.74	17.73	13.39	12.9533	27.83	23.16	20.76	23.9167	25.64	22.75	22.04	23.4767	16.9	20.9	23.26	20.3533	18.91	14.81	11.77	15.1633	15.36	14.56	10.4	13.44	Protein ENHANCED DISEASE RESISTANCE 2 OS=Arabidopsis thaliana OX=3702 GN=EDR2 PE=2 SV=1
EVM0000684	-	MEblue	0.4	1.08	0	0.493333	0.18	0	0	0.06	1.03	0.39	0.23	0.55	0	1.29	0.2	0.496667	1.25	0	0	0.416667	0	0	0	0	0	0	0	0	0.46	0	0	0.153333	1.02	0	0	0.34
EVM0000687	-	-	0	0	0.05	0.0166667	0	0	0	0	0	0	0	0	0	0	0	0	0	0	0	0	0	0	0	0	0	0	0	0	0	0	0	0	0	0	0	0	Protein SIEVE ELEMENT OCCLUSION B OS=Arabidopsis thaliana OX=3702 GN=SEOB PE=1 SV=1
EVM0000688	-	MEturquoise	2.38	3.43	2.01	2.60667	4.25	3.93	4.14	4.10667	3.99	3.73	3.5	3.74	3.28	3.07	4.23	3.52667	5.31	5.49	5.98	5.59333	3.06	2.81	2.36	2.74333	4.52	4.31	3.3	4.04333	5.06	5.41	3.68	4.71667	3.98	4.96	5.45	4.79667	Scarecrow-like transcription factor PAT1 OS=Arabidopsis thaliana OX=3702 GN=PAT1 PE=2 SV=1
EVM0000689	-	MEyellow	45.84	47.36	48.77	47.3233	79.51	90.43	80.76	83.5667	60.42	68.32	75.65	68.13	44.51	54.3	55.44	51.4167	67.19	92.78	61.7	73.89	64.29	58.03	62.84	61.72	48.25	62.06	52.04	54.1167	88.7	66.18	55.32	70.0667	88.78	64.96	40.53	64.7567	Serine/arginine-rich SC35-like splicing factor SCL28 OS=Arabidopsis thaliana OX=3702 GN=SCL28 PE=1 SV=1
EVM0000690	-	-	0.08	0	0	0.0266667	0.07	0	0.15	0.0733333	0	0.07	0	0.0233333	0	0	0	0	0	0.08	0	0.0266667	0.08	0	0.18	0.0866667	0.08	0.07	1.12	0.423333	0	0	0.15	0.05	0.15	0	0	0.05
EVM0000692	-	MEgreen	0	0	0	0	0	0	0	0	0	0.6	1.56	0.72	0	0	0	0	0	0	0	0	0	0	0	0	0	0	0	0	0	0	0	0	2.21	1.04	3.77	2.34	Salutaridine reductase OS=Papaver bracteatum OX=215227 GN=SALR PE=1 SV=1
EVM0000693	-	MEred	6.71	11.64	8.01	8.78667	7.15	4.91	6.28	6.11333	4.87	6.11	5.64	5.54	8.26	12.54	12.6	11.1333	10.51	11.29	10.68	10.8267	7.31	6.59	7.43	7.11	11.84	9.95	11.05	10.9467	9.51	11.5	6.35	9.12	4.45	4.44	4.61	4.5	Uncharacterized protein At1g10890 OS=Arabidopsis thaliana OX=3702 GN=At1g10890 PE=4 SV=1
EVM0000694	-	MEturquoise	2.28	6.25	3.24	3.92333	7.95	6.71	7.61	7.42333	3.48	2.13	4.48	3.36333	3.41	5.04	6.53	4.99333	20.6	15.79	5.8	14.0633	1.07	0.09	0.2	0.453333	1.52	3.8	4.78	3.36667	5.59	6.15	2.14	4.62667	3.38	1.96	3.19	2.84333	Expansin-A20 OS=Arabidopsis thaliana OX=3702 GN=EXPA20 PE=2 SV=1
EVM0000695	-	MEred	36.04	49.02	37.96	41.0067	53.24	35.73	47.62	45.53	51.7	39.98	43.97	45.2167	37.98	63.43	61.38	54.2633	47.29	46.96	47.47	47.24	24.05	28.53	30.78	27.7867	60.57	55.84	64.22	60.21	50.26	55.89	27.35	44.5	35.48	32.72	26.32	31.5067	Eukaryotic translation initiation factor isoform 4G-2 OS=Oryza sativa subsp. japonica OX=39947 GN=Os02g0611500 PE=2 SV=1
EVM0000696	-	-	0	0	0	0	0	0	0	0	0	0	0	0	0	0	0	0	0	0	0	0	0	0	0	0	0	0	0	0	0	0	0	0	0	0	0	0	Transcription initiation factor IIB OS=Glycine max OX=3847 GN=TFIIB1 PE=2 SV=1
EVM0000697	-	MEturquoise	20.89	19.75	22.21	20.95	22.52	14.76	17.46	18.2467	16.6	10.76	13.46	13.6067	19.96	19.04	11.41	16.8033	25.51	23.65	23.98	24.38	12.06	13.83	19.95	15.28	8.05	20.03	8.42	12.1667	18.59	5.26	22.51	15.4533	15.62	16.23	13.66	15.17	KRR1 small subunit processome component homolog OS=Schizosaccharomyces pombe (strain 972 / ATCC 24843) OX=284812 GN=mis3 PE=3 SV=1
EVM0000698	-	-	0	0	0.08	0.0266667	0	0	0	0	0	0	0	0	0	0	0	0	0	0	0	0	0	0	0	0	0	0.07	0	0.0233333	0	0	0	0	0	0	0	0	Protein PHYTOCHROME KINASE SUBSTRATE 1 OS=Arabidopsis thaliana OX=3702 GN=PKS1 PE=1 SV=2
EVM0000699	-	-	0	0	0	0	0	0	0	0	0	0	0	0	0	0	0	0	0	0	0	0	0	0	0	0	0	0	0	0	0	0	0	0	0	0	0	0	Non-classical arabinogalactan protein 30 OS=Arabidopsis thaliana OX=3702 GN=AGP30 PE=2 SV=1
EVM0000700	-	MEblack	4.01	6.92	8.2	6.37667	6.4	6.61	6.58	6.53	2.78	4.36	5.28	4.14	6.23	8.02	8.12	7.45667	8.88	8.72	8.03	8.54333	7.35	6.36	9.21	7.64	9.82	9.88	8.17	9.29	9.19	8.28	7.3	8.25667	4.07	7.53	6.54	6.04667	L10-interacting MYB domain-containing protein OS=Arabidopsis thaliana OX=3702 GN=LIMYB PE=1 SV=1
EVM0000701	-	MEbrown	33.4	64.79	43.44	47.21	28.45	31.3	28.96	29.57	12.77	13.36	19.88	15.3367	46.4	45.72	25.79	39.3033	27.43	26.59	17.28	23.7667	23.89	10.87	13.29	16.0167	34.45	31.57	22.52	29.5133	46.41	36.26	11.47	31.38	14.88	14.35	10.56	13.2633	Transcription factor TCP7 OS=Arabidopsis thaliana OX=3702 GN=TCP7 PE=1 SV=1
EVM0000702	-	-	0	0	0	0	0	0	0	0	0	0	0	0	0	0	0	0	0	0	0	0	0	0.22	0.24	0.153333	0.21	0	0.2	0.136667	0	0	0	0	0	0	0	0	TMV resistance protein N OS=Nicotiana glutinosa OX=35889 GN=N PE=1 SV=1
EVM0000704	-	MEyellow	3.28	3.84	4.96	4.02667	7.55	8.4	8.06	8.00333	9.49	8.12	6.5	8.03667	3.34	7.57	12.56	7.82333	10.48	12.7	9.98	11.0533	12.18	11.31	10.96	11.4833	7.73	9.11	7.65	8.16333	7.47	8.52	9.64	8.54333	8.36	5.4	7.28	7.01333
EVM0000705	-	MEyellow	5.92	10	9.33	8.41667	10.29	17.9	12.95	13.7133	6.37	5.94	15.4	9.23667	5.83	16.26	17.39	13.16	104.51	41.79	23.21	56.5033	93.04	19.81	23.03	45.2933	15.24	12.26	11.52	13.0067	16.66	4.51	2.84	8.00333	15.82	11.94	7.24	11.6667	11-beta-hydroxysteroid dehydrogenase 1B OS=Arabidopsis thaliana OX=3702 GN=HSD1 PE=1 SV=1
EVM0000707	-	MEblack	0	0.06	0	0.02	0.06	0.06	0	0.04	1.78	2.27	1.13	1.72667	0	0	0	0	1.27	0	0	0.423333	0.13	0	0	0.0433333	0	0	0	0	0.15	0	0	0.05	1.39	1.82	0.7	1.30333	Transcription factor MYB102 OS=Arabidopsis thaliana OX=3702 GN=MYB102 PE=2 SV=1
EVM0000708	-	MEbrown	0.41	0.14	0.11	0.22	0.56	0.25	0.5	0.436667	2.13	2.78	1.78	2.23	0.15	0.19	0.62	0.32	0.95	0.52	1.06	0.843333	3.18	4.17	2.87	3.40667	0.94	0.79	1.17	0.966667	0.06	0.25	1.36	0.556667	1.56	2	4.55	2.70333	Receptor-like cytosolic serine/threonine-protein kinase RBK2 OS=Arabidopsis thaliana OX=3702 GN=RBK2 PE=1 SV=1
EVM0000709	-	-	0	0	0	0	0	0	0	0	0	0	0	0	0	0	0	0	0	0	0	0	0	0	0	0	0	0.07	0	0.0233333	0	0	0	0	0	0	0	0	Protein NRT1/ PTR FAMILY 5.10 OS=Arabidopsis thaliana OX=3702 GN=NPF5.10 PE=2 SV=1
EVM0000711	-	MEbrown	34.98	47.58	35.31	39.29	48.27	48.25	35.58	44.0333	116.26	243.49	183.26	181.003	35.87	34.92	27.53	32.7733	62.41	55.82	30.77	49.6667	126.59	160.5	202.99	163.36	41.53	48.95	50.42	46.9667	49.84	38.03	20.13	36	200.72	148.74	71.44	140.3	Serine/threonine-protein kinase SRK2E OS=Arabidopsis thaliana OX=3702 GN=SRK2E PE=1 SV=1
EVM0000712	-	MEyellow	11.51	11.1	10.88	11.1633	18.79	20.16	18.84	19.2633	14.59	15.16	15.72	15.1567	13.74	14.39	13.47	13.8667	18.9	18.43	16.94	18.09	18.78	13.96	13.8	15.5133	12.41	14.78	15.08	14.09	19.66	13.82	16.25	16.5767	14.6	12.64	13.29	13.51	Probable protein S-acyltransferase 23 OS=Arabidopsis thaliana OX=3702 GN=PAT23 PE=2 SV=2
EVM0000713	-	-	0	0	0	0	0	0	0	0	0	0	0	0	0	0.36	0	0.12	0	0	0	0	0	0	0	0	0	0	0	0	0	0	0	0	0	0	0	0	Auxin-responsive protein SAUR50 OS=Helianthus annuus OX=4232 PE=3 SV=1
EVM0000715	-	MEgreen	46.29	49.95	50.4	48.88	68.62	47.56	62.59	59.59	91.88	64.52	82.24	79.5467	41.24	76.69	108.39	75.44	59.45	47.6	84.94	63.9967	41.03	73.02	55.4	56.4833	98.23	87.28	105.5	97.0033	35.8	52.89	61.03	49.9067	131.13	88.48	95.45	105.02	Calcium-transporting ATPase 10, plasma membrane-type OS=Arabidopsis thaliana OX=3702 GN=ACA10 PE=1 SV=2
EVM0000717	-	-	0	0	0	0	0	0	0	0	0	0	0	0	0	0	0	0	0	0	0	0	0	0	0	0	0	0	0	0	0	0	0	0	0	0	0	0	MDIS1-interacting receptor like kinase 2 OS=Arabidopsis thaliana OX=3702 GN=MIK2 PE=1 SV=3
EVM0000718	-	MEblue	1.64	2.14	1.97	1.91667	2.68	3.16	2.83	2.89	3.51	1.76	3.39	2.88667	1.22	1.17	2.47	1.62	5.36	1.78	3.26	3.46667	9.22	3.41	12.01	8.21333	4.35	1.75	5.39	3.83	5.46	8.03	4.89	6.12667	1.66	2.81	1.73	2.06667	Aspartyl protease family protein 1 OS=Arabidopsis thaliana OX=3702 GN=APF1 PE=2 SV=1
EVM0000719	-	MEblue	0.71	0.78	0.75	0.746667	0.25	0.16	0.38	0.263333	0.5	0.69	0.19	0.46	0.27	0.74	1.2	0.736667	1.46	1.1	0.62	1.06	0.89	1.61	1.52	1.34	0.55	0.42	0.43	0.466667	1.12	0.81	0.44	0.79	0.44	0.49	0.51	0.48	YrdC domain-containing protein, mitochondrial OS=Rattus norvegicus OX=10116 GN=Yrdc PE=2 SV=1
EVM0000720	-	-	0	0	0	0	0	0	0	0	0	0	0	0	0	0	0	0	0	0	0	0	0	0	0	0	0	0	0	0	0	0	0	0	0	0	0	0
EVM0000721	-	-	0	0	0	0	0	0.06	0	0.02	0	0	0	0	0	0	0	0	0	0	0.2	0.0666667	0	0	0	0	0.06	0	0.19	0.0833333	0	0.06	0	0.02	0	0	0	0	Sugar transport protein 10 OS=Arabidopsis thaliana OX=3702 GN=STP10 PE=2 SV=1
EVM0000723	-	-	0.07	0	0	0.0233333	0	0	0	0	0	1.4	0	0.466667	0	0	0.07	0.0233333	0	0	0.14	0.0466667	0	0	0	0	0	0.4	0	0.133333	0	0	0	0	0	0	0	0	Protein DMR6-LIKE OXYGENASE 2 OS=Arabidopsis thaliana OX=3702 GN=DLO2 PE=2 SV=1
EVM0000724	-	MEturquoise	6.2	6.96	6.94	6.7	8.96	9.89	11.36	10.07	5.85	6.68	5.73	6.08667	6.22	13.42	13.1	10.9133	7.05	13.49	10.48	10.34	5.55	4.37	4.03	4.65	7.7	8.35	10.86	8.97	10.5	7.91	9.1	9.17	5.45	6.48	4.85	5.59333
EVM0000725	-	MEturquoise	6.98	10.36	13.15	10.1633	13.47	10.04	11.65	11.72	8.23	10.02	10.36	9.53667	5.19	12.38	12.54	10.0367	16.87	14.4	14.23	15.1667	7.95	10.63	9.01	9.19667	9.18	11.2	9.76	10.0467	14.61	18.84	10.71	14.72	6.7	6.45	6.26	6.47
EVM0000727	-	MEyellow	10.08	13.43	17.06	13.5233	24.46	22.85	21.57	22.96	24.05	27.38	24.94	25.4567	14.41	25.02	27.77	22.4	30.05	29.22	26.52	28.5967	26.93	20.87	23.11	23.6367	19.08	22.39	18.31	19.9267	24.51	19.38	18.95	20.9467	19.25	20.21	28.66	22.7067	Probable E3 ubiquitin-protein ligase RHG1A OS=Arabidopsis thaliana OX=3702 GN=RHG1A PE=2 SV=1
EVM0000728	-	-	0	0	0	0	0	0	0	0	0	0	0	0	0	0	0	0	0.08	0	0	0.0266667	0	0	0	0	0	0	0	0	0	0	0	0	0	0	0	0
EVM0000729	-	MEblack	0.22	0.58	1.72	0.84	0.79	1.17	0.96	0.973333	13.23	2.84	1.89	5.98667	0.22	2.08	1.09	1.13	2.35	2.85	1.46	2.22	5.07	1.84	2.15	3.02	0.99	2.19	2.58	1.92	1.85	1.39	1.55	1.59667	1.1	1.45	4.23	2.26	Lipid phosphate phosphatase epsilon 2, chloroplastic OS=Arabidopsis thaliana OX=3702 GN=LPPE2 PE=1 SV=1
EVM0000730	-	MEturquoise	10.99	16.68	13.9	13.8567	13.79	16.15	13.22	14.3867	3.42	2.43	2.4	2.75	10.75	28.3	22.38	20.4767	31.83	27.64	17.45	25.64	2.74	2.85	3.42	3.00333	24.27	17.51	18.58	20.12	23.19	19.58	7.13	16.6333	2.38	2.36	4.05	2.93	Protein S-acyltransferase 21 OS=Arabidopsis thaliana OX=3702 GN=PAT21 PE=2 SV=1
EVM0000731	-	MEturquoise	17.92	20.78	15.45	18.05	29.26	38.62	28.63	32.17	13.98	11.67	17	14.2167	22.72	31.91	37.95	30.86	47.44	26.9	12.99	29.11	7.08	5.74	10.87	7.89667	13.53	31.71	25.79	23.6767	42.53	33.24	11.62	29.13	9.09	5.16	12.67	8.97333	Inositol-tetrakisphosphate 1-kinase 3 OS=Arabidopsis thaliana OX=3702 GN=ITPK3 PE=1 SV=2
EVM0000733	-	MEturquoise	6.18	12.69	13.37	10.7467	20.67	18.5	22.43	20.5333	13.81	11.84	10.63	12.0933	5.87	26.93	23.03	18.61	21.09	19.93	18.85	19.9567	10.09	9.1	10.91	10.0333	14.89	20.63	14.25	16.59	23.19	16.51	16.17	18.6233	15.18	10.4	17.39	14.3233	Beta-glucuronosyltransferase GlcAT14A OS=Arabidopsis thaliana OX=3702 GN=GLCAT14A PE=2 SV=1
EVM0000734	-	MEyellow	13.58	12.04	11.51	12.3767	18.88	16.99	16.19	17.3533	16.51	12.62	13.57	14.2333	19.22	14.37	7.94	13.8433	15.68	16.03	17.74	16.4833	12.2	22.15	14.37	16.24	14.82	15.98	12.64	14.48	16.92	16.78	18.77	17.49	16.69	15.51	14.54	15.58	Molybdopterin biosynthesis protein CNX1 OS=Arabidopsis thaliana OX=3702 GN=CNX1 PE=1 SV=2
EVM0000735	-	MEgreen	5.8	8.57	7.77	7.38	9.49	8.82	12.01	10.1067	12.48	14.25	16.92	14.55	2.01	12.09	11.17	8.42333	7.89	6.66	18.73	11.0933	11.44	11.69	12.2	11.7767	7.95	9.08	10.5	9.17667	7.38	6.02	13.46	8.95333	16.95	24.86	62.83	34.88
EVM0000736	-	-	0	0	0.04	0.0133333	0	0	0	0	0	0	0	0	0	0	0.77	0.256667	0	0	0.04	0.0133333	0.13	0.27	0.35	0.25	0	0	0	0	0	0	0	0	0	0	0	0
EVM0000737	-	-	0	0	0	0	0	0	0	0	0	0	0	0	0.04	0	0	0.0133333	0	0	0	0	0	0	0	0	0	0	0	0	0	0	0	0	0	0	0	0
EVM0000738	-	MEpink	16.53	21.05	16.3	17.96	23.23	22.32	22.99	22.8467	24.51	21.7	28.38	24.8633	11.24	21.98	19.75	17.6567	33.59	25.93	22.58	27.3667	57.93	15.78	20.84	31.5167	14.51	19.41	13.97	15.9633	16.57	10.15	16.23	14.3167	26.12	23.89	25.1	25.0367	Calmodulin-binding transcription activator 2 OS=Arabidopsis thaliana OX=3702 GN=CAMTA2 PE=1 SV=1
EVM0000739	-	MEturquoise	20.48	24.78	20.19	21.8167	41.64	43.05	50.44	45.0433	12.05	19.43	15.96	15.8133	21.16	31.95	35.07	29.3933	41.02	36.74	45.13	40.9633	38.35	23.95	32.76	31.6867	25.16	30.88	25.86	27.3	56.21	46.84	37.6	46.8833	14.99	21.11	17.75	17.95	Vacuolar protein sorting-associated protein 26A OS=Arabidopsis thaliana OX=3702 GN=VPS26A PE=2 SV=1
EVM0000740	-	MEturquoise	39.35	47.06	59.04	48.4833	52.78	44.55	58.61	51.98	35.26	36.69	33.98	35.31	27.57	74.18	101.44	67.73	67.82	99.8	82.98	83.5333	31.54	35.46	42.86	36.62	51.69	53.8	54.25	53.2467	69.76	69.93	57.49	65.7267	35.87	40.58	49.19	41.88	26S proteasome non-ATPase regulatory subunit 7 homolog A OS=Arabidopsis thaliana OX=3702 GN=RPN8A PE=1 SV=1
EVM0000741	-	MEyellow	29.64	41.55	33.26	34.8167	64.22	70	73.89	69.37	68.62	84.98	73.1	75.5667	38.29	53.27	57.16	49.5733	71.73	71.93	72.58	72.08	73.85	93.21	85.42	84.16	51.09	56.02	52.2	53.1033	59.71	51.68	62.2	57.8633	71.77	64.78	76.13	70.8933	Casein kinase 1-like protein 1 OS=Arabidopsis thaliana OX=3702 GN=CKL1 PE=2 SV=2
EVM0000742	-	MEgreen	32.49	27.74	45.59	35.2733	32.62	32.71	26.85	30.7267	53.53	43.79	65.34	54.22	25.72	29.8	34.11	29.8767	23.86	24.6	26.39	24.95	52.1	40.99	37.76	43.6167	34.94	41.22	38.92	38.36	35.34	34.49	26.89	32.24	57.06	63.17	42.81	54.3467	DUF21 domain-containing protein At2g14520 OS=Arabidopsis thaliana OX=3702 GN=CBSDUF3 PE=2 SV=2
EVM0000743	-	MEblue	0	0.06	0.15	0.07	0	0.21	0	0.07	0.93	2.04	1.62	1.53	0.21	0.06	0.28	0.183333	1.44	0.21	0.07	0.573333	3.92	6.45	2.04	4.13667	0.21	0.13	0.07	0.136667	0.08	0	0.14	0.0733333	1.21	2.74	0.38	1.44333	Cytochrome P450 71A9 OS=Glycine max OX=3847 GN=CYP71A9 PE=2 SV=1
EVM0000744	-	-	0	0	0	0	0	0	0	0	0	0	0	0	0	0	0	0	0	0	0	0	0	0	0	0	0	0	0	0	0	0	0	0	0	0	0	0	Transcription factor MYB77 OS=Arabidopsis thaliana OX=3702 GN=MYB77 PE=1 SV=1
EVM0000745	-	MEturquoise	10.03	11.52	14.05	11.8667	19.32	18.28	19.45	19.0167	12.23	14.49	12.16	12.96	10.31	21.52	18.81	16.88	23.79	21.98	23.8	23.19	27.36	16.98	14.71	19.6833	18.5	19.18	20.88	19.52	20.54	17.06	15.95	17.85	7.94	13.08	17.42	12.8133	ER lumen protein-retaining receptor A OS=Arabidopsis thaliana OX=3702 GN=ERD2A PE=2 SV=1
EVM0000746	-	MEturquoise	0.15	0.39	0.23	0.256667	0.33	0.93	0.5	0.586667	0.07	0	0.08	0.05	0.15	1.13	1.54	0.94	1.35	2.14	0.83	1.44	0.07	0.23	0	0.1	0.37	1.26	0.43	0.686667	1.08	0.36	0.15	0.53	0.15	0	0	0.05	Beta-carotene isomerase D27, chloroplastic OS=Arabidopsis thaliana OX=3702 GN=D27 PE=1 SV=1
EVM0000748	-	MEgreen	2.52	5.1	4.99	4.20333	4.66	8.49	8.62	7.25667	7.47	7.12	9.04	7.87667	2.92	7.52	5.89	5.44333	8.4	9.11	6.19	7.9	5.09	4.82	6.52	5.47667	7.06	7.85	8.16	7.69	6.72	5.16	6.52	6.13333	13.77	6.95	9.28	10	Alpha-ketoglutarate-dependent dioxygenase AlkB OS=Escherichia coli (strain K12) OX=83333 GN=alkB PE=1 SV=1
EVM0000749	-	-	0	0	0	0	0	0	0	0	0	0	0	0	0	0	0	0	0	0	0	0	0	0	0	0	0	0	0	0	0	0.02	0	0.00666667	0	0	0	0	ABC transporter C family member 3 OS=Arabidopsis thaliana OX=3702 GN=ABCC3 PE=1 SV=1
EVM0000750	-	MEred	6.42	6.73	5.36	6.17	4.66	4.53	4.35	4.51333	7.21	5.84	6.98	6.67667	4.93	9.02	8.48	7.47667	6.34	6.63	5.74	6.23667	3.4	7.15	5.46	5.33667	7.96	8.11	13.44	9.83667	4.72	6.01	6.2	5.64333	2.78	6.43	3.51	4.24
EVM0000751	-	-	0	0	0	0	0	0	1.1	0.366667	0.23	0	0	0.0766667	0	0	0.22	0.0733333	0	0	0	0	0.23	0.47	0	0.233333	0	0	0	0	0.25	0	0	0.0833333	0	0	0	0
EVM0000752	-	MEturquoise	47.86	59.41	70.92	59.3967	78.66	68.87	89.63	79.0533	40.53	46.93	36.08	41.18	54.57	90.13	123.81	89.5033	101.88	104.04	93.67	99.8633	69.47	62.16	104.18	78.6033	86.01	67.31	73.68	75.6667	95.01	118.15	61.22	91.46	42.09	40.1	46.17	42.7867	54S ribosomal protein L51, mitochondrial OS=Schizosaccharomyces pombe (strain 972 / ATCC 24843) OX=284812 GN=mrpl51 PE=3 SV=1
EVM0000754	-	MEgreen	22.39	12.31	33.67	22.79	15.77	12.23	13.35	13.7833	36.04	23.17	31.48	30.23	8.67	11.27	12.68	10.8733	24.27	15.74	21.43	20.48	8.13	7.32	11.63	9.02667	18.42	14.44	10.61	14.49	19.27	27.13	18.31	21.57	46.68	59.64	21.59	42.6367	ATP-dependent 6-phosphofructokinase 2 OS=Arabidopsis thaliana OX=3702 GN=PFK2 PE=1 SV=1
EVM0000755	-	MEbrown	12.16	12.24	16.59	13.6633	15.7	13.6	18.89	16.0633	8.84	13.94	7.61	10.13	6.87	15.32	17.98	13.39	10.75	15.17	13.94	13.2867	10.16	6.47	9.89	8.84	10.42	13.84	12.84	12.3667	14.05	17.98	6.8	12.9433	11.48	7.66	10.37	9.83667	Ribosome biogenesis protein BOP1 homolog OS=Arabidopsis thaliana OX=3702 GN=BOP1 PE=1 SV=1
EVM0000756	-	-	0	0	0	0	0	0	0	0	0	0	0	0	0	0	0	0	0	0	0	0	0.3	0	0	0.1	0	0	0	0	0	0.1	0	0.0333333	0	0	0	0
EVM0000757	-	-	0	0	0	0	0	0	0	0	0	0	0.21	0.07	0	0	0	0	0	0	0	0	0	0	0	0	0	0	0	0	0	0	0	0	0	0	0.74	0.246667
EVM0000758	-	MEred	57.6	68.63	44.6	56.9433	67.25	62.76	73.45	67.82	44.33	70.76	65.75	60.28	50.6	32.07	31.76	38.1433	83.72	80.33	52.64	72.23	52.97	48.63	62.36	54.6533	34.64	49.6	44.02	42.7533	84.41	56.49	73.4	71.4333	61.07	69.35	69.21	66.5433	Probable uridine nucleosidase 2 OS=Arabidopsis thaliana OX=3702 GN=URH2 PE=2 SV=1
EVM0000759	-	MEyellow	116.62	111.61	109.89	112.707	106.3	109.91	102.68	106.297	64.96	59.76	67.32	64.0133	92.81	107.43	104.94	101.727	60.86	83.38	89.12	77.7867	47.64	50.39	54.45	50.8267	100.91	102.3	96.79	100	87.65	88.46	67.07	81.06	71.06	54.81	58	61.29	Eukaryotic translation initiation factor 3 subunit A OS=Nicotiana tabacum OX=4097 GN=TIF3A1 PE=2 SV=1
EVM0000760	-	-	0	0	0	0	0	0	0	0	0	0	0	0	0	0	0	0	0	0	0	0	0	0	0	0	0	0	0	0	0	0	0	0	0	0.24	0	0.08
EVM0000761	-	-	0	0	0	0	0	0	0	0	0	0.06	0	0.02	0	0	0.13	0.0433333	0	0	0	0	0.27	0	0.31	0.193333	0	0	0.07	0.0233333	0	0	0	0	0.88	0.22	0.27	0.456667	Amino acid permease 1 OS=Arabidopsis thaliana OX=3702 GN=AAP1 PE=1 SV=1
EVM0000762	-	MEblue	0.06	0.05	0.06	0.0566667	0.27	0.06	0.52	0.283333	0.06	0	0.81	0.29	0.17	0	0.06	0.0766667	0	0.12	0.18	0.1	0.65	0.61	0.34	0.533333	0.18	0.34	0.17	0.23	0.33	0.52	0.06	0.303333	0.88	0.32	0	0.4	Protein TRANSPARENT TESTA 1 OS=Arabidopsis thaliana OX=3702 GN=TT1 PE=1 SV=1
EVM0000763	-	-	0.46	0	0	0.153333	0	0	0	0	0	0	0	0	0	0	0	0	0	0	0	0	0	0	0	0	0	0.22	0.23	0.15	0	0	0	0	0	0	0	0
EVM0000764	-	MEblue	0.14	0.37	0.22	0.243333	0.38	0.07	0.82	0.423333	0.28	0.27	0.16	0.236667	0.28	0.06	0.07	0.136667	0	0	0.07	0.0233333	0	0	0	0	0.14	0.4	0.48	0.34	1.19	0.27	0	0.486667	0	0	0.19	0.0633333
EVM0000766	-	MEblue	0.17	0	0.27	0.146667	0.16	0	0	0.0533333	0.17	0	0	0.0566667	0	0.16	0.09	0.0833333	0	0	0	0	1.84	0.36	0.2	0.8	0.09	0.17	0	0.0866667	0.2	0	0	0.0666667	0.09	0.38	0.58	0.35	TMV resistance protein N OS=Nicotiana glutinosa OX=35889 GN=N PE=1 SV=1
EVM0000767	-	MEyellow	6.87	11.39	5.89	8.05	9.44	7.92	5.67	7.67667	6.98	17.08	12.95	12.3367	2.05	9.16	8.55	6.58667	31.32	18.59	17.04	22.3167	10.92	6.54	17.43	11.63	7.43	8.85	7.82	8.03333	13.88	11.2	5.16	10.08	12.9	19.77	37.47	23.38
EVM0000768	-	-	0	0	0	0	0	0	0	0	0	0	0	0	0	0	0	0	0	0	0	0	0	0	0	0	0	0	0	0	0	0	0	0	0	0	0	0	Hsp70-Hsp90 organizing protein 1 OS=Arabidopsis thaliana OX=3702 GN=HOP1 PE=2 SV=1
EVM0000769	-	-	0	0	0	0	0	0	0	0	0	0	0	0	0	0	0	0	0	0	0	0	0	0	0	0	0	0	0	0	0	0	0.13	0.0433333	0	0	0	0	AAA-ATPase At3g50940 OS=Arabidopsis thaliana OX=3702 GN=At3g50940 PE=2 SV=1
EVM0000770	-	MEturquoise	5.2	9.47	8.2	7.62333	9.37	9.05	9.29	9.23667	9.58	9.14	8.6	9.10667	6.9	12.92	12.4	10.74	12.49	12.67	12.99	12.7167	8.4	7.37	7.71	7.82667	11.68	10.16	9.73	10.5233	8.85	7.28	10.84	8.99	7.89	5.85	8.68	7.47333	Dynamin-related protein 3A OS=Arabidopsis thaliana OX=3702 GN=DRP3A PE=1 SV=2
EVM0000771	-	MEred	3.9	5.26	3.3	4.15333	4.53	3.56	2.74	3.61	0.75	0.75	0.27	0.59	6.28	10.39	13.41	10.0267	4.22	4.38	5.55	4.71667	0.28	0.45	0.27	0.333333	14.82	4.99	8.15	9.32	4	4.54	0.75	3.09667	0.47	0.78	0.16	0.47	Condensin complex subunit 2 OS=Arabidopsis thaliana OX=3702 GN=CAPH PE=1 SV=1
EVM0000773	-	MEblue	0.97	0.38	1.47	0.94	0.99	0.42	1.06	0.823333	1.64	0.94	2.62	1.73333	8.9	0.49	6.39	5.26	2.66	3.26	1	2.30667	13.02	7.97	9.66	10.2167	20.25	1.86	1.92	8.01	2.2	3.93	1.75	2.62667	0.87	3.01	0.43	1.43667	ABC transporter I family member 6, chloroplastic OS=Arabidopsis thaliana OX=3702 GN=ABCI6 PE=1 SV=1
EVM0000774	-	-	0	0	0	0	0	0.1	0	0.0333333	0	0	0.12	0.04	0	0	0.21	0.07	0	0.1	0	0.0333333	0.21	0	0	0.07	0.11	0.1	0.1	0.103333	0	0	0	0	0.11	0	0	0.0366667	G-type lectin S-receptor-like serine/threonine-protein kinase LECRK3 OS=Oryza sativa subsp. japonica OX=39947 GN=LECRK3 PE=3 SV=2
EVM0000775	-	-	0	0	0	0	0	0	0	0	0	0	0	0	0	0	0	0	0	0	0	0	0	0	0	0	0	0	0	0	0	0.21	0	0.07	0	0	0	0
EVM0000776	-	MEbrown	77.04	82.65	75.87	78.52	83.65	80.31	79.68	81.2133	41.84	36.45	45.29	41.1933	67.52	76.61	69.8	71.31	90.6	83.36	71.43	81.7967	34.27	39.8	39.69	37.92	85.23	74.81	76.86	78.9667	88.57	92.18	60.04	80.2633	42.64	38.8	39.02	40.1533	2-oxoglutarate dehydrogenase, mitochondrial OS=Dictyostelium discoideum OX=44689 GN=ogdh PE=3 SV=1
EVM0000777	-	MEturquoise	1.88	1.23	1.25	1.45333	6.03	4.61	4.2	4.94667	0.57	0.18	0.94	0.563333	3.5	1.6	3.09	2.73	5.94	2.03	4.66	4.21	1.27	1.26	1.32	1.28333	3.95	1.57	0.5	2.00667	7.42	2.29	1.21	3.64	0.57	1.12	0.67	0.786667	Putative two-component response regulator ARR20 OS=Arabidopsis thaliana OX=3702 GN=ARR20 PE=2 SV=1
EVM0000778	-	MEyellow	66.58	49.76	36.93	51.09	31.36	44.46	26.7	34.1733	17.95	16.67	16.71	17.11	80.47	33.5	21.04	45.0033	38.81	40.46	17.17	32.1467	28.72	30.86	21.97	27.1833	38.32	21.52	23.15	27.6633	29.93	26.57	21.93	26.1433	14.93	11.98	29.1	18.67	Oligopeptide transporter 4 OS=Arabidopsis thaliana OX=3702 GN=OPT4 PE=1 SV=1
EVM0000779	-	-	0	0	0	0	0.09	0	0	0.03	0	0	0	0	0	0	0	0	0	0	0	0	0	0	0	0	0	0	0	0	0	0	0	0	0	0	0	0	Protein NRT1/ PTR FAMILY 2.7 OS=Arabidopsis thaliana OX=3702 GN=NPF2.7 PE=1 SV=1
EVM0000782	-	-	0	0	0	0	0	0	0	0	0	0.06	0	0.02	0	0	0.06	0.02	0.06	0	0	0.02	0	0	0	0	0	0	0	0	0	0	0	0	0	0	0	0	Gag-Pol polyprotein (Fragment) OS=Avian reticuloendotheliosis virus OX=11636 GN=pol PE=1 SV=2
EVM0000783	-	-	0	0	0.03	0.01	0	0	0	0	0	0	0	0	0	0	0	0	0	0	0	0	0	0	0	0	0	0	0	0	0	0	0	0	0	0	0	0	Probable LRR receptor-like serine/threonine-protein kinase At3g47570 OS=Arabidopsis thaliana OX=3702 GN=At3g47570 PE=2 SV=1
EVM0000784	-	MEyellow	1.12	4.02	4.41	3.18333	6.59	5.8	6.38	6.25667	3.46	11.2	6.54	7.06667	2.72	7.93	8.25	6.3	8.68	10.16	9.4	9.41333	7.15	5.37	7.16	6.56	4.54	6.39	7.07	6	7.3	5.62	6.71	6.54333	2.94	6.79	7.06	5.59667	rRNA methyltransferase 1, mitochondrial OS=Homo sapiens OX=9606 GN=MRM1 PE=1 SV=1
EVM0000785	-	MEbrown	141.14	142.19	148.8	144.043	161.46	103.72	172.8	145.993	91.85	101.56	86.34	93.25	137.55	147.12	164.33	149.667	141.23	115.39	165.6	140.74	60.81	76.67	97.81	78.43	124.56	159.31	135.78	139.883	126.26	101.59	139.6	122.483	96.85	94.16	109.81	100.273	Phosphoglucomutase, cytoplasmic OS=Populus tremula OX=113636 GN=PGM1 PE=2 SV=1
EVM0000786	-	MEturquoise	0.05	0.17	1.45	0.556667	0.36	0.48	0.19	0.343333	0.15	0.14	0	0.0966667	0.05	0.36	0.3	0.236667	0.86	0.94	0.3	0.7	0.05	0	0.17	0.0733333	0.9	0.99	0.73	0.873333	2.29	0.82	0.3	1.13667	0.1	0.11	0.07	0.0933333	ATP-dependent zinc metalloprotease FTSH 6, chloroplastic OS=Arabidopsis thaliana OX=3702 GN=FTSH6 PE=2 SV=1
EVM0000787	-	MEred	9.23	6.97	28.68	14.96	8.4	8.02	7.89	8.10333	19.93	18.88	17.37	18.7267	5.11	10.63	11.11	8.95	13.59	15.18	11.11	13.2933	19.04	21.9	17.23	19.39	5.34	10.58	7.86	7.92667	9.41	10.1	8.42	9.31	12.73	23.81	10.69	15.7433
EVM0000788	-	MEyellow	19.72	17.01	33.46	23.3967	68.59	45.36	54.38	56.11	28.81	26.3	28.24	27.7833	9.21	29.21	20.46	19.6267	33.65	49.55	48.39	43.8633	71.43	46.62	42.05	53.3667	20.38	38.27	21.96	26.87	31.56	38.04	35.16	34.92	35.96	39.59	23.65	33.0667	Chaperone protein dnaJ 10 OS=Arabidopsis thaliana OX=3702 GN=ATJ10 PE=2 SV=2
EVM0000789	-	MEyellow	6.96	6.63	6.08	6.55667	9.7	13.18	11.08	11.32	11.35	11.95	13.97	12.4233	6.48	9.18	8.35	8.00333	12.96	10.86	9.27	11.03	17.13	14.9	10.89	14.3067	8.14	8.48	7.36	7.99333	13.37	9.95	9.64	10.9867	14.73	11.65	6.84	11.0733	Mediator of RNA polymerase II transcription subunit 13 OS=Arabidopsis thaliana OX=3702 GN=MED13 PE=1 SV=1
EVM0000791	-	MEbrown	1.81	0.36	1.27	1.14667	0.12	0.26	0.2	0.193333	0	0.07	0	0.0233333	1.6	0.31	0.27	0.726667	0.97	0.14	0.21	0.44	0.34	0.14	0	0.16	0.48	0.32	0.33	0.376667	0.38	0.93	0.21	0.506667	0	0	0	0	Probable aspartyl protease At4g16563 OS=Arabidopsis thaliana OX=3702 GN=At4g16563 PE=2 SV=1
EVM0000792	-	MEblue	0.07	0.76	1.24	0.69	0.54	3.01	1.87	1.80667	2.86	5.45	2.05	3.45333	0.65	3.63	0.72	1.66667	2.02	3.24	1.49	2.25	25.32	2.07	2.13	9.84	0.6	1.26	0.45	0.77	3.87	0.52	1.13	1.84	0.93	1.17	1.41	1.17	F-box protein SKIP23 OS=Arabidopsis thaliana OX=3702 GN=SKIP23 PE=1 SV=1
EVM0000793	-	MEblack	0	0	0	0	0	0	0	0	3.87	2.32	4.73	3.64	0	0	0	0	0	0	0	0	0.9	0	0.72	0.54	0	0	0	0	0	0	0	0	2.43	1.39	1.07	1.63	Cellulose synthase-like protein E6 OS=Oryza sativa subsp. japonica OX=39947 GN=CSLE6 PE=2 SV=1
EVM0000794	-	MEyellow	13.46	13.96	14.09	13.8367	19.01	16.76	18.88	18.2167	18.44	21.39	24.79	21.54	11.78	15.3	14.61	13.8967	20.73	19.37	17.6	19.2333	28.99	25.07	30.95	28.3367	14.04	18.44	17.24	16.5733	22.24	25.26	13.37	20.29	28.94	22.86	14.55	22.1167	Phosphoribosylaminoimidazole-succinocarboxamide synthase, chloroplastic OS=Arabidopsis thaliana OX=3702 GN=PUR7 PE=2 SV=2
EVM0000795	-	MEyellow	1.99	0.38	6.08	2.81667	12.14	11.1	9.77	11.0033	1.59	2.66	5.19	3.14667	1.45	5.89	0.54	2.62667	6.88	4.68	2.45	4.67	13.69	10.2	3.02	8.97	3.18	1.76	1.76	2.23333	1.78	4.63	5.27	3.89333	2.79	6.02	3.05	3.95333	Meiosis-specific protein ASY1 OS=Arabidopsis thaliana OX=3702 GN=ASY1 PE=1 SV=1
EVM0000796	-	MEblack	343.46	405.87	464.8	404.71	404.02	494.07	329.99	409.36	145.89	231.72	147.22	174.943	599.11	441.54	340.21	460.287	583.38	562.12	507.83	551.11	415.78	449.44	460.7	441.973	460.02	495.42	373.1	442.847	407.61	483.99	515.56	469.053	244.62	244.43	335.51	274.853	Glutaredoxin OS=Solanum lycopersicum OX=4081 PE=3 SV=1
EVM0000797	-	MEbrown	0.89	1.05	0.83	0.923333	0.92	0.44	0.5	0.62	5.17	7.97	6.81	6.65	0.84	1.12	1.58	1.18	0.69	0.62	0.4	0.57	4.78	10.12	5.15	6.68333	0.8	1.24	2.1	1.38	1.4	0.61	0.91	0.973333	3.63	5.19	2.18	3.66667	Dehydrogenase/reductase SDR family member 12 OS=Bos taurus OX=9913 GN=DHRS12 PE=2 SV=1
EVM0000798	-	MEpink	0	0.14	0	0.0466667	0	0	0.15	0.05	0	0.3	1.07	0.456667	0	0	0	0	0	0	0	0	0	0	0	0	0	0.44	0	0.146667	0	3.17	0	1.05667	0	0	0.41	0.136667	BURP domain-containing protein 5 OS=Oryza sativa subsp. japonica OX=39947 GN=BURP5 PE=2 SV=2
EVM0000799	-	MEred	0	0.07	0.08	0.05	0	0	0	0	0	0.04	0	0.0133333	0	0.2	0.52	0.24	0.11	0.04	0	0.05	0	0	0	0	0.37	0.18	0.29	0.28	0.79	0.58	0	0.456667	0	0	0	0	Disease resistance RPP13-like protein 4 OS=Arabidopsis thaliana OX=3702 GN=RPP13L4 PE=1 SV=2
EVM0000800	-	-	0	0	0	0	0	0	0	0	0	0.39	0	0.13	0.14	0	0.27	0.136667	0	0	0	0	0	0	0	0	0	0.13	0	0.0433333	0	0	0	0	0	0	0	0	Protein EPIDERMAL PATTERNING FACTOR 2 OS=Arabidopsis thaliana OX=3702 GN=EPF2 PE=1 SV=1
EVM0000802	-	-	0	0	0	0	0	0	0	0	0	0	0	0	0	0.08	0.09	0.0566667	0	0	0.05	0.0166667	0	0	0	0	0	0	0	0	0	0	0	0	0	0	0	0
EVM0000803	-	MEturquoise	5.54	5.73	7.68	6.31667	8.62	8.03	10.91	9.18667	5.48	7.3	4.77	5.85	6.32	7.8	11.37	8.49667	7.99	8.04	8.41	8.14667	7.17	6.86	6.12	6.71667	6.88	8.93	6.74	7.51667	8.18	10.42	5.93	8.17667	6	5.92	5.8	5.90667	DEAD-box ATP-dependent RNA helicase 36 OS=Arabidopsis thaliana OX=3702 GN=RH36 PE=2 SV=1
EVM0000804	-	MEblack	3.07	3.15	2.26	2.82667	0.34	0	0.28	0.206667	6.52	4.24	14.35	8.37	1.76	1.44	2.9	2.03333	1.53	2.07	0.38	1.32667	5.96	2.86	5.53	4.78333	3.22	1.52	3.41	2.71667	1.48	2.3	0.09	1.29	3.49	8.32	4.13	5.31333	RING-H2 finger protein ATL79 OS=Arabidopsis thaliana OX=3702 GN=ATL79 PE=2 SV=1
EVM0000805	-	MEgreen	0.11	0.1	0.6	0.27	0.1	0.33	0.45	0.293333	0	1.76	1.45	1.07	0.23	0.21	0.46	0.3	0.23	0.11	0	0.113333	0.69	0.12	0	0.27	0.69	0.11	0.56	0.453333	1.03	0.45	0.12	0.533333	1.15	2.78	9.15	4.36
EVM0000807	-	-	0	0	0	0	0	0	0	0	0	0	0.4	0.133333	0	0	0	0	0	0	0	0	0	0	0	0	0	0	0	0	0	0	0	0	0	0	0	0	G-type lectin S-receptor-like serine/threonine-protein kinase At1g67520 OS=Arabidopsis thaliana OX=3702 GN=At1g67520 PE=2 SV=3
EVM0000809	-	MEgreen	1.18	1.28	1.18	1.21333	1.26	1.16	0.92	1.11333	0.32	2.36	2.31	1.66333	0.99	0.63	5.71	2.44333	1.41	2.14	1.1	1.55	0.13	0.33	0.22	0.226667	3.3	0.9	1.54	1.91333	2.2	1.17	0.32	1.23	1.71	3.55	17.55	7.60333	Auxin-induced protein 15A OS=Glycine max OX=3847 PE=2 SV=1
EVM0000810	-	MEblue	2.26	3.02	4.37	3.21667	15.87	14.41	7.8	12.6933	10.33	11.69	17.04	13.02	1.5	9.95	4.17	5.20667	21.34	17.52	17.9	18.92	41.36	19.92	30.31	30.53	3.83	6.16	9.69	6.56	6.86	7.44	10.36	8.22	27.52	13.89	12.68	18.03
EVM0000811	-	-	0	0	0	0	0.05	0	0	0.0166667	0	0	0	0	0	0	0	0	0	0	0	0	0	0.06	0	0.02	0	0	0	0	0	0	0	0	0	0	0.4	0.133333	Protein FAR1-RELATED SEQUENCE 5 OS=Arabidopsis thaliana OX=3702 GN=FRS5 PE=1 SV=1
EVM0000812	-	MEred	20.88	24.44	26.94	24.0867	15.25	16.41	13.39	15.0167	5.27	2.12	4.06	3.81667	26.7	43.78	54.49	41.6567	29.63	21.41	23.23	24.7567	2.45	3.71	3.32	3.16	80.3	40.41	48.85	56.52	28.25	26.68	4.02	19.65	2.37	4	11.01	5.79333	Kinase-interacting family protein OS=Arabidopsis thaliana OX=3702 GN=At1g48405 PE=2 SV=1
EVM0000813	-	-	0.19	0	0.46	0.216667	0	0	0	0	0.13	0	0.07	0.0666667	0.06	0	0	0.02	0	0	0	0	0	0	0.07	0.0233333	0.32	0	0.19	0.17	0.21	0.12	0	0.11	0.06	0.14	0.08	0.0933333	ELMO domain-containing protein A OS=Dictyostelium discoideum OX=44689 GN=elmoA PE=1 SV=1
EVM0000814	-	MEturquoise	1.71	2.1	2.11	1.97333	1.64	2.31	2.53	2.16	1.45	0.62	0.99	1.02	1.57	4.1	5.24	3.63667	6.11	3.25	5.98	5.11333	0.58	0.83	2.17	1.19333	4.58	3.23	4.03	3.94667	2.76	3.53	2.11	2.8	0.51	0.8	0.87	0.726667
EVM0000816	-	MEyellow	0	0.37	0.13	0.166667	1.21	0.49	0.86	0.853333	0.29	1.32	1.87	1.16	0	0.34	0.58	0.306667	3.7	1.8	1.62	2.37333	0.04	0.31	0.1	0.15	0	0.12	0.04	0.0533333	0.8	0.29	0.51	0.533333	0.34	1.11	5.17	2.20667	Tonoplast dicarboxylate transporter OS=Arabidopsis thaliana OX=3702 GN=TDT PE=2 SV=2
EVM0000817	-	MEblack	0	0	0	0	0	0	0	0	0.21	1.4	1.44	1.01667	0	0	0.42	0.14	0	0.63	0	0.21	0.84	1.09	0.24	0.723333	0	0.2	1.23	0.476667	0	0.61	1.47	0.693333	0.21	0.46	0	0.223333	HVA22-like protein i OS=Arabidopsis thaliana OX=3702 GN=HVA22I PE=2 SV=2
EVM0000818	-	-	0	0	0	0	0	0	0	0	0	0	0	0	0	0	0	0	0	0	0	0	0	0	0	0	0	0	0	0	0	0	0	0	0	0	0	0	Heavy metal-associated isoprenylated plant protein 47 OS=Arabidopsis thaliana OX=3702 GN=HIPP47 PE=3 SV=1
EVM0000819	-	MEturquoise	3.75	5.14	7.13	5.34	9.13	9.83	12.24	10.4	2.55	3.02	3.71	3.09333	7.12	5.86	5.72	6.23333	8.24	6.17	6.56	6.99	3.42	3.07	3.6	3.36333	7.83	11	10.74	9.85667	11.62	9.68	5.48	8.92667	2.94	3.08	3.86	3.29333	Pentatricopeptide repeat-containing protein At5g01110 OS=Arabidopsis thaliana OX=3702 GN=At5g01110 PE=2 SV=1
EVM0000821	-	MEgreen	0.61	0	0.32	0.31	0.09	0.2	0.1	0.13	0.1	0	0	0.0333333	0	0	0	0	0	0	0.74	0.246667	0.1	0	0	0.0333333	0	0.69	0.1	0.263333	0	0	1.56	0.52	0.1	0.46	2.34	0.966667	B3 domain-containing transcription factor VRN1 OS=Arabidopsis thaliana OX=3702 GN=VRN1 PE=1 SV=1
EVM0000823	-	MEturquoise	1.08	1.13	0.35	0.853333	5.25	1.29	3.01	3.18333	0.76	0	1.47	0.743333	0.84	0.6	0.14	0.526667	4.21	3.42	2.62	3.41667	0.14	0.05	0.49	0.226667	0.48	0.59	0.37	0.48	2.89	0.56	2.73	2.06	0.86	1.05	1.58	1.16333	Prolycopene isomerase, chloroplastic OS=Daucus carota OX=4039 GN=CRTISO PE=2 SV=1
EVM0000824	-	MEturquoise	4.05	9.93	9.51	7.83	26.47	26.37	22.96	25.2667	1.23	0.28	0.47	0.66	9.33	31.29	34.48	25.0333	30.07	47.93	36.49	38.1633	1.47	0.55	1.01	1.01	9.7	18.7	15.22	14.54	41.84	26.09	9.89	25.94	0.65	1.36	1.25	1.08667	1-aminocyclopropane-1-carboxylate oxidase homolog 1 OS=Arabidopsis thaliana OX=3702 GN=At1g06620 PE=2 SV=1
EVM0000826	-	-	0	0	0	0	0	0	0	0	0	0	0	0	0	0	0	0	0	0	0	0	0	0	0	0	0	0.05	0	0.0166667	0	0	0	0	0	0	0	0	G-type lectin S-receptor-like serine/threonine-protein kinase At4g27290 OS=Arabidopsis thaliana OX=3702 GN=At4g27290 PE=3 SV=4
EVM0000827	-	-	0	0	0	0	0	0	0	0	0.13	0	0	0.0433333	0	0	0	0	0	0	0	0	0	0	0	0	0	0	0.06	0.02	0	0	0	0	0	0	0	0	Pentatricopeptide repeat-containing protein At3g61360 OS=Arabidopsis thaliana OX=3702 GN=At3g61360 PE=2 SV=1
EVM0000829	-	MEyellow	15.88	22.69	20.67	19.7467	21.36	19.46	22.15	20.99	21.34	25.7	27.05	24.6967	17.68	22.38	28.83	22.9633	23.71	23.11	19.93	22.25	20.01	27.79	25.3	24.3667	23.33	24.91	26.54	24.9267	25.22	21.73	15.71	20.8867	25.08	26.14	21.38	24.2	Elongator complex protein 6 OS=Arabidopsis thaliana OX=3702 GN=ELP6 PE=1 SV=1
EVM0000830	-	MEturquoise	143.59	193.42	155.08	164.03	200.68	135.6	199.96	178.747	97.21	131.28	107.97	112.153	107.2	242.03	255.07	201.433	162.08	219.28	206.64	196	66.82	89.72	100.16	85.5667	150.06	161.39	143.06	151.503	143.77	151.99	155.84	150.533	83.52	102.57	108.63	98.24	Mitochondrial-processing peptidase subunit alpha OS=Solanum tuberosum OX=4113 GN=MPP PE=1 SV=1
EVM0000831	-	MEbrown	25.86	33.54	34.45	31.2833	29.37	29.86	23.71	27.6467	33.2	36.95	31	33.7167	37.36	31.74	30.17	33.09	39.43	46.99	37.85	41.4233	35.76	40.5	52.38	42.88	23.86	31.37	29.01	28.08	37.67	39.5	34.08	37.0833	39.89	38.81	66.38	48.36
EVM0000832	-	MEgreen	3.44	3.73	6.15	4.44	8.35	5.57	7.51	7.14333	14.73	23.34	27.39	21.82	5.21	6.13	10.82	7.38667	4.62	7.71	9.88	7.40333	19.6	15.34	27.54	20.8267	6.54	8.49	6.36	7.13	7.14	7.97	9.59	8.23333	29.27	33.56	71.63	44.82
EVM0000833	-	MEpink	0.22	0.13	0.11	0.153333	0.28	0.35	0.36	0.33	0.12	3.58	0.03	1.24333	0.16	0.17	0.39	0.24	1.03	1.03	0.41	0.823333	0.09	0.03	0	0.04	0.11	0.33	5.41	1.95	0.07	0.87	0.12	0.353333	0	0.07	0.02	0.03	Callose synthase 1 OS=Arabidopsis thaliana OX=3702 GN=CALS1 PE=1 SV=2
EVM0000834	-	MEturquoise	8.8	8.41	11.01	9.40667	10.63	13.31	11.18	11.7067	8.61	9.46	11.19	9.75333	7.15	12.94	10.18	10.09	17.39	13.24	10.21	13.6133	13.94	11.47	9.82	11.7433	12.47	11.58	11.5	11.85	12.63	12.09	6.48	10.4	12.74	8.13	6	8.95667	Beta-arabinofuranosyltransferase RAY1 OS=Arabidopsis thaliana OX=3702 GN=RAY1 PE=2 SV=1
EVM0000835	-	-	0	0	0	0	0	0	0	0	0	0	0	0	0	0	0	0	0.02	0	0	0.00666667	0	0	0	0	0	0	0	0	0	0	0	0	0	0	0	0
EVM0000836	-	MEturquoise	3.58	6.25	5.33	5.05333	9.9	9.5	8.64	9.34667	5.06	5.71	6.35	5.70667	5.8	7.29	10.87	7.98667	10.48	10.29	10.07	10.28	4.56	5.05	6.3	5.30333	10.28	10.27	9.79	10.1133	8.94	9.63	6.79	8.45333	5.98	6.9	9.16	7.34667	Pentatricopeptide repeat-containing protein At1g62350 OS=Arabidopsis thaliana OX=3702 GN=At1g62350 PE=2 SV=1
EVM0000837	-	MEyellow	6.54	5.73	8.12	6.79667	16.87	10.51	8.68	12.02	13.04	5.55	10.5	9.69667	7.04	6.51	6.4	6.65	9.94	6.08	16.25	10.7567	10.75	17.54	17.07	15.12	3.92	8.3	6.37	6.19667	5.67	5.62	11.71	7.66667	10.8	9.83	10.09	10.24	RING finger protein 10 OS=Bos taurus OX=9913 GN=RNF10 PE=2 SV=1
EVM0000838	-	MEyellow	0.52	0.12	0	0.213333	1.55	0.38	0	0.643333	0.4	0.25	0.75	0.466667	0.13	0.12	0	0.0833333	3.34	3.02	0.54	2.3	1.32	1.51	2.27	1.7	0.26	0.87	1.29	0.806667	1.18	0.51	0.26	0.65	0.4	0.29	0	0.23	Cathepsin B-like protease 3 OS=Arabidopsis thaliana OX=3702 GN=CATHB3 PE=1 SV=1
EVM0000839	-	MEturquoise	7.89	9.19	11	9.36	18.08	20.05	16.23	18.12	15.85	13.27	15.52	14.88	10.61	21.04	21.45	17.7	27.68	21.35	22.43	23.82	11.32	13.04	12.93	12.43	18.76	22.77	20.95	20.8267	28.55	19.3	13.41	20.42	14.98	17.76	38.76	23.8333	Leishmanolysin-like peptidase OS=Mus musculus OX=10090 GN=Lmln PE=2 SV=1
EVM0000840	-	MEyellow	26.16	34.29	34.23	31.56	28.3	20.12	26.57	24.9967	25.25	32.51	23.79	27.1833	33.53	30.31	32.66	32.1667	22.48	31.5	29.88	27.9533	22.99	22.95	31.89	25.9433	31.43	28.6	21.99	27.34	29.47	33.24	25.05	29.2533	24.14	27.17	27.78	26.3633
EVM0000841	-	-	0	0	0.08	0.0266667	0	0	0.21	0.07	0	0	0	0	0	0	0	0	0	0	0	0	0	0	0	0	0	0.07	0	0.0233333	0	0	0	0	0	0	0.1	0.0333333	Pentatricopeptide repeat-containing protein At1g77360, mitochondrial OS=Arabidopsis thaliana OX=3702 GN=At1g77360 PE=2 SV=2
EVM0000842	-	MEblack	0	0	0	0	0	0	0	0	0	4.94	0	1.64667	0.85	0	0	0.283333	0	0	0	0	0	0	0	0	0	0	3.03	1.01	0	2.85	0	0.95	0	0	0	0
EVM0000844	-	MEturquoise	13.14	14.26	8.11	11.8367	31.51	35.75	34.99	34.0833	12.82	17.01	18.34	16.0567	13.82	19.13	21.11	18.02	13.48	24.72	26.34	21.5133	9.53	10.3	9.71	9.84667	15.39	16.13	15.6	15.7067	12.81	7.55	15.68	12.0133	18.22	13.45	14.31	15.3267	Putative E3 ubiquitin-protein ligase UBR7 OS=Homo sapiens OX=9606 GN=UBR7 PE=1 SV=2
EVM0000847	-	-	0	0	0	0	0.2	0	0	0.0666667	0	0	0	0	0	0.14	0	0.0466667	0	0	0	0	0	0	0	0	0	0.07	0	0.0233333	0	0	0	0	0	0	0	0	Myb family transcription factor PHL5 OS=Arabidopsis thaliana OX=3702 GN=PHL5 PE=2 SV=1
EVM0000848	-	-	0	0	0	0	0	0	0	0	0	0	0	0	0	0	0	0	0	0	0	0	0	0	0	0	0	0	0	0	0	0	0	0	0	0	0	0	NAD(P)H-quinone oxidoreductase subunit 3, chloroplastic OS=Gossypium hirsutum OX=3635 GN=ndhC PE=3 SV=1
EVM0000849	-	MEyellow	21.05	24.52	21.66	22.41	27.31	29.06	25.29	27.22	26.52	22.07	34.94	27.8433	27	25.79	21.24	24.6767	38.89	25.24	29.3	31.1433	26.27	24.4	38.66	29.7767	17.57	23.06	23.83	21.4867	36.87	33.49	17.47	29.2767	31.53	36.68	31.82	33.3433	1-aminocyclopropane-1-carboxylate oxidase homolog 1 OS=Arabidopsis thaliana OX=3702 GN=At1g06620 PE=2 SV=1
EVM0000850	-	MEbrown	24.46	23.81	27.66	25.31	34.68	30.18	35.65	33.5033	32.79	45.7	43.76	40.75	35.74	29.89	29.23	31.62	36.34	40.33	35.23	37.3	38.41	33.97	45.73	39.37	32.25	33.11	32.31	32.5567	36.78	40.58	31.2	36.1867	47.13	35.27	32.13	38.1767	Probable manganese-transporting ATPase PDR2 OS=Arabidopsis thaliana OX=3702 GN=PDR2 PE=1 SV=1
EVM0000852	-	MEturquoise	24.63	38.96	40.81	34.8	42.23	35.77	37.89	38.63	29.25	35.79	26.89	30.6433	29.4	40.2	39.29	36.2967	33.37	42.97	41.76	39.3667	26.14	29.02	35.56	30.24	31.39	39	36.26	35.55	43.33	38.76	48.81	43.6333	32.96	30.34	28.06	30.4533	Malignant T-cell-amplified sequence 1 OS=Homo sapiens OX=9606 GN=MCTS1 PE=1 SV=1
EVM0000853	-	MEblue	3.46	5.05	4.79	4.43333	6.91	6.55	6.45	6.63667	10.55	15.98	13.2	13.2433	4.65	7.75	5.03	5.81	8.59	8.64	7.45	8.22667	21.5	17.83	13.96	17.7633	4.96	5.94	6.73	5.87667	6.79	7.7	5.57	6.68667	12.82	11.83	9.49	11.38	Putative ABC1 protein At2g40090 OS=Arabidopsis thaliana OX=3702 GN=At2g40090 PE=2 SV=2
EVM0000854	-	MEred	0.45	0.08	0.47	0.333333	0.16	0	0.09	0.0833333	0	0.17	0	0.0566667	0.18	0.9	0.63	0.57	0.46	0.18	0	0.213333	0	0	0	0	0.46	0.6	0.53	0.53	0.61	0.44	0	0.35	0.09	0.3	0	0.13
EVM0000855	-	MEblack	5.75	5.47	6.58	5.93333	5.83	2.76	1.13	3.24	7.41	4.47	5.45	5.77667	8.45	2.76	1.55	4.25333	4.21	5.51	4.72	4.81333	4.64	3.81	2.61	3.68667	7.02	2.11	2.22	3.78333	1	8.33	0.72	3.35	6.37	3.58	4.08	4.67667	F-box/kelch-repeat protein At3g18720 OS=Arabidopsis thaliana OX=3702 GN=At3g18720 PE=2 SV=1
EVM0000856	-	MEyellow	6.66	19.43	17.45	14.5133	17.33	14.13	21.83	17.7633	12.23	13.34	9.35	11.64	6.85	24.59	21.95	17.7967	25.91	26.52	25.76	26.0633	36.28	22.86	21.94	27.0267	11.48	16.04	13.19	13.57	19.33	16.03	46.22	27.1933	16.8	12.73	21.71	17.08
EVM0000857	-	MEred	770.28	1105.53	627.48	834.43	1247.48	1165.38	991.18	1134.68	1053.36	1016.99	942.88	1004.41	679.19	583.1	251.69	504.66	460.49	529.14	656.86	548.83	441.52	568.62	666.71	558.95	563.41	670.85	603.98	612.747	630.15	608.68	1233.58	824.137	1001.85	775.87	1031.01	936.243	Ribulose bisphosphate carboxylase small chain, chloroplastic OS=Marchantia paleacea OX=56867 GN=RBCS PE=2 SV=1
EVM0000858	-	MEbrown	2.32	1.06	3.43	2.27	1.6	3.13	2.41	2.38	3.18	8.43	10.59	7.4	1.43	1.82	1.01	1.42	2.64	3.54	1.1	2.42667	21.37	4.83	6.79	10.9967	0.89	1.26	0.99	1.04667	3.2	1.98	2.55	2.57667	6.92	27.47	3.03	12.4733	AAA-ATPase At3g50940 OS=Arabidopsis thaliana OX=3702 GN=At3g50940 PE=2 SV=1
EVM0000859	-	MEblue	1.93	3.54	1.3	2.25667	4.3	4.6	3.59	4.16333	1.78	0.67	2.07	1.50667	0.87	2.88	1.22	1.65667	3.36	1.66	2.08	2.36667	0.94	0.74	0.02	0.566667	0.49	1.65	0.69	0.943333	2.64	0.83	0.58	1.35	2.03	1.57	0.72	1.44	TMV resistance protein N OS=Nicotiana glutinosa OX=35889 GN=N PE=1 SV=1
EVM0000860	-	MEbrown	117.1	133.61	125.28	125.33	109.45	145.81	100.15	118.47	67.04	82.05	86.84	78.6433	122.84	157.73	171.93	150.833	117.82	142.67	89.97	116.82	73.53	88.21	95.01	85.5833	137.17	118.36	137.04	130.857	154.19	158.64	75.36	129.397	53.47	99.68	62.5	71.8833	14-3-3-like protein GF14 kappa OS=Arabidopsis thaliana OX=3702 GN=GRF8 PE=1 SV=2
EVM0000863	-	MEgreen	1.26	1.19	1.79	1.41333	3.59	2.69	2.04	2.77333	3.61	0.79	4.55	2.98333	1.55	2.63	4.84	3.00667	5.56	4.94	7.41	5.97	2.71	2.04	3.45	2.73333	2.78	3.13	3.44	3.11667	1.68	4.31	2.56	2.85	4.35	5.79	7.67	5.93667	Thioredoxin-like protein HCF164, chloroplastic OS=Arabidopsis thaliana OX=3702 GN=HCF164 PE=1 SV=2
EVM0000864	-	MEturquoise	22.58	22.52	26.43	23.8433	23.88	19.71	23.5	22.3633	22.85	26.73	25.95	25.1767	18.81	28.82	26.8	24.81	21.6	24.48	22.61	22.8967	26.68	23.76	22.12	24.1867	22.53	18.92	21.13	20.86	20.57	25.07	18.16	21.2667	24.56	31.3	17.01	24.29
EVM0000865	-	MEyellow	3.28	5.41	5.69	4.79333	7.76	6.24	7.14	7.04667	8.68	9.68	10.22	9.52667	4.15	8.34	6.94	6.47667	11.12	7.32	9.32	9.25333	7.02	7.66	8.53	7.73667	7.99	9.74	7.64	8.45667	9.33	9.72	9.05	9.36667	10.54	10.84	11.59	10.99	Chaperone protein DnaJ OS=Cyanothece sp. (strain PCC 7424) OX=65393 GN=dnaJ PE=3 SV=1
EVM0000866	-	MEturquoise	0	0	0.55	0.183333	0	0.17	0	0.0566667	0	0.17	0	0.0566667	0	0.79	0.53	0.44	0.54	1.06	0.54	0.713333	0.18	0	0	0.06	0	0.34	0	0.113333	0.4	0.17	0	0.19	0	0	0	0	Protein GLUTAMINE DUMPER 4 OS=Arabidopsis thaliana OX=3702 GN=GDU4 PE=2 SV=1
EVM0000867	-	-	0	0	0	0	0	0.12	0	0.04	0.06	0.18	0	0.08	0	0.06	0	0.02	0.13	0.13	0	0.0866667	0.06	0	0	0.02	0	0.06	0	0.02	0	0	0.06	0.02	0	0.28	0.42	0.233333	G-type lectin S-receptor-like serine/threonine-protein kinase At1g34300 OS=Arabidopsis thaliana OX=3702 GN=At1g34300 PE=1 SV=1
EVM0000868	-	-	0.06	0	0	0.02	0	0.16	0	0.0533333	0	0	0	0	0	0.05	0	0.0166667	0	0	0	0	0	0	0.19	0.0633333	0	0	0	0	0	0	0	0	0	0.06	0	0.02	Serine/threonine-protein kinase STY46 OS=Arabidopsis thaliana OX=3702 GN=STY46 PE=1 SV=1
EVM0000869	-	MEbrown	2.45	2.14	2.99	2.52667	3.88	3.68	4.33	3.96333	7.06	7.18	7.76	7.33333	2.65	4.21	4.24	3.7	5.97	4.54	4.12	4.87667	4.52	4.21	3.37	4.03333	4.21	4.33	5.03	4.52333	3.87	3.58	3.72	3.72333	7.75	5.65	4.4	5.93333	DnaJ homolog subfamily C member 7 OS=Homo sapiens OX=9606 GN=DNAJC7 PE=1 SV=2
EVM0000870	-	MEturquoise	11	10.89	18.78	13.5567	21.82	24.44	22.12	22.7933	19.86	12.78	14.27	15.6367	18.61	24.67	24.32	22.5333	24.91	19.99	23.41	22.77	15.24	15.78	15.2	15.4067	20.55	19.93	24.08	21.52	22.08	19.16	13.35	18.1967	15.43	13.02	11.31	13.2533	DNA-binding protein RHL1 OS=Arabidopsis thaliana OX=3702 GN=RHL1 PE=1 SV=1
EVM0000871	-	-	0	0	0	0	0	0	0	0	0	0	0	0	0	0	0	0	0	0	0	0	0	0	0	0	0	0	0	0	0	0	0	0	0	0	0	0	Monothiol glutaredoxin-S9 OS=Arabidopsis thaliana OX=3702 GN=GRXS9 PE=3 SV=1
EVM0000872	-	-	0	0	0	0	0	0	0	0	0	0	0	0	0	0	0	0	0	0	0	0	0	0	0	0	0	0	0	0	0	0	0	0	0	0	0	0	Protein BIC1 OS=Arabidopsis thaliana OX=3702 GN=BIC1 PE=1 SV=1
EVM0000873	-	MEturquoise	22.75	46.03	39.22	36	34.72	55.25	48.26	46.0767	24.49	29.63	23.8	25.9733	23.75	83.93	73.29	60.3233	75.65	87.06	62.01	74.9067	30.22	34.89	29.59	31.5667	66.07	57.35	57.57	60.33	69.54	64.38	48.38	60.7667	18.81	21.49	47.58	29.2933	Zinc transporter 6, chloroplastic OS=Arabidopsis thaliana OX=3702 GN=ZIP6 PE=3 SV=1
EVM0000874	-	-	0	0	0	0	0	0	0	0	0	0	0.28	0.0933333	0	0	0	0	0	0	0	0	0	0	0	0	0	0	0	0	0	0	0	0	0	0	0	0
EVM0000875	-	MEblack	0	0	0.15	0.05	0	0	0	0	0	2.77	0	0.923333	0	0	0	0	0	0.28	0	0.0933333	0	0	1.25	0.416667	0	0	0.09	0.03	0	0	0.62	0.206667	0	0	0	0	Probable LRR receptor-like serine/threonine-protein kinase At3g47570 OS=Arabidopsis thaliana OX=3702 GN=At3g47570 PE=2 SV=1
EVM0000876	-	-	0.15	0.07	0	0.0733333	0.07	0	0	0.0233333	0	0	0	0	0	0.07	0.07	0.0466667	0	0	0	0	0	0	0	0	0	0	0.22	0.0733333	0.17	0	0	0.0566667	0	0	0	0	Cysteine-rich repeat secretory protein 15 OS=Arabidopsis thaliana OX=3702 GN=CRRSP15 PE=1 SV=1
EVM0000877	-	MEblack	0	0	0	0	0	0	0	0	2.81	2.39	5.35	3.51667	0	0	0	0	0	0	0	0	1.56	1.14	0.72	1.14	0	0	0.15	0.05	0	0	0	0	1.87	0.34	1.04	1.08333	Germin-like protein 9-3 OS=Oryza sativa subsp. japonica OX=39947 GN=Os09g0568700 PE=2 SV=1
EVM0000878	-	MEgreen	6.58	12.26	14.24	11.0267	11.83	13.93	15.51	13.7567	10.51	12.36	18.45	13.7733	5.79	24.78	20.47	17.0133	14.27	20.66	16.87	17.2667	8.35	7.24	7.48	7.69	15.4	14.98	19.47	16.6167	14.79	16.04	9.93	13.5867	13.01	23.69	65.27	33.99
EVM0000880	-	-	0	0	0	0	0	0	0	0	0	0	0	0	0	0	0	0	0	0	0	0	0	0	0	0	0	0.15	0	0.05	0.06	0	0	0.02	0	0	0	0	Glucan endo-1,3-beta-glucosidase OS=Triticum aestivum OX=4565 GN=GLC1 PE=2 SV=1
EVM0000881	-	MEbrown	395.59	803.14	459.26	552.663	1078.96	699.97	870.38	883.103	739.93	1350.75	1388.35	1159.68	706.73	318.86	196.22	407.27	657.71	1064.64	694.04	805.463	1500.08	736.51	1550.73	1262.44	298.93	341.79	365.1	335.273	638.82	358.17	567.75	521.58	2371.84	949.92	1384.62	1568.79
EVM0000882	-	-	0	0	0.05	0.0166667	0	0	0	0	0	0	0.11	0.0366667	0.1	0	0	0.0333333	0	0.05	0	0.0166667	0	0	0	0	0	0	0.14	0.0466667	0.11	0.05	0.05	0.07	0	0	0	0	Retrovirus-related Pol polyprotein from transposon opus OS=Drosophila melanogaster OX=7227 GN=pol PE=3 SV=1
EVM0000884	-	-	0	0	0	0	0	0	0	0	0	0	0	0	0	0	0	0	0	0	0	0	0	0	0	0	0	0	0	0	0	0	0	0	0	0	0	0	G-type lectin S-receptor-like serine/threonine-protein kinase LECRK3 OS=Oryza sativa subsp. indica OX=39946 GN=LECRK3 PE=3 SV=2
EVM0000885	-	MEpink	1.69	2.93	3.29	2.63667	1.08	0.66	1	0.913333	0.09	0.08	0.49	0.22	1.6	6.69	4.93	4.40667	0.17	2.48	0.44	1.03	0	0	0	0	14.69	3.09	8.61	8.79667	2.98	7.26	0	3.41333	0.17	0.38	0.11	0.22
EVM0000887	-	-	0.29	0	0	0.0966667	0.4	0	0	0.133333	0	0	0	0	0	0	0	0	0	0	0	0	0	0	0	0	0	0	0	0	0	0	0	0	0	0	0	0	Uncharacterized mitochondrial protein AtMg00310 OS=Arabidopsis thaliana OX=3702 GN=AtMg00310 PE=4 SV=1
EVM0000888	-	MEturquoise	41.81	43.82	47.06	44.23	55.43	49.16	62.61	55.7333	36.13	32.68	34.99	34.6	45.97	63.1	87.04	65.37	53.16	66.09	76.64	65.2967	47.71	53.57	56.99	52.7567	46.4	58.25	50.47	51.7067	45.78	54.45	62.37	54.2	29.81	29.56	41.09	33.4867	ER membrane protein complex subunit 8/9 homolog OS=Arabidopsis thaliana OX=3702 GN=EMB2731 PE=2 SV=1
EVM0000889	-	MEbrown	19.36	24.63	33.1	25.6967	23.11	16.54	17.34	18.9967	12.29	14.87	12.54	13.2333	23.67	30.39	26.66	26.9067	25.42	31.07	18.93	25.14	22.11	14.28	17.74	18.0433	19.76	18.58	15.72	18.02	25.23	26.3	12.76	21.43	13.94	22.45	12.25	16.2133
EVM0000890	-	MEgreen	0.47	1.42	1.25	1.04667	1.14	1.16	1.51	1.27	2.4	1.89	1.92	2.07	0.35	1.18	1.25	0.926667	1.52	1.31	2.87	1.9	1.14	0.31	1.45	0.966667	0.54	1.54	0.94	1.00667	2.02	0.76	0.54	1.10667	0.72	2.77	2.78	2.09	1-aminocyclopropane-1-carboxylate oxidase homolog 3 OS=Arabidopsis thaliana OX=3702 GN=At1g06650 PE=2 SV=1
EVM0000893	-	MEblue	4.65	7.11	4.5	5.42	7.51	7.91	8.49	7.97	14.72	8.22	12.33	11.7567	5.78	10.38	11.81	9.32333	11.13	9.9	9.47	10.1667	13.52	25.94	10.85	16.77	11.34	7.39	10.11	9.61333	10.12	11.56	9.02	10.2333	10.01	11.14	9.63	10.26	Phosphatidylinositol 4-kinase gamma 4 OS=Arabidopsis thaliana OX=3702 GN=PI4KG4 PE=1 SV=1
EVM0000894	-	-	0.06	0.11	0	0.0566667	0	0	0.06	0.02	0.12	0	0.07	0.0633333	0	0	0.18	0.06	0	0	0	0	0.06	0	0.07	0.0433333	0.06	0	0.06	0.04	0	0	0	0	0	0	0.08	0.0266667	Galactinol synthase 1 OS=Ajuga reptans OX=38596 GN=GOLS1 PE=1 SV=1
EVM0000895	-	MEbrown	0.15	0.78	1.79	0.906667	0.94	0.1	0.51	0.516667	22.74	10.9	11.13	14.9233	0.72	0.7	0.72	0.713333	5.66	1.25	2.39	3.1	28.08	22.21	9.04	19.7767	0.16	0.25	0.81	0.406667	1.58	1.12	2.77	1.82333	10.11	15.03	16.79	13.9767	Probable xyloglucan galactosyltransferase GT17 OS=Arabidopsis thaliana OX=3702 GN=GT17 PE=2 SV=1
EVM0000896	-	MEbrown	0.67	1.19	0.99	0.95	1.71	0.79	2.37	1.62333	1.9	2.72	3.72	2.78	0.53	0	0.13	0.22	0.96	0.54	0.28	0.593333	4.89	1.27	4.05	3.40333	0.81	1.16	2.25	1.40667	1.06	1.85	0.27	1.06	2.84	4.92	1.98	3.24667	Probable caffeoyl-CoA O-methyltransferase At4g26220 OS=Arabidopsis thaliana OX=3702 GN=At4g26220 PE=2 SV=1
EVM0000897	-	MEpink	8.84	11.69	14.86	11.7967	11.07	7.3	9.93	9.43333	8.72	9.68	10.87	9.75667	7.07	16.92	14.97	12.9867	9.29	7.7	16.1	11.03	11.04	13.25	23.59	15.96	18.44	17.28	18.11	17.9433	10.16	7.52	16.06	11.2467	11.02	8.61	15.44	11.69	Ferredoxin-thioredoxin reductase catalytic chain, chloroplastic OS=Glycine max OX=3847 GN=FTRC PE=2 SV=1
EVM0000898	-	MEbrown	11.93	21.4	10.23	14.52	19.51	16.26	21	18.9233	30.33	37.41	25.68	31.14	15.91	13.66	17.13	15.5667	23.95	17.55	20	20.5	22.65	38.35	27.06	29.3533	10.39	26.45	18.1	18.3133	20.07	14.16	33.01	22.4133	23.12	18.36	22.43	21.3033	Cytochrome P450 97B2, chloroplastic OS=Glycine max OX=3847 GN=CYP97B2 PE=2 SV=1
EVM0000900	-	MEturquoise	8.36	12.44	17.34	12.7133	13.75	16.78	12.87	14.4667	7.83	7.22	15.6	10.2167	18.86	22.25	33.62	24.91	43.31	39.74	32.91	38.6533	22.57	30.94	55.12	36.21	30.81	17.72	26.75	25.0933	56.31	68.98	32.72	52.67	15.76	16.77	7.38	13.3033	Hsp70-Hsp90 organizing protein OS=Triticum aestivum OX=4565 GN=HOP PE=1 SV=1
EVM0000902	-	MEblue	5.3	6.52	6.43	6.08333	8.59	6.86	7.97	7.80667	5.42	5.05	7.88	6.11667	5.55	6.8	7.9	6.75	11.47	11.33	7.81	10.2033	12.88	15.26	15.89	14.6767	7.52	8.9	7.81	8.07667	13.73	11.13	7.9	10.92	7.5	6.33	3.44	5.75667	Uncharacterized protein Cbei_0202 OS=Clostridium beijerinckii (strain ATCC 51743 / NCIMB 8052) OX=290402 GN=Cbei_0202 PE=4 SV=2
EVM0000903	-	MEblue	0	0	0	0	0	0	0	0	0	0.27	0.38	0.216667	0	0	0	0	0	0	0	0	3.79	3.24	0.82	2.61667	0	0	0.05	0.0166667	0.11	0	0	0.0366667	0.14	0.26	0	0.133333	Cysteine-rich receptor-like protein kinase 25 OS=Arabidopsis thaliana OX=3702 GN=CRK25 PE=3 SV=1
EVM0000904	-	MEturquoise	9.02	13.5	16.47	12.9967	15.47	14.56	13.12	14.3833	13.86	13.51	11.7	13.0233	11.87	22.66	18.37	17.6333	25.08	23.83	19.17	22.6933	21.54	15.05	14.61	17.0667	18.94	16.92	18.4	18.0867	21.71	26.78	10.02	19.5033	12.06	13.05	12.97	12.6933	Ubiquitin carboxyl-terminal hydrolase 18 OS=Arabidopsis thaliana OX=3702 GN=UBP18 PE=2 SV=2
EVM0000905	-	-	0	0	0	0	0	0	0	0	0	0.13	0	0.0433333	0	0	0	0	0	0	0	0	0	0	0	0	0	0	0	0	0	0	0	0	0	0	0	0	Germin-like protein subfamily 1 member 14 OS=Arabidopsis thaliana OX=3702 GN=At5g39110 PE=3 SV=1
EVM0000906	-	MEbrown	0.67	0.22	0	0.296667	0.15	1.07	0.66	0.626667	0.51	2.51	0.97	1.33	0	0	0	0	0.86	0.08	0.17	0.37	3.06	8.84	0.58	4.16	0.17	0.24	0.25	0.22	0.76	0	0.17	0.31	1.36	3.92	3.94	3.07333	Nudix hydrolase 7 OS=Arabidopsis thaliana OX=3702 GN=NUDT7 PE=1 SV=1
EVM0000907	-	-	0	0	0	0	0	0	0	0	0	0	0	0	0	0.12	0	0.04	0	0	0	0	0	0	0	0	0	0	0	0	0	0	0	0	0	0	0	0
EVM0000908	-	MEblue	16.04	17.92	13.51	15.8233	14.13	13.6	12.63	13.4533	17.18	12.85	12.53	14.1867	18.58	19.46	25.07	21.0367	12.75	13.75	19.9	15.4667	16.92	18.53	20.94	18.7967	13.12	15.44	14.92	14.4933	12.7	15.32	9.95	12.6567	10.79	13.53	8.1	10.8067	Sm-like protein LSM5 OS=Arabidopsis thaliana OX=3702 GN=LSM5 PE=1 SV=1
EVM0000910	-	-	0	0.1	0.12	0.0733333	0.1	0	0	0.0333333	0	0	0	0	0	0	0.22	0.0733333	0.34	0.11	0.11	0.186667	0	0	0	0	0	0	0	0	0.13	0.11	0	0.08	0	0	0	0
EVM0000911	-	MEred	10.65	21.18	12.83	14.8867	10.73	12.2	11.73	11.5533	8	9.8	7.57	8.45667	14.44	26.98	20.96	20.7933	13.09	10.85	15.43	13.1233	10.28	10.51	15.96	12.25	17.66	12.92	15.85	15.4767	16.8	22.35	12.4	17.1833	11.53	7.7	10.36	9.86333	50S ribosomal protein L7/L12 OS=Alkaliphilus oremlandii (strain OhILAs) OX=350688 GN=rplL PE=3 SV=1
EVM0000913	-	MEyellow	191.19	91.17	354.19	212.183	58.91	49.73	59.19	55.9433	152.56	76.33	95.41	108.1	64.14	88.38	139.43	97.3167	59.86	87.16	55.5	67.5067	86.06	74.67	24.77	61.8333	124.55	111.95	88.39	108.297	44.31	91.89	82.89	73.03	114	159.7	70.23	114.643	DnaJ homolog subfamily B member 13 OS=Mus musculus OX=10090 GN=Dnajb13 PE=1 SV=1
EVM0000914	-	MEblue	0	0	0	0	0	0	0	0	1.01	0.45	0.09	0.516667	0	0	0	0	0.08	0.08	0	0.0533333	2.65	1.38	0	1.34333	0	0	0	0	0	0	0	0	0	0.43	0	0.143333	E3 ubiquitin-protein ligase PUB24 OS=Arabidopsis thaliana OX=3702 GN=PUB24 PE=1 SV=1
EVM0000915	-	-	0	0	0	0	0	0	0	0	0	0.05	0	0.0166667	0	0	0	0	0	0.05	0	0.0166667	0	0	0.06	0.02	0	0	0	0	0	0	0	0	0	0	0	0	Protein BONZAI 3 OS=Arabidopsis thaliana OX=3702 GN=BON3 PE=1 SV=1
EVM0000916	-	MEbrown	4.94	2.2	9.61	5.58333	1.66	0.54	1.25	1.15	2.51	6.77	7.64	5.64	3.17	2.1	3.37	2.88	0.62	1.83	0.74	1.06333	10.22	10.46	16.53	12.4033	2.57	3.07	3.7	3.11333	3.75	3.42	2.18	3.11667	5.24	19.7	1.4	8.78	Thylakoid lumenal 29 kDa protein, chloroplastic OS=Solanum lycopersicum OX=4081 GN=CLEB3J9 PE=3 SV=1
EVM0000917	-	MEred	434.74	520.79	411	455.51	590.19	898.03	611.12	699.78	356.13	242.26	268.76	289.05	538.96	677.69	946.23	720.96	629.87	729.48	1117.29	825.547	169.77	189.95	186.26	181.993	1172.17	965.2	1231.63	1123	785.2	815.6	277.26	626.02	258.64	290.79	318.87	289.433	Aquaporin PIP2-4 OS=Zea mays OX=4577 GN=PIP2-4 PE=1 SV=1
EVM0000918	-	-	0	0	0	0	0	0	0	0	0	0.22	0	0.0733333	0	0	0	0	0	0.09	0	0.03	1.26	0	0	0.42	0.05	0	0	0.0166667	0	0	0.05	0.0166667	0	0	0.06	0.02	ABC transporter G family member 11 OS=Arabidopsis thaliana OX=3702 GN=ABCG11 PE=1 SV=1
EVM0000919	-	-	0	0.02	0	0.00666667	0	0	0	0	0	0.08	0	0.0266667	0	0	0.04	0.0133333	0	0	0	0	0	0	0	0	0	0	0	0	0	0	0	0	0	0	0	0	ABC transporter C family member 3 OS=Arabidopsis thaliana OX=3702 GN=ABCC3 PE=1 SV=1
EVM0000920	-	MEgreen	0	0	0	0	0	0	0	0	0	0	0.36	0.12	0	0	0	0	0	0	0	0	0	0	0	0	0	0	0	0	0	0	0	0	0	1.04	4.99	2.01	Transcription factor RADIALIS OS=Antirrhinum majus OX=4151 GN=RAD PE=1 SV=1
EVM0000922	-	MEyellow	6.47	12.55	7.88	8.96667	17.19	15.21	17.56	16.6533	11.47	10.9	13.85	12.0733	6.35	11.84	14.78	10.99	13.18	14.25	18.66	15.3633	13.41	11.09	11.47	11.99	9.75	14.68	10.82	11.75	11.76	9.66	11.04	10.82	13.54	10.98	14.79	13.1033
EVM0000924	-	MEbrown	0.39	0.89	0.6	0.626667	1.43	0.51	0.51	0.816667	0.4	14.53	7.76	7.56333	0.3	0.63	0.79	0.573333	0.49	0.4	0.27	0.386667	11.83	5.7	3.95	7.16	1.63	2.76	1.33	1.90667	0.59	0.6	1.68	0.956667	0.57	1.31	5.09	2.32333	Protein DETOXIFICATION 43 OS=Arabidopsis thaliana OX=3702 GN=DTX43 PE=1 SV=1
EVM0000925	-	MEbrown	10.12	10.41	10.73	10.42	13.37	15.89	12.94	14.0667	16.43	14.96	22.68	18.0233	13.08	11.65	10.87	11.8667	16.74	19.62	12.41	16.2567	21.48	17.23	19.26	19.3233	13.01	12.78	13.28	13.0233	16.87	14.58	11.65	14.3667	18.53	18.73	14.43	17.23	Serine/threonine-protein kinase/endoribonuclease IRE1a OS=Arabidopsis thaliana OX=3702 GN=IRE1A PE=1 SV=1
EVM0000926	-	MEturquoise	0	0	0	0	0	0	0	0	0	1.29	0	0.43	0	0	0	0	0	1.83	0	0.61	0	0	0.37	0.123333	0.16	0	0	0.0533333	0	0	0.88	0.293333	0	0	0	0	Non-functional pseudokinase ZED1 OS=Arabidopsis thaliana OX=3702 GN=ZED1 PE=1 SV=1
EVM0000927	-	MEturquoise	14.11	23.96	24.79	20.9533	35.06	33.65	35.8	34.8367	24.16	23.12	27.2	24.8267	19.72	36.49	35.61	30.6067	41.86	37.32	50.62	43.2667	31.21	30.06	38.55	33.2733	28.64	26.73	36.08	30.4833	40.22	40.32	39.67	40.07	29.56	30.94	23.57	28.0233	GPN-loop GTPase QQT1 OS=Arabidopsis thaliana OX=3702 GN=QQT1 PE=1 SV=1
EVM0000928	-	MEgreen	0	0	0	0	0	0	0	0	0	3.27	0	1.09	0	0	0	0	0	0	0	0	0	0	0	0	0	0	0.1	0.0333333	0	0	0	0	0.4	0.22	26.73	9.11667	Endochitinase EP3 OS=Arabidopsis thaliana OX=3702 GN=EP3 PE=1 SV=1
EVM0000929	-	MEturquoise	6.93	13.43	13.23	11.1967	15.23	11.33	16.01	14.19	8.92	6.12	9.29	8.11	9.28	15.64	18.81	14.5767	14.91	16.81	12.25	14.6567	11.11	8.47	14.99	11.5233	16.76	15.27	16.69	16.24	23.3	22.96	12.39	19.55	8.51	9.89	9.53	9.31	Peptidyl-prolyl cis-trans isomerase CYP21-1 OS=Arabidopsis thaliana OX=3702 GN=CYP21-1 PE=2 SV=1
EVM0000931	-	MEgreen	1.47	0.49	0	0.653333	0.84	0	0	0.28	3.18	2.32	10.26	5.25333	1.84	0.5	1.3	1.21333	0.38	0.37	0	0.25	0.37	0.39	1.72	0.826667	0.37	0.71	0	0.36	0	0.55	0	0.183333	5.61	9.47	5.46	6.84667	NADH-ubiquinone oxidoreductase chain 4 OS=Brassica campestris OX=3711 GN=ND4 PE=3 SV=1
EVM0000932	-	MEbrown	0.24	0.64	1.02	0.633333	0.33	0.47	0.24	0.346667	0	0.58	0.14	0.24	0.72	0.55	1.09	0.786667	1.24	0.49	0	0.576667	0.61	0.13	0.56	0.433333	0.37	1.04	0.12	0.51	0.55	0.95	0.61	0.703333	0.24	0.13	0.65	0.34	Tropinone reductase homolog At5g06060 OS=Arabidopsis thaliana OX=3702 GN=At5g06060 PE=2 SV=1
EVM0000933	-	MEblue	14.36	15.62	15.21	15.0633	12.76	15.48	11.64	13.2933	35.22	27.44	33.8	32.1533	18.46	9.47	8.75	12.2267	15.45	16.95	15.05	15.8167	34.08	44.9	40.09	39.69	14.03	12.12	11.48	12.5433	12.56	12.08	18.95	14.53	31.22	26.07	32.18	29.8233	Hypersensitive-induced response protein 4 OS=Arabidopsis thaliana OX=3702 GN=HIR4 PE=1 SV=1
EVM0000936	-	-	0	0	0	0	0	0	0	0	0	0.11	0	0.0366667	0	0	0	0	0	0	0	0	0	0	0	0	0	0	0	0	0	0.11	0	0.0366667	0	0	0	0
EVM0000937	-	-	0	0.06	0	0.02	0.19	0	0.34	0.176667	0	0	0	0	0	0	0	0	0	0	0	0	0	0	0	0	0.14	1.2	0.21	0.516667	0.32	0.21	0	0.176667	0	0	0	0	Probable FBD-associated F-box protein At1g32375 OS=Arabidopsis thaliana OX=3702 GN=At1g32375 PE=4 SV=2
EVM0000939	-	MEblack	2.05	4.38	1.87	2.76667	6.14	4.03	0	3.39	5.28	15.39	10.15	10.2733	5.86	3.24	0	3.03333	8.17	3.18	3.53	4.96	0	0	0	0	4.73	3.29	6.36	4.79333	5.45	4.73	5.16	5.11333	8.19	0	0.18	2.79	8-amino-7-oxononanoate synthase OS=Arabidopsis thaliana OX=3702 GN=BIOF PE=1 SV=2
EVM0000940	-	MEyellow	2.32	2.45	3.68	2.81667	3.68	2.18	3.54	3.13333	3.61	4.05	4.09	3.91667	1.66	4.03	7.47	4.38667	5.51	5.69	5.24	5.48	3.87	5.43	4.83	4.71	3.34	3.22	3.34	3.3	3.2	4.46	3.56	3.74	4.39	3.42	2	3.27	Glycine--tRNA ligase, chloroplastic/mitochondrial 2 OS=Arabidopsis thaliana OX=3702 GN=EDD1 PE=1 SV=1
EVM0000941	-	MEgreen	4.8	4.4	2.28	3.82667	1.66	1.57	2.44	1.89	13.87	14.15	16.64	14.8867	1.87	2.44	4.2	2.83667	3.41	1.69	5.43	3.51	3.12	5.89	5.81	4.94	2.62	5.23	3.89	3.91333	3.33	0.96	4.12	2.80333	18.69	16.18	13.26	16.0433
EVM0000943	-	MEturquoise	3.25	4.03	4.77	4.01667	5.99	5.64	5.62	5.75	3.53	3.93	5	4.15333	2.62	3.98	4.17	3.59	9.54	8.51	5.02	7.69	6.22	5.49	4.45	5.38667	3.68	5.33	4.95	4.65333	9.58	6.82	4.24	6.88	6.99	4.51	4.6	5.36667	K(+) efflux antiporter 5 OS=Arabidopsis thaliana OX=3702 GN=KEA5 PE=2 SV=1
EVM0000944	-	MEbrown	0.58	0.58	0.54	0.566667	0.6	0.36	0.86	0.606667	0.07	0.28	0	0.116667	1.02	0.67	0.59	0.76	0	0.15	0	0.05	0	0	0	0	0.74	0.42	0.36	0.506667	0.5	0.22	0.07	0.263333	0	0.08	0.29	0.123333	Germin-like protein subfamily 2 member 4 OS=Arabidopsis thaliana OX=3702 GN=GLP10 PE=2 SV=1
EVM0000945	-	MEblue	31.49	42.57	27.44	33.8333	42.79	37.83	40.18	40.2667	38.67	29.42	26.8	31.63	17.69	45.43	26.74	29.9533	33.63	29.22	36.01	32.9533	9.2	12.49	8.94	10.21	30.41	48	43.29	40.5667	34.83	15.3	32.31	27.48	25.57	17.99	18.93	20.83	4-alpha-glucanotransferase, chloroplastic/amyloplastic OS=Solanum tuberosum OX=4113 GN=DPEP PE=1 SV=1
EVM0000946	-	MEgreen	0	0	0	0	0.08	0	0	0.0266667	0	0	0.21	0.07	0.18	0	0	0.06	0	0	0	0	0	0	0	0	0	0	0	0	0	0	0	0	0.36	1.8	5.8	2.65333	Agamous-like MADS-box protein AGL6 OS=Arabidopsis thaliana OX=3702 GN=AGL6 PE=1 SV=2
EVM0000948	-	-	0	0	0	0	0	0	0	0	0	0.04	0	0.0133333	0	0	0	0	0	0	0	0	0	0	0	0	0	0	0	0	0	0	0	0	0	0	0	0	Subtilisin-like protease SBT4.3 OS=Arabidopsis thaliana OX=3702 GN=SBT4.3 PE=3 SV=1
EVM0000949	-	MEblack	0	0.31	0.51	0.273333	0.19	0.14	0.07	0.133333	1.33	0.54	0.24	0.703333	0.14	0.06	0.07	0.09	0.78	0	0.07	0.283333	0.77	0.15	0	0.306667	0	0.07	0.07	0.0466667	0	0.14	0.07	0.07	0.49	0.31	0.56	0.453333	Probable serine/threonine-protein kinase PBL3 OS=Arabidopsis thaliana OX=3702 GN=PBL3 PE=1 SV=1
EVM0000951	-	MEbrown	15.95	6.28	2.34	8.19	12.75	13.85	4.76	10.4533	6.88	12.28	4.71	7.95667	20.9	2.03	5.44	9.45667	15.03	11.24	8.49	11.5867	14.35	15.54	16.8	15.5633	14.95	12.56	8.61	12.04	13.42	5.54	4.92	7.96	14.32	8.42	32.14	18.2933	Elicitor-responsive protein 3 OS=Oryza sativa subsp. japonica OX=39947 GN=ERG3 PE=1 SV=1
EVM0000953	-	MEblue	2.85	3.83	4.77	3.81667	6.7	7.24	5.99	6.64333	10.58	12.95	9.18	10.9033	3.94	4.24	4.65	4.27667	9.36	5.92	5.17	6.81667	19.82	18.78	19.04	19.2133	5.02	5.76	5.54	5.44	9.15	7.97	6	7.70667	18.11	14.11	6.48	12.9	Beta-glucosidase BoGH3B OS=Bacteroides ovatus (strain ATCC 8483 / DSM 1896 / JCM 5824 / NCTC 11153) OX=411476 GN=BACOVA_02659 PE=1 SV=1
EVM0000954	-	MEturquoise	0.61	0.6	2.04	1.08333	0.43	0.22	0.29	0.313333	1.51	1.92	0.05	1.16	0.52	1.81	0.73	1.02	0.07	0.32	0.26	0.216667	3.25	0	0.03	1.09333	0.5	0.33	0.78	0.536667	0.9	0.98	0	0.626667	0.14	0.83	0.7	0.556667	TMV resistance protein N OS=Nicotiana glutinosa OX=35889 GN=N PE=1 SV=1
EVM0000955	-	MEblue	44.46	41.63	49.39	45.16	46.99	46.41	41.18	44.86	58.84	37.39	42.04	46.09	53.56	42.97	45.34	47.29	63.68	60.8	52.52	59	64.02	62.48	87.05	71.1833	35.62	42.51	42.11	40.08	62.75	71.36	51.32	61.81	46.52	49.07	48.9	48.1633
EVM0000956	-	-	0	0	0	0	0	0	0	0	0	0	0.2	0.0666667	0	0	0	0	0	0	0	0	0	0	0	0	0	0	0	0	0	0	0	0	0	0	0	0	Calcineurin B-like protein 10 OS=Arabidopsis thaliana OX=3702 GN=CBL10 PE=1 SV=1
EVM0000958	-	MEgreen	0.53	0	1.12	0.55	0	0	0.53	0.176667	0	0	0	0	0.53	0	2.68	1.07	0.55	0	2.75	1.1	1.08	1.69	1.24	1.33667	1.63	0.51	1.06	1.06667	0	0	1.09	0.363333	0	0.6	0	0.2
EVM0000959	-	MEturquoise	3.37	13.19	13.31	9.95667	17.43	20.6	20.8	19.61	6.96	4.08	6.25	5.76333	9.51	30.95	29.86	23.44	34.58	24.18	25.28	28.0133	7.3	4.63	7.66	6.53	12.62	20.48	21.78	18.2933	27.66	17.24	10.69	18.53	5.52	5.52	8.01	6.35	Probable magnesium transporter NIPA9 OS=Arabidopsis thaliana OX=3702 GN=At5g11960 PE=2 SV=1
EVM0000960	-	-	0	0	0	0	0.09	0.28	0	0.123333	0	0	0	0	0.19	0	0	0.0633333	0	0	0	0	0	0	0	0	0	0	0	0	0.11	0.1	0	0.07	0	0	0	0	3,9-dihydroxypterocarpan 6A-monooxygenase OS=Glycine max OX=3847 GN=CYP93A1 PE=1 SV=1
EVM0000961	-	-	0	0	0	0	0	0.05	0	0.0166667	0	0	0	0	0	0	0	0	0	0	0	0	0	0	0	0	0	0	0	0	0	0.05	0	0.0166667	0	0	0	0	Protein SHI RELATED SEQUENCE 5 OS=Arabidopsis thaliana OX=3702 GN=SRS5 PE=1 SV=1
EVM0000962	-	MEbrown	495.19	642.04	565.45	567.56	452.24	418.23	481.44	450.637	242.32	190.14	170.32	200.927	528.19	671.03	728.31	642.51	330.99	467.49	584.34	460.94	255.68	339.23	364.73	319.88	574.23	561.72	600.26	578.737	493.61	552.62	372.94	473.057	251.04	140.15	210.51	200.567	40S ribosomal protein S19-3 OS=Arabidopsis thaliana OX=3702 GN=RPS19C PE=2 SV=1
EVM0000963	-	MEbrown	0.05	0	0	0.0166667	0.04	0	0.05	0.03	0.44	1.11	0.17	0.573333	0.1	0	0	0.0333333	0.44	0.05	0.54	0.343333	0.49	0.56	0	0.35	0	0.05	0	0.0166667	0	0	0.83	0.276667	0.05	0.37	0.9	0.44	Wall-associated receptor kinase-like 2 OS=Arabidopsis thaliana OX=3702 GN=WAKL2 PE=2 SV=1
EVM0000964	-	MEbrown	69.05	94.11	121.19	94.7833	93.67	84.92	84.78	87.79	13.5	10.32	10.46	11.4267	72.84	128.07	139.72	113.543	78.31	90.95	60.69	76.65	12.79	14.45	19.01	15.4167	116.34	74.27	93.57	94.7267	102.49	98	39.11	79.8667	12.66	19.54	17.88	16.6933	Chlorophyll synthase, chloroplastic OS=Arabidopsis thaliana OX=3702 GN=CHLG PE=2 SV=1
EVM0000965	-	MEblue	0.48	1.38	0.73	0.863333	2.45	1.47	3.37	2.43	0	0.62	1.05	0.556667	1.28	3.07	2.47	2.27333	1.38	1.19	2.65	1.74	1.41	0	0.19	0.533333	1.25	0.62	0.26	0.71	3.23	1.74	3.27	2.74667	2.39	0.6	1.87	1.62
EVM0000966	-	MEturquoise	30.43	36.75	59.23	42.1367	53.61	55.34	63.15	57.3667	27.68	29.51	39.99	32.3933	41.14	57.02	61.65	53.27	73.22	66.28	59.58	66.36	38.51	40.53	43.93	40.99	57.16	55.72	55.61	56.1633	67.81	76.5	36.21	60.1733	34.34	30.91	23.78	29.6767	Uncharacterized protein At4g29660 OS=Arabidopsis thaliana OX=3702 GN=EMB2752 PE=4 SV=1
EVM0000967	-	-	0	0	0	0	0	0	0	0	0	0	0	0	0	0	0	0	0	0	0	0	0	0	0	0	0	0	0	0	0	0	0	0	0	2.56	0.26	0.94
EVM0000968	-	MEyellow	2.6	0	0.16	0.92	0.82	0.36	0.15	0.443333	0	0.07	0	0.0233333	1.56	0	0.07	0.543333	0	0.08	0	0.0266667	0	0	0	0	0	0	0	0	0.08	0	0	0.0266667	0	0	0	0
EVM0000969	-	MEyellow	17.54	16.49	14.06	16.03	24.67	24.63	19.19	22.83	19.48	20.46	24.18	21.3733	22.45	16.21	12.27	16.9767	23.01	19.98	14.75	19.2467	22.3	23.68	20.46	22.1467	21.51	17.46	22.15	20.3733	25.53	23.32	11.58	20.1433	22.71	16.56	11.71	16.9933	Uncharacterized protein C630.12 OS=Schizosaccharomyces pombe (strain 972 / ATCC 24843) OX=284812 GN=SPAC630.12 PE=3 SV=1
EVM0000970	-	MEyellow	7.9	12.59	10.09	10.1933	12.34	11.67	14.76	12.9233	14.96	14.2	15.24	14.8	9.03	14.93	17.07	13.6767	20.99	14.72	12.12	15.9433	17.34	13.82	15.04	15.4	11.09	16.5	14.16	13.9167	16.76	13.64	15	15.1333	14.94	15.71	14.33	14.9933	Putative GPI-anchor transamidase OS=Drosophila melanogaster OX=7227 GN=PIG-K PE=2 SV=1
EVM0000971	-	MEbrown	3.55	8.29	7.16	6.33333	8.66	15.01	10.27	11.3133	4.48	2.8	2.7	3.32667	8.31	8.08	4.96	7.11667	8.4	8.49	3.32	6.73667	4.54	1.09	0.78	2.13667	4.57	5.07	5.38	5.00667	11.17	10.7	2.12	7.99667	3.6	2.94	1.53	2.69	Putative disease resistance RPP13-like protein 1 OS=Arabidopsis thaliana OX=3702 GN=RPPL1 PE=3 SV=1
EVM0000972	-	MEred	20.35	20.65	23.33	21.4433	22.74	15.64	32.05	23.4767	23.35	14.84	10.98	16.39	16.31	35.27	57.54	36.3733	23.82	35.68	34.77	31.4233	9.11	17.99	21.82	16.3067	42.71	51.3	44.16	46.0567	22.92	23.96	13.19	20.0233	5.2	22.26	24.42	17.2933	Protein THYLAKOID FORMATION1, chloroplastic OS=Solanum tuberosum OX=4113 GN=THF1 PE=2 SV=1
EVM0000973	-	-	0	0	0	0	0	0	0	0	0	0	0	0	0	0	0.19	0.0633333	0	0	0	0	0	0	0	0	0	0	0	0	0	0	0	0	0	0	0	0	CASP-like protein 1C1 OS=Ricinus communis OX=3988 GN=RCOM_1174750 PE=2 SV=1
EVM0000975	-	MEyellow	37.9	64.41	62.96	55.09	3.46	0.21	0.32	1.33	15.14	2.3	3.51	6.98333	138.58	5.71	0.65	48.3133	5.78	0.55	0.11	2.14667	3.51	0	0.63	1.38	5.05	5.41	2.78	4.41333	3.07	35.19	0.22	12.8267	0.33	6.63	4.51	3.82333	Probable xyloglucan endotransglucosylase/hydrolase protein 23 OS=Arabidopsis thaliana OX=3702 GN=XTH23 PE=2 SV=1
EVM0000976	-	MEyellow	16.6	17.32	17.03	16.9833	25.35	31.56	26.15	27.6867	36.59	47.86	40.49	41.6467	22.74	23.74	22.14	22.8733	51.41	40.09	32.1	41.2	54.16	56.75	42.08	50.9967	21.48	24.56	24.01	23.35	36.06	31.15	27.51	31.5733	42.17	34.87	28.8	35.28	E3 SUMO-protein ligase SIZ1 OS=Arabidopsis thaliana OX=3702 GN=SIZ1 PE=1 SV=2
EVM0000977	-	MEred	36.53	77.12	45.24	52.9633	66.29	60.36	67.13	64.5933	39.47	29.23	44.88	37.86	20.5	87.11	88.64	65.4167	77.63	69.82	52.12	66.5233	31.2	43.31	42.91	39.14	96.15	66.41	80.71	81.09	93.18	63.83	32.17	63.06	32.72	39.52	32.72	34.9867	HVA22-like protein i OS=Arabidopsis thaliana OX=3702 GN=HVA22I PE=2 SV=2
EVM0000978	-	MEgreen	0.48	0.21	0.92	0.536667	1.31	2.03	1.57	1.63667	0.24	0.39	0.37	0.333333	1.27	0.22	1.04	0.843333	0	0	1.32	0.44	0.65	0.08	1.95	0.893333	0.08	0.61	0.47	0.386667	3.62	0.47	0.16	1.41667	0.16	0.18	0.21	0.183333
EVM0000979	-	MEyellow	35.74	40.16	40.15	38.6833	42.26	48.86	40.72	43.9467	48.82	37.79	50.8	45.8033	34.01	42.18	38.75	38.3133	62.62	59.98	42.37	54.99	58.97	37.81	53.64	50.14	36.96	46.39	40.59	41.3133	62.51	60.03	45.07	55.87	45.48	44.67	55.61	48.5867	Vacuolar protein sorting-associated protein 55 homolog OS=Arabidopsis thaliana OX=3702 GN=At1g32410 PE=2 SV=1
EVM0000980	-	MEred	0	0	0.22	0.0733333	0.13	0.49	0.35	0.323333	0	0	0	0	0	0.39	2.14	0.843333	0.22	0	0.81	0.343333	0	0	0	0	1.73	0.2	1.54	1.15667	0	0.28	1.37	0.55	0	0	0.19	0.0633333	F-box protein At5g07610 OS=Arabidopsis thaliana OX=3702 GN=At5g07610 PE=2 SV=1
EVM0000981	-	MEblue	34.64	26.83	28.8	30.09	25.23	25.2	21.33	23.92	27.53	28.92	25.89	27.4467	41.49	23.07	22.49	29.0167	31.89	27.21	25.55	28.2167	40.72	34.48	37.48	37.56	26.45	26.74	28.98	27.39	29.07	33.67	25.06	29.2667	32.2	35.5	20.81	29.5033
EVM0000982	-	MEturquoise	3.5	6.23	3.82	4.51667	5.55	5.21	4.19	4.98333	2.41	4.12	5.29	3.94	2.61	6.78	4.78	4.72333	8.88	7.08	6.07	7.34333	5.08	2.97	7.8	5.28333	4.13	6.62	5.94	5.56333	5.9	6.11	5.67	5.89333	3.87	3.56	0.84	2.75667	Isopentenyl phosphate kinase OS=Arabidopsis thaliana OX=3702 GN=IPK PE=1 SV=1
EVM0000983	-	MEturquoise	9.02	19.14	10.87	13.01	41.13	37.98	37.17	38.76	26.19	12.1	14.13	17.4733	6.79	36.1	43.49	28.7933	47.24	36.53	40.25	41.34	38.8	22.04	17.65	26.1633	25.89	29.5	24.9	26.7633	42.49	27.3	48.58	39.4567	15.1	13.24	25.24	17.86
EVM0000984	-	MEblue	15.73	24.77	23.74	21.4133	27.01	28.93	24.84	26.9267	40.82	30.83	23.52	31.7233	23.9	32.58	22.71	26.3967	20.03	25.48	30.2	25.2367	34.98	33.97	36.62	35.19	32.34	27.52	27.92	29.26	23.58	28.68	22.09	24.7833	21.09	19.08	28.59	22.92	Alpha/beta hydrolase domain-containing protein 17B OS=Xenopus tropicalis OX=8364 GN=abhd17b PE=2 SV=1
EVM0000985	-	MEturquoise	1.41	1.15	1.91	1.49	2.81	3.58	2.92	3.10333	1.2	1.87	1.96	1.67667	1.34	2.51	1.76	1.87	3.84	3.31	2.02	3.05667	1.43	1	1.21	1.21333	1.9	1.91	1.85	1.88667	3.1	2.18	1.4	2.22667	1.66	1.41	0.7	1.25667	Pentatricopeptide repeat-containing protein At2g27610 OS=Arabidopsis thaliana OX=3702 GN=PCMP-H60 PE=2 SV=1
EVM0000986	-	MEturquoise	6.26	7.63	8.07	7.32	13.97	15.19	14.35	14.5033	3.38	4.46	3.57	3.80333	5.4	9.99	11.25	8.88	13.44	13.89	10.24	12.5233	6.92	7.36	6.55	6.94333	12.08	11.41	12.05	11.8467	15.52	10.04	8.46	11.34	6.45	5.27	3.45	5.05667	Lethal(2) giant larvae protein homolog 2 OS=Pongo abelii OX=9601 GN=LLGL2 PE=2 SV=1
EVM0000987	-	MEturquoise	5.83	8.11	8.07	7.33667	10.8	8.47	8.27	9.18	7.16	6.84	6.34	6.78	4.24	14.62	10.88	9.91333	11.77	9.22	12.81	11.2667	11.99	6.17	9.64	9.26667	10.26	8.31	12.63	10.4	9.27	6.84	6.81	7.64	6.66	8.55	8.67	7.96	Protein SRC2 homolog OS=Arabidopsis thaliana OX=3702 GN=SRC2 PE=1 SV=1
EVM0000989	-	MEblack	10.41	9.23	10.37	10.0033	13.09	9.81	7.65	10.1833	17.22	15.48	15.29	15.9967	12.24	10.42	10.8	11.1533	12.78	7.35	6.45	8.86	12.04	7.9	8.43	9.45667	10.63	10.14	6.26	9.01	7.15	7.46	17.59	10.7333	7.12	10.4	5.94	7.82	Methyl-CpG-binding domain protein 4-like protein OS=Arabidopsis thaliana OX=3702 GN=MBD4L PE=1 SV=1
EVM0000990	-	MEturquoise	0.8	1.12	1.26	1.06	4.07	1.57	2.75	2.79667	1.27	1.6	1.26	1.37667	0.97	3.58	3.21	2.58667	4.29	2.82	3.18	3.43	1.97	1.45	2.13	1.85	1.91	1.37	2.6	1.96	2.79	2.65	2.5	2.64667	0.64	0.51	1.69	0.946667	Pentatricopeptide repeat-containing protein At5g44230 OS=Arabidopsis thaliana OX=3702 GN=PCMP-H17 PE=2 SV=1
EVM0000992	-	MEgreen	0.18	0.08	0	0.0866667	1.07	0.71	1.42	1.06667	6.13	0.52	2.03	2.89333	0	0.2	0.54	0.246667	0.05	0.09	2.32	0.82	0.59	1.52	0	0.703333	2.33	1.69	0	1.34	2.82	2.75	1.01	2.19333	3.61	5.18	3.09	3.96
EVM0000994	-	MEturquoise	7.77	8.01	10.62	8.8	12.38	14.06	12.88	13.1067	7.53	7.5	7.54	7.52333	5.54	10.07	9.8	8.47	22.09	21.19	13.33	18.87	12.29	8.8	10	10.3633	9.39	12.45	10.61	10.8167	20.3	15.08	12.32	15.9	9.66	9.18	5.34	8.06	Methylmalonate-semialdehyde dehydrogenase [acylating], mitochondrial OS=Arabidopsis thaliana OX=3702 GN=ALDH6B2 PE=1 SV=2
EVM0000996	-	MEblue	35.57	35.22	33.24	34.6767	46.76	40.41	51.52	46.23	32.26	20.25	20.18	24.23	29.88	35.42	31.86	32.3867	22.76	20.6	36.67	26.6767	13.66	16.15	18.66	16.1567	23.19	30.63	30.63	28.15	29.28	27.62	58.37	38.4233	22.98	20.75	21.39	21.7067	DNA-binding protein SMUBP-2 OS=Mesocricetus auratus OX=10036 GN=IGHMBP2 PE=1 SV=1
EVM0000997	-	-	0	0	0	0	0	0	0	0	0	0.06	0	0.02	0	0	0	0	0	0	0	0	0	0	0	0	0	0	0	0	0.07	0	0	0.0233333	0	0	0	0	Gag-Pol polyprotein (Fragment) OS=Avian reticuloendotheliosis virus OX=11636 GN=pol PE=1 SV=2
EVM0000998	-	-	0	0	0	0	0	0	0	0	0	0	0	0	0	0	0	0	0	0	0	0	0	0	0	0	0	0	0	0	0	0	0	0	0	0	0	0	Inositol-tetrakisphosphate 1-kinase 1 OS=Arabidopsis thaliana OX=3702 GN=ITPK1 PE=1 SV=1
EVM0000999	-	-	0	0	0	0	0	0	0	0	0	0	0	0	0	0	0	0	0	0	0	0	0	0	0	0	0	0	0	0	0	0	0	0	0	0	0	0	Protein STRICTOSIDINE SYNTHASE-LIKE 10 OS=Arabidopsis thaliana OX=3702 GN=SSL10 PE=2 SV=1
EVM0001000	-	MEyellow	2.13	0.46	0.45	1.01333	0.94	0.59	1.01	0.846667	0.87	0	0.79	0.553333	0.77	1.32	0.69	0.926667	0	0.09	0.09	0.06	0	0	0	0	0.78	3.12	0.42	1.44	1.36	0.84	0	0.733333	0	0.29	0.69	0.326667	Probable WRKY transcription factor 13 OS=Arabidopsis thaliana OX=3702 GN=WRKY13 PE=2 SV=1
EVM0001001	-	-	0	0	0.24	0.08	0	0	0	0	0	0	0	0	0.45	0	0	0.15	0	0.23	0	0.0766667	0.34	0	0.13	0.156667	0	0	0	0	0	0.11	0	0.0366667	0.11	0.37	0	0.16
EVM0001002	-	MEbrown	8.09	10.34	7.48	8.63667	12.77	6.17	12.53	10.49	61.92	93.94	84.91	80.2567	3.08	3.64	4.36	3.69333	5.3	12.47	18	11.9233	55.07	56.91	36.58	49.52	4.21	15.53	4	7.91333	5.42	2.73	5.92	4.69	45.69	79.02	95.16	73.29	Aldehyde dehydrogenase family 2 member B7, mitochondrial OS=Arabidopsis thaliana OX=3702 GN=ALDH2B7 PE=1 SV=2
EVM0001004	-	MEblue	11.36	6.91	2.7	6.99	5.84	7.27	3.62	5.57667	17.81	20.22	12.37	16.8	9.11	6.31	5.02	6.81333	9.71	3.71	7.95	7.12333	23.88	30.13	19.23	24.4133	10.36	7.4	8.98	8.91333	8.04	7.73	5.86	7.21	20.11	15.09	9.7	14.9667
EVM0001005	-	MEblue	0	0	5.91	1.97	0	0.65	0	0.216667	0.67	10.23	0.38	3.76	3.61	0	6.3	3.30333	0	12	0	4	22.78	23.71	15.37	20.62	9.39	8.25	17.94	11.86	10.13	10.74	4.37	8.41333	0	2.21	0	0.736667	CMP-sialic acid transporter 4 OS=Oryza sativa subsp. indica OX=39946 GN=CSTLP4 PE=3 SV=1
EVM0001006	-	-	0	0	0	0	0	0	0	0	0	0	0	0	0	0.14	0	0.0466667	0.31	0.31	0	0.206667	0	0	0	0	0	0.29	0	0.0966667	0	0	0	0	0	0	0	0
EVM0001007	-	-	0	0	0	0	0	0	0	0	0.51	1.03	0.26	0.6	0	0	0	0	0	0	0	0	0.45	0.06	0	0.17	0	0	0	0	0	0	0	0	0	0.19	0	0.0633333	UDP-glycosyltransferase 83A1 OS=Arabidopsis thaliana OX=3702 GN=UGT83A1 PE=2 SV=1
EVM0001008	-	MEbrown	0.21	0.19	0.29	0.23	0.13	0.07	0.21	0.136667	0	0	0.24	0.08	0.55	0.38	0.14	0.356667	0	0.14	0.07	0.07	0	0	0	0	0.21	0.13	0.21	0.183333	0.24	0.34	0	0.193333	0	0	0	0	Protein BIG GRAIN 1-like B OS=Arabidopsis thaliana OX=3702 GN=At1g54200 PE=2 SV=1
EVM0001010	-	MEred	0.32	0.85	0.84	0.67	1.16	1.55	1.41	1.37333	1.29	1.23	1.29	1.27	2.21	1.44	2.87	2.17333	1.31	1.6	2.13	1.68	0.48	1.01	0.55	0.68	2.42	2.75	3.45	2.87333	2.89	1.56	0.65	1.7	0.64	0.18	0	0.273333	Kinesin-like protein KIN-14E OS=Oryza sativa subsp. japonica OX=39947 GN=KIN14E PE=2 SV=1
EVM0001011	-	MEblue	12.71	12.61	13.24	12.8533	12.02	13.31	12.91	12.7467	13.43	12.67	14.76	13.62	12.74	15.88	16.39	15.0033	18.68	14.99	13.5	15.7233	10.54	9.1	8.6	9.41333	15.48	16.21	15.93	15.8733	14.89	14.33	9.41	12.8767	11.9	10.79	12.63	11.7733	Sister chromatid cohesion 1 protein 4 OS=Arabidopsis thaliana OX=3702 GN=SYN4 PE=2 SV=1
EVM0001012	-	MEturquoise	28.52	32.75	34.75	32.0067	36.55	28.57	36.98	34.0333	25.7	22.32	27.8	25.2733	26.99	35.27	39.78	34.0133	45.18	38.54	39.37	41.03	30.09	27.13	40.95	32.7233	34.14	44.99	34.64	37.9233	52.78	56.57	33.09	47.48	29.79	31.06	33.72	31.5233	Trafficking protein particle complex subunit 2-like protein OS=Dictyostelium discoideum OX=44689 GN=trappc2l PE=3 SV=1
EVM0001013	-	MEgreen	1.5	0.71	0.09	0.766667	0	0.52	0.44	0.32	1.35	0.69	2.05	1.36333	0.71	1.37	0.8	0.96	1.64	0	0.55	0.73	0.18	0	0	0.06	0.09	0.6	0	0.23	0.3	0	0.72	0.34	4.49	4.55	1.19	3.41	17.4 kDa class III heat shock protein OS=Arabidopsis thaliana OX=3702 GN=HSP17.4B PE=2 SV=1
EVM0001014	-	MEblue	0	0.44	0.44	0.293333	0.06	0	0.07	0.0433333	1	6.4	0.16	2.52	0.35	0.19	0.07	0.203333	0.07	0	0	0.0233333	24.14	0.07	1.47	8.56	0	0.07	0.83	0.3	0.24	0.69	0	0.31	0.07	0.24	0	0.103333	Probable WRKY transcription factor 70 OS=Arabidopsis thaliana OX=3702 GN=WRKY70 PE=2 SV=1
EVM0001015	-	-	0	0	0	0	0	0	0	0	0	0	0	0	0	0	0	0	0	0	0	0	0	0	0	0	0	0	0	0	0	0	0	0	0	0	0.07	0.0233333
EVM0001016	-	MEgreen	0	0	0	0	0	0	0	0	0	0.7	0	0.233333	0	0	0.73	0.243333	0	0	0	0	0	0	0	0	0	0	0	0	0.21	0	0	0.07	0	0	2.19	0.73
EVM0001017	-	-	0	0	0	0	0	0	0	0	0.04	0	0	0.0133333	0	0	0	0	0	0	0	0	0	0	0	0	0	0	0	0	0	0	0	0	0	0	0	0	G-type lectin S-receptor-like serine/threonine-protein kinase RLK1 OS=Arabidopsis thaliana OX=3702 GN=RLK1 PE=2 SV=2
EVM0001018	-	MEgreen	157.69	160.47	145.15	154.437	243	164.84	193.84	200.56	149.37	214.43	179.12	180.973	179.04	207.84	217.03	201.303	218.49	200.27	195	204.587	160.63	162.52	206.83	176.66	165.89	180.33	197.11	181.11	167.18	148.11	142.69	152.66	255.57	200.99	235.55	230.703	Enolase 1 OS=Hevea brasiliensis OX=3981 GN=ENO1 PE=1 SV=1
EVM0001019	-	-	0	0	0	0	0	0	0	0	0	0.19	0	0.0633333	0	0	0	0	0	0	0	0	0	0	0	0	0	0	0	0	0	0	0	0	0	0	0	0	Receptor-like protein 15 OS=Arabidopsis thaliana OX=3702 GN=RLP15 PE=3 SV=1
EVM0001020	-	-	0	0	0	0	0	0	0	0	0	0	0	0	0	0	0	0	0	0	0	0	0	0	0	0	0.16	0	0.16	0.106667	0	0	0	0	0	0	0	0	Probable pectinesterase 53 OS=Arabidopsis thaliana OX=3702 GN=PME53 PE=2 SV=1
EVM0001021	-	-	0	0	0	0	0.04	0	0	0.0133333	0	0	0	0	0	0	0	0	0	0	0.08	0.0266667	0	0	0	0	0	0	0	0	0	0	0	0	0.04	0	0	0.0133333
EVM0001022	-	MEyellow	10.55	7.48	7.5	8.51	9.74	13.53	9.36	10.8767	10.2	7.51	8.41	8.70667	18.4	7.95	5.36	10.57	7.02	7.17	5.65	6.61333	8.94	6.63	4.5	6.69	6.81	6.11	6.91	6.61	8.62	7.48	4.11	6.73667	10.6	6.36	5.37	7.44333	Zinc finger CCCH domain-containing protein 7 OS=Arabidopsis thaliana OX=3702 GN=At1g21570 PE=1 SV=1
EVM0001023	-	-	0	0	0	0	0	0	0	0	0	0	0	0	0	0	0	0	0	0	0.06	0.02	0	0	0.06	0.02	0	0.05	0	0.0166667	0	0.05	0.06	0.0366667	0	0	0.75	0.25	Serine carboxypeptidase-like 18 OS=Arabidopsis thaliana OX=3702 GN=SCPL18 PE=2 SV=2
EVM0001026	-	MEyellow	1.06	0.36	0.84	0.753333	2.44	2.61	2.75	2.6	0.95	2.45	2.62	2.00667	0.26	1.21	1.87	1.11333	7.39	3.49	4.81	5.23	8.24	5.2	4.19	5.87667	1.49	1.66	0.92	1.35667	4.39	5.25	1.63	3.75667	4.99	5.64	2.51	4.38
EVM0001027	-	MEgreen	0.98	0.78	1.15	0.97	0.8	0.32	1.29	0.803333	0.88	0.63	4.42	1.97667	0.65	1.49	1.2	1.11333	1.01	0.88	2.14	1.34333	0.77	0.46	0.76	0.663333	1.44	2.2	2.15	1.93	1.24	0.43	0.67	0.78	2.87	3.16	2.49	2.84	Serine racemase OS=Arabidopsis thaliana OX=3702 GN=SR PE=1 SV=1
EVM0001028	-	MEgreen	0	0	0	0	0	0	0	0	0.06	0.34	0.07	0.156667	0	0	0	0	0	0	0	0	0	0	0	0	0	0	0	0	0	0	0	0	0.06	2.13	2.18	1.45667	(-)-germacrene D synthase OS=Vitis vinifera OX=29760 GN=VIT_19s0014g04930 PE=1 SV=1
EVM0001030	-	MEblue	0.04	0	0	0.0133333	0	0	0	0	0.12	0	0	0.04	0.04	0	0.53	0.19	0.08	0.42	0.12	0.206667	1.08	0.2	1.59	0.956667	0	0	0	0	0	0	0.58	0.193333	0.15	0	0.05	0.0666667
EVM0001031	-	MEbrown	1.28	1.5	1.25	1.34333	2.23	3.37	2.53	2.71	5.94	7.67	8.77	7.46	1.25	2.56	2.55	2.12	3.28	2.65	5.49	3.80667	5.31	6.38	6.16	5.95	2.23	3.43	2.35	2.67	1.64	1.27	3.69	2.2	5.17	4.29	1.85	3.77	K(+) efflux antiporter 3, chloroplastic OS=Arabidopsis thaliana OX=3702 GN=KEA3 PE=1 SV=2
EVM0001032	-	-	0.08	0	0.06	0.0466667	0	0.13	0.03	0.0533333	0	0	0	0	0.24	0.17	0.11	0.173333	0.05	0.11	0.05	0.07	0	0.03	0	0.01	0.13	0.03	0.05	0.07	0.03	0.05	0.03	0.0366667	0.03	0	0.04	0.0233333	ATPase 8, plasma membrane-type OS=Arabidopsis thaliana OX=3702 GN=AHA8 PE=3 SV=1
EVM0001033	-	MEred	4.23	8.94	5.29	6.15333	5.98	5	6.86	5.94667	4.3	2.85	4.99	4.04667	2.64	12.09	9.24	7.99	8.42	6.89	8.52	7.94333	4.96	2.96	4.35	4.09	11.31	9.53	8.02	9.62	7.92	7.16	4.24	6.44	5.61	6.97	6.18	6.25333	Glutathione S-transferase L2, chloroplastic OS=Arabidopsis thaliana OX=3702 GN=GSTL2 PE=2 SV=1
EVM0001035	-	MEturquoise	2.25	6.25	4.29	4.26333	8.19	9.36	9.13	8.89333	4.46	7.43	6.15	6.01333	7.26	7.52	8.46	7.74667	12.47	12.24	8.02	10.91	8.66	9.69	8.87	9.07333	9.81	7.58	8.48	8.62333	12.92	17.19	6.77	12.2933	6.63	5.03	5.41	5.69	G-protein coupled receptor 1 OS=Arabidopsis thaliana OX=3702 GN=GCR1 PE=1 SV=1
EVM0001037	-	MEbrown	25.18	19.7	18.19	21.0233	14.41	18.03	25.98	19.4733	0.24	0.68	0.07	0.33	2.81	35.41	23.14	20.4533	9.37	22.85	51.73	27.9833	0.72	0.75	1.1	0.856667	24.84	14.52	44.74	28.0333	16.5	17.39	9.15	14.3467	0.06	0.46	0.08	0.2	Spermidine hydroxycinnamoyl transferase OS=Arabidopsis thaliana OX=3702 GN=SHT PE=1 SV=1
EVM0001038	-	MEblue	3255.29	3512.46	2690.77	3152.84	5876.22	5444.71	6556.07	5959	2672.62	2066.81	3539.92	2759.78	3211.16	2221.77	2403.76	2612.23	2849.93	3101.29	3415	3122.07	1727.79	1033.4	1493.22	1418.14	2322.31	3805.35	3190.59	3106.08	5089.48	3443.24	3036.09	3856.27	3558.85	2607.34	3377.07	3181.09	Tubulin alpha chain OS=Prunus dulcis OX=3755 GN=TUBA PE=2 SV=1
EVM0001039	-	MEyellow	8.31	12.67	15.57	12.1833	18.29	17.79	16.18	17.42	17.08	17.45	16.74	17.09	8.41	15.98	17.83	14.0733	16.36	20.73	21.04	19.3767	16.15	15.97	11.53	14.55	16.83	19.29	18.53	18.2167	20.55	18.42	14.98	17.9833	14.05	20.69	25.73	20.1567
EVM0001041	-	MEturquoise	0.17	0.28	0.73	0.393333	0.89	0.61	0.72	0.74	0.42	0.44	0.32	0.393333	0.49	1.11	0.94	0.846667	1.72	1.79	0.86	1.45667	1.1	0.37	0.65	0.706667	0.92	1.07	1.03	1.00667	0.91	1.27	0.46	0.88	0.64	0.35	0.09	0.36	Pentatricopeptide repeat-containing protein At5g66520 OS=Arabidopsis thaliana OX=3702 GN=PCMP-H61 PE=2 SV=1
EVM0001042	-	MEturquoise	15.48	15.3	12.95	14.5767	15.77	22.79	20.29	19.6167	10.37	4.52	10.34	8.41	17.03	21.11	15.69	17.9433	27.31	19.33	21.9	22.8467	5.28	9.06	9.95	8.09667	13.33	19.73	20.43	17.83	17.12	10.05	15.27	14.1467	13.21	8.48	11.68	11.1233	PH, RCC1 and FYVE domains-containing protein 1 OS=Arabidopsis thaliana OX=3702 GN=PRAF1 PE=1 SV=1
EVM0001043	-	-	0	0	0	0	0	0	0	0	0	0	0	0	0	0	0	0	0	0	0	0	0	0	0	0	0	0	0	0	0	0	0	0	0	0	0	0	Subtilisin-like protease SBT4.6 OS=Arabidopsis thaliana OX=3702 GN=SBT4.6 PE=3 SV=1
EVM0001044	-	-	0	0	0	0	0.12	0	0	0.04	0	0	0	0	0	0	0	0	0	0	0	0	0	0	0	0	0	0	0	0	0	0	0	0	0	0	0	0
EVM0001045	-	MEturquoise	15.88	19.01	19.4	18.0967	20.8	17.33	22.39	20.1733	10.2	14.15	12.42	12.2567	13.19	27.6	41.79	27.5267	20.61	24.09	32.11	25.6033	7.45	8.14	8.61	8.06667	21.1	24.29	22.36	22.5833	19.68	19.39	12.92	17.33	11.99	10.18	14.17	12.1133	Proliferating cell nuclear antigen OS=Nicotiana tabacum OX=4097 GN=PCNA PE=2 SV=1
EVM0001046	-	MEbrown	15.83	20.15	13.52	16.5	22.92	33.75	28.34	28.3367	56.11	56.9	48.41	53.8067	19.93	30	36.14	28.69	27.91	19.09	40.56	29.1867	34.08	48.04	50.76	44.2933	30.31	38.49	40.75	36.5167	26.41	27.59	40.29	31.43	67.23	46.77	57.75	57.25	Protein phosphatase 2C 16 OS=Arabidopsis thaliana OX=3702 GN=HAB1 PE=1 SV=1
EVM0001047	-	-	0	0	0	0	0	0	0	0	0	0	0	0	0	0	0	0	0	0	0	0	0	0	0	0	0	0	0	0	0	0	0	0	0	0	0	0	Tyrosine/DOPA decarboxylase 2 OS=Papaver somniferum OX=3469 GN=TYDC2 PE=2 SV=1
EVM0001048	-	MEyellow	6.92	6.16	6.97	6.68333	8.94	5.88	8.71	7.84333	5.36	5.21	4.79	5.12	6.8	5.04	6.34	6.06	4.74	4.96	6.14	5.28	5.94	4.21	6.21	5.45333	5.26	4.03	5.73	5.00667	4	3.93	4.37	4.1	7.76	3.17	5.91	5.61333	Protein ROOT PRIMORDIUM DEFECTIVE 1 OS=Arabidopsis thaliana OX=3702 GN=RPD1 PE=1 SV=1
EVM0001049	-	MEturquoise	213.94	240.07	203.3	219.103	193.13	274.26	193.64	220.343	210.65	181.44	177.2	189.763	183.23	246.67	207.98	212.627	409.82	285.46	264.29	319.857	142.84	237.84	114.06	164.913	221.11	203.22	223.61	215.98	233.36	262.91	230.07	242.113	159.76	158.54	247.28	188.527	NADP-dependent malic enzyme, chloroplastic OS=Flaveria pringlei OX=4226 GN=MODA PE=2 SV=1
EVM0001050	-	MEbrown	0	0	0	0	0.14	0	0	0.0466667	0.47	1.95	0.99	1.13667	0	0	0	0	0	0	0	0	2.67	0.41	1.35	1.47667	0	0	0.15	0.05	0	0	0	0	0.31	0.78	2.29	1.12667	Probable carboxylesterase 120 OS=Arabidopsis thaliana OX=3702 GN=CXE20 PE=2 SV=1
EVM0001051	-	MEturquoise	5.46	8.58	9.18	7.74	11.01	15.61	12.99	13.2033	5.07	2.03	4.44	3.84667	4.34	7.35	13.95	8.54667	19.61	21.84	14.57	18.6733	16.23	11.36	10.02	12.5367	12.76	18.61	26.03	19.1333	15.79	6.88	3.67	8.78	5.24	2.46	7.27	4.99	Alpha/beta hydrolase domain-containing protein 17C OS=Danio rerio OX=7955 GN=abhd17c PE=2 SV=1
EVM0001052	-	-	0	0	0	0	0	0	0	0	0.27	0.3	0.09	0.22	0	0	0	0	0	0	0	0	0.39	0.16	0.04	0.196667	0	0	0	0	0	0	0	0	0	0.13	0.31	0.146667	G-type lectin S-receptor-like serine/threonine-protein kinase At4g27290 OS=Arabidopsis thaliana OX=3702 GN=At4g27290 PE=3 SV=4
EVM0001053	-	MEyellow	106.98	108.06	123.71	112.917	46.82	34.22	37.51	39.5167	60.39	27.28	23.68	37.1167	114.31	51.66	36.3	67.4233	51.04	37.29	26.94	38.4233	21.11	14.97	15.74	17.2733	59.31	45.77	43.35	49.4767	59.21	90.86	33	61.0233	22	36.48	45.89	34.79	Fasciclin-like arabinogalactan protein 17 OS=Arabidopsis thaliana OX=3702 GN=FLA17 PE=2 SV=1
EVM0001054	-	MEgreen	0.65	0.23	0.27	0.383333	0	0.25	0	0.0833333	1.58	0.88	3.92	2.12667	1.03	0.35	0.39	0.59	0.27	0.53	0.27	0.356667	0.79	0.27	0.3	0.453333	0.26	1	0	0.42	0	0.26	0	0.0866667	3.43	4.5	1.4	3.11
EVM0001055	-	-	0	0	0	0	0	0	0	0	0.07	0.32	0	0.13	0	0	0	0	0	0	0	0	0	0	0	0	0	0	0.07	0.0233333	0	0	0	0	0.07	0	0.27	0.113333	1-aminocyclopropane-1-carboxylate synthase 1 OS=Prunus mume OX=102107 GN=ACS1 PE=2 SV=1
EVM0001056	-	MEgreen	17.69	17.04	19.05	17.9267	20.06	17.51	23.5	20.3567	9.54	16.89	12.95	13.1267	15.21	16.41	16.22	15.9467	16.72	21.76	18.55	19.01	17.76	16.89	29.81	21.4867	14.81	14.9	15.91	15.2067	18.29	23.75	16.54	19.5267	17.18	12.47	10.74	13.4633	GTP-binding protein TypA/BipA homolog OS=Helicobacter pylori (strain ATCC 700392 / 26695) OX=85962 GN=typA PE=3 SV=1
EVM0001057	-	MEbrown	0.48	1.62	1.09	1.06333	1.89	2.26	2.45	2.2	6.52	8.64	7.8	7.65333	0.54	1.44	1.52	1.16667	3.99	2.02	3.63	3.21333	4.13	5.77	8.41	6.10333	1.54	3.32	3.72	2.86	3.24	2.33	3.89	3.15333	5.1	8.73	4.89	6.24	Probable nucleoredoxin 3 OS=Arabidopsis thaliana OX=3702 GN=At4g31240 PE=2 SV=1
EVM0001058	-	MEred	2.33	2.54	2.83	2.56667	2.61	3.43	2.46	2.83333	0.76	3.14	1.35	1.75	2.22	5.46	9.02	5.56667	2.47	5.24	3.14	3.61667	1.61	1.54	2.15	1.76667	7.77	4.98	9.39	7.38	2.32	2.56	1.25	2.04333	0.79	0.9	0.91	0.866667	Centromere protein C OS=Arabidopsis thaliana OX=3702 GN=CENPC PE=2 SV=1
EVM0001059	-	MEbrown	0.19	0.41	0.32	0.306667	0.24	0.11	0.23	0.193333	0.58	1.4	0.66	0.88	0.42	0.49	0.73	0.546667	0.75	0.39	0.94	0.693333	0.39	1.29	0.58	0.753333	0.35	0.18	0.3	0.276667	0.61	0.38	0.81	0.6	1.16	0.85	1.03	1.01333	Receptor-like serine/threonine-protein kinase SD1-6 OS=Arabidopsis thaliana OX=3702 GN=SD16 PE=1 SV=2
EVM0001060	-	MEblue	19.62	30.73	32.57	27.64	26.71	20.76	28.26	25.2433	24.33	28.48	23.08	25.2967	19.34	35.32	39.82	31.4933	22.79	24.56	30.12	25.8233	14.29	18.26	21.18	17.91	32.71	32.42	33.82	32.9833	19.32	20	34.39	24.57	29.16	24.33	32.6	28.6967	ATP-dependent Clp protease proteolytic subunit-related protein 4, chloroplastic OS=Arabidopsis thaliana OX=3702 GN=CLPR4 PE=1 SV=1
EVM0001061	-	MEbrown	0.05	0.17	0.25	0.156667	0.04	0	0.23	0.09	2.41	3.72	3.62	3.25	0.14	0	0.1	0.08	0.1	0.91	0.59	0.533333	2.65	0.65	0.83	1.37667	1.06	0.96	1.64	1.22	0.27	0.65	0	0.306667	1.92	1.8	1.21	1.64333	Cysteine-rich receptor-like protein kinase 25 OS=Arabidopsis thaliana OX=3702 GN=CRK25 PE=3 SV=1
EVM0001064	-	-	0	0	0	0	0	0	0	0	0	0.17	0	0.0566667	0	0	0	0	0	0	0	0	0	0	0	0	0	0	0	0	0	0	0	0	0	0	0.23	0.0766667	Major pollen allergen Bet v 1-D/H OS=Betula pendula OX=3505 GN=BETV1D PE=1 SV=2
EVM0001065	-	MEbrown	2.08	4.21	3.97	3.42	9.03	7.55	11.14	9.24	10.35	10.03	9.86	10.08	2.08	5.26	9.11	5.48333	8.18	8.19	12.59	9.65333	11.65	11.2	12.53	11.7933	4.4	9.88	6.51	6.93	6.02	2.93	11.52	6.82333	13.34	10.12	11.66	11.7067	Dual specificity protein phosphatase 1 OS=Arabidopsis thaliana OX=3702 GN=DSPTP1 PE=1 SV=1
EVM0001066	-	-	0.16	0	0	0.0533333	0.07	0.15	0	0.0733333	0	0	0	0	0	0	0	0	0	0	0	0	0	0	0	0	0	0	0	0	0	0	0	0	0	0	0	0
EVM0001067	-	MEgreen	0.1	0.34	0.26	0.233333	0.54	0.51	0.41	0.486667	0.07	4.24	0.73	1.68	0.07	0.66	2.79	1.17333	4.04	0.53	1.72	2.09667	8.47	0.07	1.5	3.34667	0.78	0.2	0.69	0.556667	0.43	0.24	0.78	0.483333	1.52	1.71	12.44	5.22333	Vacuolar-sorting receptor 7 OS=Arabidopsis thaliana OX=3702 GN=VSR7 PE=2 SV=2
EVM0001068	-	MEblack	0.1	0.17	0	0.09	2.11	1.22	0.09	1.14	1.85	2.88	0.89	1.87333	0	0.17	0	0.0566667	0.69	0	0.1	0.263333	2.04	1.82	0.22	1.36	0.39	1.01	0	0.466667	0	0.09	1.37	0.486667	0	0.53	0	0.176667	Ubiquitin carboxyl-terminal hydrolase 2 OS=Arabidopsis thaliana OX=3702 GN=UCH2 PE=1 SV=1
EVM0001069	-	MEbrown	0.33	0.78	0	0.37	6.8	7.39	7.96	7.38333	7.21	18.94	12.27	12.8067	1.3	0.5	0.44	0.746667	2.81	0.77	3.49	2.35667	15.42	15.58	19.34	16.78	0.33	1.26	0.11	0.566667	1.37	1.08	4.45	2.3	38.41	8.53	4.11	17.0167	NAD(H) kinase 1 OS=Arabidopsis thaliana OX=3702 GN=NADK1 PE=1 SV=2
EVM0001070	-	-	0	0	0	0	0	0	0	0	0	0	0	0	0.06	0	0	0.02	0	0.07	0	0.0233333	0	0	0	0	0	0	0	0	0	0	0	0	0	0	0	0	Glycerol-3-phosphate 2-O-acyltransferase 6 OS=Arabidopsis thaliana OX=3702 GN=GPAT6 PE=1 SV=1
EVM0001071	-	MEturquoise	0	0.05	0.64	0.23	0.2	0.16	0.05	0.136667	0.11	0.53	0	0.213333	0.05	0	0.22	0.09	0.57	0.94	0.68	0.73	0	0	0.13	0.0433333	0.28	0.11	0.22	0.203333	0.19	0.6	0.34	0.376667	0	0	0	0	G-type lectin S-receptor-like serine/threonine-protein kinase At5g35370 OS=Arabidopsis thaliana OX=3702 GN=At5g35370 PE=2 SV=2
EVM0001072	-	MEturquoise	420.71	518.39	566.6	501.9	646.44	567.81	486.53	566.927	282.08	380.07	338.57	333.573	518.81	717.74	892.89	709.813	607.08	751.4	742	700.16	367.45	359.4	377.49	368.113	732.28	589.84	726	682.707	579.47	679.17	436.83	565.157	443.72	343.83	379.04	388.863	Elongation factor 1-alpha OS=Oryza sativa subsp. japonica OX=39947 GN=REFA1 PE=2 SV=2
EVM0001073	-	MEturquoise	43.44	65.05	56.17	54.8867	109.94	90.27	131.02	110.41	36.51	37.01	26.14	33.22	29.81	74.52	90.67	65	94.94	101.14	128.09	108.057	20.29	21.57	16.92	19.5933	70.27	79.72	86.13	78.7067	62.09	48.08	117.3	75.8233	34.19	32.13	72.01	46.11	ATP-dependent 6-phosphofructokinase 5, chloroplastic OS=Arabidopsis thaliana OX=3702 GN=PFK5 PE=1 SV=1
EVM0001074	-	-	0	0	0.04	0.0133333	0	0	0	0	0	0.11	0	0.0366667	0	0	0	0	0	0	0	0	0.27	0	0	0.09	0	0	0	0	0	0	0	0	0	0	0	0	Receptor protein kinase TMK1 OS=Arabidopsis thaliana OX=3702 GN=TMK1 PE=1 SV=1
EVM0001075	-	MEgreen	8.09	8.83	11.23	9.38333	9.84	8.84	8.54	9.07333	17.47	15	15.9	16.1233	8.65	11.38	10.8	10.2767	12.18	10.19	11.23	11.2	12.25	11.43	9.12	10.9333	12.98	11.14	12.95	12.3567	12.28	12.47	9.38	11.3767	15.26	14.46	16.15	15.29	Putative 1-phosphatidylinositol-3-phosphate 5-kinase FAB1D OS=Arabidopsis thaliana OX=3702 GN=FAB1D PE=3 SV=1
EVM0001076	-	MEgreen	0	0	0	0	0	0	0	0	0	1.94	2.48	1.47333	0	0	0	0	0	0	0	0	0	0.42	0.47	0.296667	0	0	0	0	0	0	0	0	5.29	4.48	25.91	11.8933	Putative methyltransferase DDB_G0268948 OS=Dictyostelium discoideum OX=44689 GN=DDB_G0268948 PE=1 SV=2
EVM0001077	-	MEturquoise	9.22	9.95	11.92	10.3633	13.47	14.96	16.91	15.1133	11.25	9.57	11.3	10.7067	9.68	16.11	14.94	13.5767	17.4	18.35	17.05	17.6	11.68	9.89	11.08	10.8833	15.17	17.7	16.59	16.4867	24.01	19.11	10.51	17.8767	10.15	8.9	9.91	9.65333	Katanin p80 WD40 repeat-containing subunit B1 homolog OS=Arabidopsis thaliana OX=3702 GN=At5g23430 PE=2 SV=3
EVM0001078	-	MEblack	0	0	0	0	0	0	0	0	0	64.11	0	21.37	0	0	0	0	0	0	0	0	0	0	0	0	0	0	1.2	0.4	0	0	0	0	1.69	0	9.19	3.62667	Basic form of pathogenesis-related protein 1 OS=Nicotiana tabacum OX=4097 PE=3 SV=1
EVM0001079	-	MEyellow	12.76	20.15	16.63	16.5133	44.26	46.96	56.39	49.2033	62.91	60.87	81.26	68.3467	7.17	26.88	38.1	24.05	40.69	47.75	58.82	49.0867	33.63	41.27	55.34	43.4133	15.54	23.96	22.44	20.6467	28.66	19.21	57	34.9567	90.02	64.79	45.24	66.6833	4-alpha-glucanotransferase DPE2 OS=Arabidopsis thaliana OX=3702 GN=DPE2 PE=1 SV=1
EVM0001080	-	MEblue	0.82	0.19	0	0.336667	0.3	0.59	0.64	0.51	0	0.32	0.88	0.4	0.11	0	0.66	0.256667	0.5	2.14	0	0.88	1.44	0.29	1.33	1.02	0.06	0.16	0.16	0.126667	0.8	0.16	0.06	0.34	0.17	0.24	0.15	0.186667	UDP-glycosyltransferase 13 OS=Mangifera indica OX=29780 GN=CGT PE=1 SV=1
EVM0001081	-	MEturquoise	0.3	0.11	0.54	0.316667	0.66	0.29	0.21	0.386667	0.39	0.29	0.49	0.39	0.43	0.7	0.6	0.576667	0.92	0.52	0.13	0.523333	0.39	0.36	0.1	0.283333	0.22	0.58	0.38	0.393333	0.44	0.51	0.17	0.373333	0.22	0.52	0.23	0.323333	Pentatricopeptide repeat-containing protein At4g13650 OS=Arabidopsis thaliana OX=3702 GN=PCMP-H42 PE=2 SV=2
EVM0001082	-	MEyellow	6.22	7.69	2.83	5.58	6.8	9.66	7.28	7.91333	7.91	7.73	14.69	10.11	9.54	5.38	9.5	8.14	10.51	13.35	10.49	11.45	9.19	10.13	8.3	9.20667	11.84	6.85	8.19	8.96	13.9	12.82	5.06	10.5933	8.22	5.2	5.72	6.38	Pre-mRNA-splicing factor ATP-dependent RNA helicase DEAH10 OS=Arabidopsis thaliana OX=3702 GN=RID1 PE=1 SV=1
EVM0001083	-	-	0	0	0	0	0	0	0	0	0	0	0	0	0	0	0	0	0	0	0	0	0.09	0	0	0.03	0.28	0.53	0.27	0.36	0.73	0.36	0	0.363333	0	0	0	0	2-alkenal reductase (NADP(+)-dependent) OS=Nicotiana tabacum OX=4097 GN=DBR PE=1 SV=1
EVM0001084	-	MEturquoise	3.1	5.56	3.65	4.10333	15.74	14.03	14.45	14.74	0	2.65	0.54	1.06333	10.18	18.2	33.38	20.5867	23.07	14.4	24.32	20.5967	1	0.66	1.2	0.953333	18.54	10.24	12.98	13.92	13.8	10.5	2.47	8.92333	0	0.29	0.49	0.26	Protein NETWORKED 4A OS=Arabidopsis thaliana OX=3702 GN=NET4A PE=2 SV=1
EVM0001085	-	MEyellow	0.65	1.66	2.45	1.58667	3.79	3.19	3.02	3.33333	2.74	3.88	2.21	2.94333	1.2	3.52	4.39	3.03667	5.51	4.61	6.92	5.68	4.54	4.62	5.96	5.04	2.93	3.45	3.54	3.30667	3.81	4.31	3.46	3.86	4.01	4.67	7.38	5.35333	PAP-specific phosphatase HAL2-like OS=Arabidopsis thaliana OX=3702 GN=AHL PE=2 SV=1
EVM0001087	-	MEbrown	1.64	0.49	1.15	1.09333	0	1.07	0.54	0.536667	0	0	0	0	1.36	0.5	0.27	0.71	0.28	0.83	0	0.37	0	0.29	0	0.0966667	1.39	0.53	1.62	1.18	0.31	0.81	0	0.373333	0	0	0	0	PHD finger protein ALFIN-LIKE 5 OS=Arabidopsis thaliana OX=3702 GN=AL5 PE=2 SV=1
EVM0001088	-	MEbrown	0.38	0.5	0.89	0.59	0.94	0.09	1.2	0.743333	0.95	1	1.74	1.23	0	0	0	0	0.97	1.9	0	0.956667	0.86	0.2	0.55	0.536667	0.38	0.9	0.09	0.456667	0	0	0	0	0.76	0.52	1.52	0.933333
EVM0001090	-	MEturquoise	26.03	20.3	26.73	24.3533	36.82	38.77	35	36.8633	7.72	15.05	14.61	12.46	15.2	24.72	22.94	20.9533	41.3	36.48	31.31	36.3633	25.88	22.92	30.6	26.4667	34.75	28.82	36.13	33.2333	33.77	36.4	32.25	34.14	16.06	17.16	11.49	14.9033	2-alkenal reductase (NADP(+)-dependent) OS=Nicotiana tabacum OX=4097 GN=DBR PE=1 SV=1
EVM0001091	-	MEturquoise	3.24	9.41	5.44	6.03	27.21	24.63	22.41	24.75	0.57	3.65	0.46	1.56	3.51	15.83	17.39	12.2433	9.28	27.69	25.77	20.9133	0.2	1.19	0.09	0.493333	9.41	9.44	9.87	9.57333	12.44	5.61	10.24	9.43	0.57	0.81	2.8	1.39333	DNA replication licensing factor MCM5 OS=Arabidopsis thaliana OX=3702 GN=MCM5 PE=1 SV=1
EVM0001092	-	MEblack	0.06	0	0.59	0.216667	0.11	0.24	0.25	0.2	0.25	0.72	0.58	0.516667	0.06	0.11	0.06	0.0766667	0.06	0	0	0.02	0.06	0.26	0.22	0.18	0.06	0.12	0.25	0.143333	0.21	0.12	0	0.11	0	0	0.33	0.11	NADPH-dependent alkenal/one oxidoreductase, chloroplastic OS=Arabidopsis thaliana OX=3702 GN=AOR PE=1 SV=2
EVM0001093	-	MEgreen	0.11	0	0	0.0366667	0.78	1.04	1.63	1.15	5.74	0.21	0	1.98333	0	0.12	0.06	0.06	0	0.17	0.07	0.08	0.97	0.02	0	0.33	0	0.14	0	0.0466667	0.7	0	0	0.233333	4.2	1.76	3.49	3.15	Receptor-like protein 34 OS=Arabidopsis thaliana OX=3702 GN=RLP34 PE=2 SV=1
EVM0001094	-	MEblue	5.82	3.92	4.46	4.73333	8.59	4.99	5.01	6.19667	7.92	4.98	6.68	6.52667	4.67	4.06	10.28	6.33667	7.04	5.2	9.16	7.13333	8.04	6.87	13.56	9.49	9.36	11.52	6.65	9.17667	5.72	11.21	3.28	6.73667	9.63	2.27	4.64	5.51333
EVM0001095	-	MEyellow	19.44	24.63	21.8	21.9567	34.2	39.32	34.95	36.1567	31.71	36.88	45.6	38.0633	23.98	33.92	35.93	31.2767	47.25	49.86	41.68	46.2633	48.55	46.37	52.81	49.2433	40.11	35.58	40.14	38.61	34.42	33.16	34.7	34.0933	35.81	30.9	33.48	33.3967	BTB/POZ and MATH domain-containing protein 4 OS=Arabidopsis thaliana OX=3702 GN=BPM4 PE=1 SV=1
EVM0001096	-	-	0.07	0.12	0.07	0.0866667	0	0	0	0	0	0	0.4	0.133333	0	0.19	0	0.0633333	0	0	0	0	0.14	0	0.16	0.1	0.69	0.07	0.2	0.32	0	0.27	0	0.09	0	0.08	0.18	0.0866667	17.6 kDa class I heat shock protein 3 OS=Arabidopsis thaliana OX=3702 GN=HSP17.6C PE=2 SV=2
EVM0001097	-	MEturquoise	14.93	14.2	18.75	15.96	16.96	15.01	17.46	16.4767	19.04	16.89	17.31	17.7467	21.66	18.47	20.17	20.1	24.35	20.35	19.58	21.4267	18.15	15.64	19.29	17.6933	20.62	14.51	17.89	17.6733	18.16	21.39	15.88	18.4767	16.41	19.05	20.49	18.65	General transcription factor IIE subunit 2 OS=Dictyostelium discoideum OX=44689 GN=gtf2e2 PE=3 SV=1
EVM0001098	-	MEturquoise	3.3	8.08	8.37	6.58333	6.47	7.99	10.74	8.4	3.76	6.07	3.67	4.5	2.82	9.38	9.81	7.33667	13.51	14.62	8.97	12.3667	4.99	1.49	6.75	4.41	10.54	13.86	10.59	11.6633	15.54	13.35	2.33	10.4067	3.55	4.28	4.17	4	Ubiquitin carboxyl-terminal hydrolase 12 OS=Arabidopsis thaliana OX=3702 GN=UBP12 PE=1 SV=2
EVM0001100	-	MEyellow	154.64	230.04	213.17	199.283	131.65	101.72	225.2	152.857	89.58	121.45	192.75	134.593	123.25	179.15	221.06	174.487	221.76	114.77	90.7	142.41	102.28	80.09	168.98	117.117	84.81	184.66	158.6	142.69	166.75	98.73	83.1	116.193	115.72	224.07	71.54	137.11	Embryo-specific protein ATS3B OS=Arabidopsis thaliana OX=3702 GN=ATS3B PE=1 SV=1
EVM0001101	-	MEblue	0.34	0.99	0.36	0.563333	0	0.08	0.42	0.166667	2.34	41.61	23.7	22.55	2.04	0	0.26	0.766667	0	0.17	0	0.0566667	109.31	26.75	47.25	61.1033	0.09	0.25	0.42	0.253333	0.68	0.08	2.69	1.15	23.15	33.95	17.99	25.03	Ethylene-responsive transcription factor RAP2-1 OS=Arabidopsis thaliana OX=3702 GN=RAP2-1 PE=2 SV=1
EVM0001104	-	-	0	0	0.18	0.06	0	0	0	0	0.68	0	0.19	0.29	0	0	0	0	0	0	0	0	0	0	0	0	0	0	0	0	0	0	0	0	0	0	0	0
EVM0001105	-	MEyellow	22.43	24.55	26.46	24.48	24.71	19.89	27.83	24.1433	12.32	13.71	17	14.3433	14.93	24.07	27.36	22.12	15.34	18.37	22.01	18.5733	11.33	9.17	13.87	11.4567	22.44	20.38	22.15	21.6567	19.88	19.14	17.37	18.7967	19.05	14.12	15.38	16.1833	Guanine nucleotide-binding protein-like NSN1 OS=Arabidopsis thaliana OX=3702 GN=NSN1 PE=1 SV=1
EVM0001106	-	MEbrown	50.18	65.04	82.54	65.92	52.16	41.3	61.51	51.6567	16.08	18.84	16.47	17.13	40.39	99.23	105.82	81.8133	50.25	71.35	62.71	61.4367	18.78	11.21	14.42	14.8033	84.89	61.27	55.79	67.3167	48.4	59.66	32.61	46.89	13.44	13.15	21.59	16.06	Acetylglutamate kinase, chloroplastic OS=Arabidopsis thaliana OX=3702 GN=NAGK PE=1 SV=1
EVM0001108	-	MEred	62.68	54.44	142.06	86.3933	66.46	38.31	71.35	58.7067	43.95	70.94	60.4	58.43	54.02	132.19	157.06	114.423	93.35	89.62	75.71	86.2267	61.41	66.97	93.29	73.89	133.38	120.52	128.69	127.53	101.76	144.89	54.8	100.483	89.62	105.45	54.28	83.1167	Heat shock protein 90-5, chloroplastic OS=Arabidopsis thaliana OX=3702 GN=HSP90-5 PE=1 SV=1
EVM0001109	-	MEturquoise	7.78	5.18	2.83	5.26333	12.37	17.91	7.58	12.62	5.45	4.08	4.57	4.7	8.65	6.03	3.33	6.00333	6.73	7.96	6.19	6.96	1.55	3.88	2.61	2.68	8.01	7.92	6.29	7.40667	8.35	4.68	2.46	5.16333	1	3.2	2.77	2.32333	Endo-1,3;1,4-beta-D-glucanase OS=Zea mays OX=4577 PE=1 SV=1
EVM0001110	-	MEblue	0	0	0	0	0	0	0	0	1.59	0	0.3	0.63	0	0	0.53	0.176667	1.35	0	0	0.45	1.86	0	0	0.62	0	0	0	0	0.3	0	0	0.1	0	0	0	0
EVM0001111	-	MEturquoise	0.37	0	0.52	0.296667	0.11	0.24	0	0.116667	0.12	0	0.28	0.133333	0	0.56	0.25	0.27	1.01	0.86	0.13	0.666667	0	0.26	0	0.0866667	0	0.47	0.48	0.316667	0	0.6	0	0.2	0	0	0	0	HVA22-like protein a OS=Arabidopsis thaliana OX=3702 GN=HVA22A PE=2 SV=1
EVM0001112	-	MEpink	21.88	16.96	22.69	20.51	8.73	3.46	1.39	4.52667	10.76	7.53	18.42	12.2367	2.81	4.5	0	2.43667	8.72	0.36	2.55	3.87667	13.63	8.59	10.7	10.9733	60.31	2.38	18.16	26.95	2.41	10.45	1.44	4.76667	10.02	5.52	4.75	6.76333
EVM0001113	-	MEturquoise	0.85	1.43	2.6	1.62667	3.98	3.38	3.09	3.48333	1.68	1.22	0.83	1.24333	2.41	6.41	7.48	5.43333	7.89	3.8	4.21	5.3	2.14	0.95	1.15	1.41333	3.46	2.67	4.3	3.47667	3.31	3.76	2.6	3.22333	0.68	1	0.72	0.8	Pentatricopeptide repeat-containing protein At5g50390, chloroplastic OS=Arabidopsis thaliana OX=3702 GN=PCMP-H58 PE=2 SV=1
EVM0001114	-	MEblue	0.36	0.64	1.33	0.776667	1.6	1.01	1.96	1.52333	2.27	2.34	2.87	2.49333	1.68	1.1	1.88	1.55333	3.35	1.89	2.93	2.72333	2.63	3.51	3.44	3.19333	1.72	2.9	1.85	2.15667	0.75	2.2	0.74	1.23	3.49	2.49	1.3	2.42667	Glutamate--tRNA ligase, chloroplastic/mitochondrial OS=Arabidopsis thaliana OX=3702 GN=OVA3 PE=1 SV=1
EVM0001116	-	MEpink	1.94	0.95	2.26	1.71667	1.51	1.05	2.01	1.52333	0	0.28	0.34	0.206667	0.39	3.46	2.15	2	0.5	1.48	0.8	0.926667	0.1	0	0	0.0333333	3.17	3.18	3.85	3.4	1.33	1.25	0.1	0.893333	0.59	1.74	2.88	1.73667	Monoacylglycerol lipase abhd6-B OS=Xenopus laevis OX=8355 GN=abhd6-b PE=2 SV=1
EVM0001118	-	-	0	0.1	0	0.0333333	0	0	0.22	0.0733333	0	0	0	0	0	0	0	0	0.11	0	0	0.0366667	0.11	0	0	0.0366667	0	0	0	0	0	0.11	0	0.0366667	0	0.25	0	0.0833333	Uncharacterized protein At2g34160 OS=Arabidopsis thaliana OX=3702 GN=At2g34160 PE=1 SV=1
EVM0001119	-	MEgreen	84.74	86.11	76.84	82.5633	76.48	73.97	65.39	71.9467	69.57	75.95	77.44	74.32	100.42	84.9	86.74	90.6867	79.33	84.74	89.1	84.39	84.06	74.87	100.06	86.33	82.91	74.31	84.87	80.6967	81.74	96.32	85.45	87.8367	65.03	82.54	82.24	76.6033	Alpha-soluble NSF attachment protein OS=Vitis vinifera OX=29760 PE=2 SV=1
EVM0001120	-	-	0	0	0	0	0	0	0	0	0.09	0	0	0.03	0	0.08	0	0.0266667	0	0	0	0	0	0	0	0	0	0	0.08	0.0266667	0	0	0	0	0	0	0	0	Alcohol dehydrogenase 1 OS=Petunia hybrida OX=4102 GN=ADH1 PE=1 SV=1
EVM0001121	-	-	0.33	0.22	0.17	0.24	0.23	0	0.08	0.103333	0	0	0	0	0.08	0	0.16	0.08	0	0.17	0	0.0566667	0.17	0	0	0.0566667	0	0	0.08	0.0266667	0.09	0.16	0	0.0833333	0	0	0	0
EVM0001122	-	MEgreen	0.87	1.02	4.14	2.01	1.46	1.25	1.57	1.42667	2.69	10.24	5.1	6.01	0.67	1.78	2.44	1.63	1.69	2.49	1.39	1.85667	4.72	4.93	3.58	4.41	2.49	2.7	1	2.06333	1.58	1.48	1.51	1.52333	7.69	10.8	4.29	7.59333
EVM0001123	-	MEturquoise	43.67	45.49	21.93	37.03	18.98	14.64	18.73	17.45	26.13	29.91	29.78	28.6067	19.26	36.47	21.6	25.7767	21.76	23.46	18.23	21.15	29.06	26.67	30.23	28.6533	25.83	21.85	27.79	25.1567	17.26	22.06	13.08	17.4667	26.6	20.15	16.03	20.9267	DnaJ homolog subfamily C member 2 OS=Rattus norvegicus OX=10116 GN=Dnajc2 PE=1 SV=1
EVM0001124	-	-	0	0	0	0	0	0.18	0	0.06	0	0	0.21	0.07	0	0	0	0	0	0.18	0.37	0.183333	0.18	0	0.42	0.2	0	0.34	0	0.113333	0	0	0.36	0.12	0	0	0.48	0.16	SURP and G-patch domain-containing protein 1-like protein OS=Arabidopsis thaliana OX=3702 GN=At3g52120 PE=2 SV=1
EVM0001126	-	MEgreen	17.2	15.8	22.35	18.45	18.69	18.98	15.31	17.66	12.2	15.31	13.33	13.6133	21.23	16.77	18.14	18.7133	17.46	17.17	16.16	16.93	17.93	19.35	18.53	18.6033	18.2	15.72	15.48	16.4667	15.48	27.44	15.52	19.48	14.1	15.72	8.76	12.86	Luc7-like protein 3 OS=Pongo abelii OX=9601 GN=LUC7L3 PE=2 SV=1
EVM0001127	-	MEblack	0	0.22	0.26	0.16	0.69	0.74	0.25	0.56	3.81	0.48	1.16	1.81667	0	1.59	1.51	1.03333	0.51	0	1.29	0.6	0.51	0	0	0.17	1.27	1.92	1.24	1.47667	0.85	1.48	0.51	0.946667	0.25	2.23	0.34	0.94
EVM0001128	-	MEpink	0	0.21	0.5	0.236667	0	0.47	0	0.156667	0.24	0	0	0.08	0	0	0	0	0.49	0.24	0	0.243333	0	0	0	0	0	0.46	0.71	0.39	0	0	0	0	0	0.27	0	0.09	Clustered mitochondria protein OS=Arabidopsis thaliana OX=3702 GN=FMT PE=2 SV=1
EVM0001129	-	MEblue	0.92	10.74	1.67	4.44333	3.14	2.41	2.87	2.80667	14.6	2.08	4.09	6.92333	8.25	1.49	0.93	3.55667	1	1.76	1.74	1.5	20.79	4.43	3.81	9.67667	0.57	2.31	2.78	1.88667	2.79	4.8	2.92	3.50333	2.23	3.14	4.06	3.14333	Geraniol 8-hydroxylase OS=Catharanthus roseus OX=4058 GN=CYP76B6 PE=1 SV=1
EVM0001130	-	MEblue	5.5	8.7	19.24	11.1467	15.85	7.19	6.22	9.75333	144.79	41.58	18.57	68.3133	8.04	19.78	13.24	13.6867	107.49	14.82	22.22	48.1767	206.45	56.92	27.22	96.8633	9.32	12.87	31.23	17.8067	57.75	53.13	23.23	44.7033	13.15	34.71	49.41	32.4233	Ethylene-responsive transcription factor 4 OS=Nicotiana sylvestris OX=4096 GN=ERF4 PE=2 SV=1
EVM0001131	-	-	0	0	0	0	0	0	0	0	0	0.06	0	0.02	0	0	0	0	0	0.07	0	0.0233333	0	0	0	0	0	0.19	0.25	0.146667	0.15	0	0.07	0.0733333	0	0	0	0	Glycerol-3-phosphate 2-O-acyltransferase 6 OS=Arabidopsis thaliana OX=3702 GN=GPAT6 PE=1 SV=1
EVM0001132	-	MEturquoise	0.86	1.34	0.91	1.03667	0.99	2.75	1.27	1.67	5.91	0.63	0.5	2.34667	0.64	2.35	2.81	1.93333	12.19	5.44	1.56	6.39667	0.88	1.14	1	1.00667	0.88	1.24	0.64	0.92	0.98	1.49	0.44	0.97	2.18	0.96	3.19	2.11
EVM0001133	-	MEyellow	21.6	23.37	28.43	24.4667	43.25	32.84	36.45	37.5133	26.6	40.52	35.89	34.3367	18.81	33.91	43.73	32.15	35.81	47.07	31.76	38.2133	34.1	37.95	42.66	38.2367	34.77	35.67	33.59	34.6767	48.98	36.82	24.9	36.9	34.6	43.73	42.5	40.2767	CBL-interacting serine/threonine-protein kinase 23 OS=Arabidopsis thaliana OX=3702 GN=CIPK23 PE=1 SV=1
EVM0001134	-	-	0	0	0	0	0	0	0	0	0	0	0	0	0	0	0	0	0	0	0	0	0	0	0	0	0	0	0	0	0	0	0	0	0	0	0	0
EVM0001135	-	MEred	249.29	218.31	291.62	253.073	266.86	222.72	228.58	239.387	265.8	315.43	246.76	275.997	253.53	129.41	155.58	179.507	237.75	210.45	178.55	208.917	229.56	244.73	280.75	251.68	138.03	265.78	220.74	208.183	240.31	211.54	192.25	214.7	265.3	275.68	257.15	266.043	Probable aldo-keto reductase 2 OS=Oryza sativa subsp. indica OX=39946 GN=OsI_15387 PE=3 SV=1
EVM0001136	-	MEblack	6.39	4.49	5.94	5.60667	3.39	4.29	3.48	3.72	24.43	16.55	24.67	21.8833	1.84	11.41	12.94	8.73	21.56	9.35	5.82	12.2433	8.55	15.39	17.26	13.7333	8.98	7.53	7.66	8.05667	4.59	5.15	1.71	3.81667	4.69	4.88	6.56	5.37667	Signal recognition particle 43 kDa protein, chloroplastic OS=Arabidopsis thaliana OX=3702 GN=CAO PE=1 SV=2
EVM0001137	-	-	0	0	0	0	0	0	0	0	0	0	0	0	0	0	0	0	0	0	0	0	0	0	0	0	0	0.11	0	0.0366667	0	0	0	0	0	0	0	0
EVM0001138	-	MEbrown	2.04	3.46	6.05	3.85	5.25	3.63	4.92	4.6	30.18	27.18	39.48	32.28	2.21	7.33	10.61	6.71667	11.82	7.11	14.24	11.0567	35.74	37.78	36.68	36.7333	4.33	8.64	10.8	7.92333	9.05	5.21	15.93	10.0633	25.72	40.1	33.38	33.0667	Uncharacterized protein At2g39920 OS=Arabidopsis thaliana OX=3702 GN=At2g39920 PE=2 SV=2
EVM0001141	-	MEturquoise	2.01	5.36	3.35	3.57333	15.49	8.54	14.03	12.6867	3.32	0.41	0.19	1.30667	2.5	12.81	6.73	7.34667	18.71	10.41	6.4	11.84	0.43	0.18	0.1	0.236667	2.64	5	5.55	4.39667	11.14	6.7	6.23	8.02333	0.93	0.56	4.17	1.88667	Zinc finger protein GIS3 OS=Arabidopsis thaliana OX=3702 GN=GIS3 PE=1 SV=1
EVM0001142	-	MEpink	6.13	1.46	7.13	4.90667	4.56	1.61	4.99	3.72	3.05	3.03	4.47	3.51667	5.11	1.88	6.34	4.44333	8.62	6.62	0.97	5.40333	0.52	4.3	3.93	2.91667	8.21	6.22	5.85	6.76	12.77	8.21	3.65	8.21	9.02	3.39	2.9	5.10333	Pyrophosphate-energized membrane proton pump 2 OS=Arabidopsis thaliana OX=3702 GN=AVPL1 PE=1 SV=2
EVM0001143	-	MEgreen	34.72	36.79	47.81	39.7733	37.39	28.02	31.68	32.3633	58.1	90.59	137.81	95.5	34.09	33.99	40.05	36.0433	58.06	56.86	52.12	55.68	72.26	64.22	81.94	72.8067	40.76	41.42	44.14	42.1067	47.32	41.06	25.83	38.07	93.89	189.59	234.64	172.707	Epoxide hydrolase A OS=Mycobacterium tuberculosis (strain ATCC 25618 / H37Rv) OX=83332 GN=ephA PE=1 SV=1
EVM0001144	-	MEturquoise	6.8	7.31	7.45	7.18667	11.24	11.78	11.54	11.52	8.46	9.21	10.84	9.50333	7.16	12.67	12.46	10.7633	10.53	11.83	14.05	12.1367	11.4	11.46	8.2	10.3533	13.65	10.13	12.9	12.2267	9.34	10.81	8.9	9.68333	9.21	7.9	8.9	8.67	S-adenosyl-L-methionine-dependent tRNA 4-demethylwyosine synthase OS=Arabidopsis thaliana OX=3702 GN=TYW1 PE=2 SV=1
EVM0001146	-	-	0	0	0	0	0	0	0	0	0	0	0	0	0	0	0	0	0	0	0	0	0.45	0	0	0.15	0	0	0	0	0	0	0	0	0	0	0	0
EVM0001147	-	-	0	0	0	0	0	0	0	0	0	0	0	0	0	0	0	0	0.04	0	0	0.0133333	0.09	0	0	0.03	0	0	0	0	0	0	0	0	0	0	0	0	G-type lectin S-receptor-like serine/threonine-protein kinase LECRK3 OS=Oryza sativa subsp. indica OX=39946 GN=LECRK3 PE=3 SV=2
EVM0001148	-	-	0	0	0	0	0	0	0	0	0	0	0	0	0	0.2	0	0.0666667	0	0	0	0	0	0	0	0	0	0	0.22	0.0733333	0	0.22	0	0.0733333	0	0	0	0	Protein RKD1 OS=Arabidopsis thaliana OX=3702 GN=RKD1 PE=3 SV=1
EVM0001149	-	MEturquoise	33.98	39.47	17.07	30.1733	39.67	57.93	46.81	48.1367	47.44	35.68	19.38	34.1667	47.31	33.11	47.88	42.7667	99.78	78.45	129.27	102.5	3.61	19.43	13.34	12.1267	25.61	27.76	35.22	29.53	29.1	18.87	159.37	69.1133	28.1	37.2	84.57	49.9567	Hydroquinone glucosyltransferase OS=Rauvolfia serpentina OX=4060 GN=AS PE=1 SV=1
EVM0001150	-	MEturquoise	60.84	87.42	60.63	69.63	123.76	106.53	135.05	121.78	61.01	64.58	53.8	59.7967	49.8	98	124.76	90.8533	76.4	75.87	133.26	95.1767	73.33	75	58.73	69.02	71.25	76.32	85.44	77.67	80.55	70.97	86.52	79.3467	59.12	40.59	66.2	55.3033	Pyruvate dehydrogenase E1 component subunit beta-1, mitochondrial OS=Arabidopsis thaliana OX=3702 GN=PDH2 PE=1 SV=2
EVM0001151	-	-	0	0	0.03	0.01	0.19	0	0.09	0.0933333	0.03	0.09	0.07	0.0633333	0	0.13	0	0.0433333	0	0.21	0.12	0.11	0.09	0.09	0.07	0.0833333	0.06	0	0.06	0.04	0	0	0.15	0.05	0	0.07	0.12	0.0633333	Receptor-like protein 9a OS=Arabidopsis thaliana OX=3702 GN=RLP9A PE=2 SV=1
EVM0001152	-	MEblue	0.2	0.72	0	0.306667	0.19	0.3	0.8	0.43	4.23	8.96	2.12	5.10333	0	0.74	0.61	0.45	4.71	1.75	2.62	3.02667	50.98	7.95	2.37	20.4333	0.21	0.68	0.4	0.43	0.12	0.1	0.41	0.21	1.34	3.4	17.77	7.50333
EVM0001153	-	MEturquoise	9.5	11.5	10.01	10.3367	17.14	19.91	21.91	19.6533	9.33	7.37	7.89	8.19667	9.78	13.99	12.58	12.1167	18.56	15.21	15.34	16.37	8.05	7.57	7.94	7.85333	10.18	12.89	12.35	11.8067	21.51	13.57	10.32	15.1333	9.09	7.96	7.88	8.31	Importin-11 OS=Homo sapiens OX=9606 GN=IPO11 PE=1 SV=1
EVM0001154	-	MEturquoise	9.59	7.53	10.11	9.07667	10.04	9.83	10.11	9.99333	9.07	10.54	8.66	9.42333	11.86	9.26	11.55	10.89	12.65	13.62	11.96	12.7433	12.34	10	9.48	10.6067	11.54	9.87	9.68	10.3633	8.6	13.02	8.23	9.95	9.64	9.66	8.52	9.27333	SAP30-binding protein OS=Homo sapiens OX=9606 GN=SAP30BP PE=1 SV=1
EVM0001155	-	MEyellow	0.1	0.06	0.36	0.173333	0.31	0.1	0.2	0.203333	0.35	0.33	0.2	0.293333	0.14	0.06	0.07	0.09	0.84	0.55	0.6	0.663333	0.59	0.25	0.44	0.426667	0.07	0.36	0.34	0.256667	0.5	0.51	0.17	0.393333	0.38	0.42	0.14	0.313333	Kinesin-like protein KIN-14T OS=Arabidopsis thaliana OX=3702 GN=KIN14T PE=3 SV=1
EVM0001157	-	MEturquoise	6.79	8.56	14.24	9.86333	20.67	16.03	11.16	15.9533	16.67	6.1	13.7	12.1567	7.12	27.2	9.75	14.69	16.17	19.38	28.5	21.35	11.72	11.45	7.59	10.2533	16.91	18.25	15.96	17.04	14.49	17.32	15.49	15.7667	12.56	13.2	23.14	16.3	Putative F-box protein At1g53360 OS=Arabidopsis thaliana OX=3702 GN=At1g53360 PE=4 SV=3
EVM0001158	-	MEgreen	283.61	305.57	262.16	283.78	323.25	279.55	252.56	285.12	206.42	222.15	281.98	236.85	313.29	175.66	141.37	210.107	253.52	206.44	166.07	208.677	259.59	247.98	304.6	270.723	220.84	276.21	262.08	253.043	305.71	261.75	209	258.82	181.72	168.06	137.86	162.547	Putative oxidoreductase C1F5.03c OS=Schizosaccharomyces pombe (strain 972 / ATCC 24843) OX=284812 GN=SPAC1F5.03c PE=3 SV=1
EVM0001161	-	MEblack	21.82	53.87	102.02	59.2367	6.76	0.66	1.24	2.88667	366.63	15.38	14.21	132.073	95.91	21.26	5.23	40.8	121.72	5.52	0.78	42.6733	114.84	14.56	7.44	45.6133	29.37	15.75	7.81	17.6433	24.07	57.93	0.68	27.56	3.41	67.22	9.94	26.8567	Protein EXORDIUM OS=Arabidopsis thaliana OX=3702 GN=EXO PE=2 SV=1
EVM0001162	-	-	0	0	0	0	0	0	0	0	0	0	0	0	0	0	0	0	0	0	0	0	0	0	0	0	0	0	0	0	0	0	0	0	0	0	0	0	Cationic peroxidase 2 OS=Arachis hypogaea OX=3818 GN=PNC2 PE=2 SV=1
EVM0001163	-	MEturquoise	0.29	0.36	0.69	0.446667	0.6	0.51	1.09	0.733333	0.37	0.26	0.16	0.263333	0.34	0.31	0.32	0.323333	1.02	0.8	0.88	0.9	0.11	0.07	0.21	0.13	0.76	1.15	0.45	0.786667	0.72	0.38	0.69	0.596667	0.18	0.03	0.12	0.11	Putative disease resistance protein RGA3 OS=Solanum bulbocastanum OX=147425 GN=RGA3 PE=2 SV=2
EVM0001164	-	-	0	0	0	0	0	0	0	0	0	0.1	0	0.0333333	0	0	0	0	0	0	0	0	0.43	0	0	0.143333	0	0	0	0	0	0	0	0	0	0	0	0	VQ motif-containing protein 8, chloroplastic OS=Arabidopsis thaliana OX=3702 GN=VQ8 PE=2 SV=1
EVM0001165	-	MEbrown	7.82	5.29	13.9	9.00333	8.76	6.6	7.94	7.76667	26.5	23.6	28.73	26.2767	7.77	8.63	9.32	8.57333	11.01	7.82	9.61	9.48	20.41	30.19	24.46	25.02	11.2	11.99	11.87	11.6867	8.61	9.24	10.42	9.42333	19.23	40.33	12.33	23.9633	Protein EXECUTER 1, chloroplastic OS=Arabidopsis thaliana OX=3702 GN=EX1 PE=1 SV=1
EVM0001166	-	MEpink	0	0	0	0	0.13	0	0.14	0.09	0	0	0.33	0.11	0	0.26	0	0.0866667	0.45	0	0	0.15	0	0	0	0	0.88	0.14	0.14	0.386667	0	0.57	0	0.19	0.29	0	0	0.0966667
EVM0001167	-	-	0	0.06	0	0.02	0.3	0	0.26	0.186667	0	0	0.38	0.126667	0	0.59	0.07	0.22	0.07	0.33	0.2	0.2	0	0.14	0	0.0466667	0	0	0	0	0	0.13	0	0.0433333	0	0.07	0.17	0.08
EVM0001169	-	MEbrown	0.35	0.94	0.74	0.676667	0	0	0	0	1.08	2.05	3.68	2.27	0.35	0	0	0.116667	0.36	0	0	0.12	2.51	1.49	8.23	4.07667	3.59	0	0.35	1.31333	0	0.7	0	0.233333	1.07	5.91	0.48	2.48667
EVM0001170	-	MEred	0.04	0	0.11	0.05	0.03	0.04	0	0.0233333	0	0.03	0.04	0.0233333	0	0.1	0	0.0333333	0.04	0	0	0.0133333	1.05	0.08	0.08	0.403333	0	0	0.04	0.0133333	1.46	1.09	0	0.85	0.11	0.44	1.2	0.583333	Ethylene-responsive transcription factor ERF053 OS=Arabidopsis thaliana OX=3702 GN=ERF053 PE=1 SV=1
EVM0001172	-	MEred	2.17	2.57	2.89	2.54333	2.87	2.31	3.08	2.75333	0.64	1.82	0.73	1.06333	5.04	6.4	8.47	6.63667	4.51	5.55	3.88	4.64667	0.39	0.1	0.39	0.293333	6.07	3.85	5.96	5.29333	2.79	2.42	1.37	2.19333	0.15	1.13	1.04	0.773333	65-kDa microtubule-associated protein 5 OS=Arabidopsis thaliana OX=3702 GN=MAP65-5 PE=1 SV=2
EVM0001173	-	MEyellow	1.42	1.58	1.31	1.43667	2.93	3.05	4.25	3.41	5.19	4.95	5.77	5.30333	0.97	3.12	2.99	2.36	6.17	7	5.09	6.08667	6.36	6.39	5.64	6.13	3.75	3.55	3.69	3.66333	3.84	3.77	3.03	3.54667	5.86	3.57	3.53	4.32	Pentatricopeptide repeat-containing protein At3g26630, chloroplastic OS=Arabidopsis thaliana OX=3702 GN=PCMP-A6 PE=2 SV=1
EVM0001174	-	MEturquoise	2.48	3.77	4.03	3.42667	4.18	3.92	4.43	4.17667	5.94	2.87	4.66	4.49	3.9	5.35	6.72	5.32333	6.49	6.83	5.39	6.23667	2.76	2.8	1.74	2.43333	7.53	5.6	6.64	6.59	6.65	6.05	3.6	5.43333	3.85	2.39	3.4	3.21333	Formin-like protein 14 OS=Arabidopsis thaliana OX=3702 GN=FH14 PE=3 SV=3
EVM0001175	-	MEyellow	1.8	0.05	1.3	1.05	3.35	15.62	9.76	9.57667	1.2	8.95	4.89	5.01333	4.54	7.59	6	6.04333	10.84	41.25	9.82	20.6367	11.33	11.13	10.1	10.8533	1.2	0.7	0.45	0.783333	2.5	2.06	1.78	2.11333	1.08	4.53	1.06	2.22333	UDP-glycosyltransferase 74F2 OS=Arabidopsis thaliana OX=3702 GN=UGT74F2 PE=1 SV=1
EVM0001176	-	MEblue	0.15	0	0	0.05	0.67	0.29	0	0.32	4.61	2.27	4.59	3.82333	1.46	0.4	0.15	0.67	2.41	0.89	0.91	1.40333	1.34	19.84	6.32	9.16667	2.09	0	1.16	1.08333	0.17	2.6	5.97	2.91333	1.04	0.82	1.77	1.21
EVM0001177	-	MEturquoise	262.93	269.93	274.45	269.103	312.91	325.87	267.64	302.14	168.84	119.54	123.28	137.22	290.4	256.08	310.96	285.813	402.43	384.84	221.17	336.147	188.83	159.8	225.08	191.237	335.98	357.41	337.03	343.473	399.39	359.84	181.25	313.493	124.69	129.99	132.8	129.16	Ubiquitin-conjugating enzyme E2-17 kDa OS=Solanum lycopersicum OX=4081 PE=2 SV=1
EVM0001178	-	-	0	0	0	0	0	0	0	0	0	1.79	0	0.596667	0	0	0	0	0	0	0	0	0	0	0	0	0	0	0	0	0	0	0	0	0	0	0	0
EVM0001179	-	MEred	4.36	7.71	8.88	6.98333	7.93	6.01	9.7	7.88	11.02	9.77	8.34	9.71	4.17	17.99	17.01	13.0567	10.01	7.45	12.23	9.89667	2.22	3.93	4.05	3.4	16.96	15.26	17.67	16.63	7.24	9.02	13.57	9.94333	8.61	8.03	7.38	8.00667	Protein tas OS=Shigella flexneri OX=623 GN=tas PE=3 SV=1
EVM0001180	-	MEblue	1.89	5.94	6.12	4.65	3.33	2.67	5.36	3.78667	4.45	7.24	7.53	6.40667	2.75	8.9	8.24	6.63	7.21	9.64	6.14	7.66333	8.9	6.33	9.56	8.26333	8.53	5.63	5.97	6.71	7.29	9.55	4.83	7.22333	6.17	3.86	4.03	4.68667	Microfibrillar-associated protein 1 OS=Drosophila melanogaster OX=7227 GN=Mfap1 PE=1 SV=1
EVM0001183	-	MEbrown	285.06	355.68	410.31	350.35	357.63	303.04	394.37	351.68	138.02	166.88	129.94	144.947	303.3	490.54	616.16	470	171.16	279.05	398.14	282.783	210.84	214.37	237.53	220.913	414.64	381.16	445.78	413.86	254.41	374.42	290.33	306.387	145.54	121.27	177.15	147.987	60S ribosomal protein L9 OS=Oryza sativa subsp. japonica OX=39947 GN=RPL9 PE=2 SV=3
EVM0001184	-	MEyellow	2.01	1.95	4.33	2.76333	5.36	4.72	3.7	4.59333	7.02	6.7	5.68	6.46667	1.74	6.05	6.15	4.64667	4.41	7.07	5.78	5.75333	6.22	4.62	4.48	5.10667	6.94	6.65	5.8	6.46333	7.26	5.18	5.79	6.07667	5.23	5.86	7.41	6.16667	Josephin-like protein OS=Arabidopsis thaliana OX=3702 GN=At2g29640 PE=2 SV=1
EVM0001185	-	-	0	0	0	0	0	0	0	0	0	0	0	0	0	0	0	0	0	0	0	0	0	0	0	0	0	0	0.11	0.0366667	0	0	0	0	0	0	0	0
EVM0001186	-	-	0	0	0	0	0	0	0	0	0	0	0	0	0.13	0	0.07	0.0666667	0	0	0	0	0	0	0	0	0	0	0	0	0	0	0	0	0	0	0	0
EVM0001188	-	MEgreen	1.54	2.41	2.8	2.25	2	4.38	3.93	3.43667	1.19	2.53	0.86	1.52667	1.64	0.05	1.82	1.17	2.63	1.88	2.03	2.18	1.41	2.03	5.77	3.07	2.43	3.99	2.47	2.96333	2.84	4.31	3.03	3.39333	0.11	0.18	1.5	0.596667	CMP-sialic acid transporter 2 OS=Oryza sativa subsp. japonica OX=39947 GN=CSTLP2 PE=2 SV=1
EVM0001189	-	-	0	0	0	0	0	0	0	0	0	0	0	0	0	0	0	0	0.06	0.05	0	0.0366667	0	0	0	0	0	0	0	0	0	0	0	0	0	0	0	0	Putative ribonuclease H protein At1g65750 OS=Arabidopsis thaliana OX=3702 GN=At1g65750 PE=3 SV=1
EVM0001190	-	-	0	0	0	0	0	0	0	0	0	0.06	0	0.02	0	0	0	0	0	0	0	0	0	0	0	0	0	0	0.13	0.0433333	0	0	0	0	0	0	0	0	Transposon Tf2-6 polyprotein OS=Schizosaccharomyces pombe (strain 972 / ATCC 24843) OX=284812 GN=Tf2-6 PE=3 SV=1
EVM0001191	-	MEgreen	0.92	0.62	2.07	1.20333	1.16	0.57	0.91	0.88	1.88	0.67	2.15	1.56667	1.84	2.11	3.26	2.40333	0.12	0.58	0.48	0.393333	2.23	2.32	2.43	2.32667	3.41	2.11	1.26	2.26	1.32	0.57	0.47	0.786667	4.34	5.17	3.58	4.36333	Acyl carrier protein 1, chloroplastic OS=Casuarina glauca OX=3522 GN=ACP1 PE=2 SV=1
EVM0001192	-	MEgreen	0	0.47	2.04	0.836667	0	0	0	0	0	0.68	0.41	0.363333	0	0	1.06	0.353333	0	0	0	0	0	0	0	0	0	0.17	0.17	0.113333	0	0	0	0	0.36	1.96	5.68	2.66667
EVM0001193	-	MEyellow	0.51	1.14	1.21	0.953333	0.86	0.58	0.54	0.66	1.25	0.87	0.44	0.853333	0.47	0.74	0.34	0.516667	2.1	2.11	2.06	2.09	1.6	0.58	2.53	1.57	0.82	0.78	1.01	0.87	0.58	0.63	1.95	1.05333	0.3	0.57	2.92	1.26333
EVM0001194	-	MEblue	28.84	61	23.64	37.8267	41.57	55.61	54.98	50.72	469.41	488.04	542.04	499.83	45.93	27.68	42.1	38.57	109.41	80.44	115.52	101.79	661.34	503.82	752.9	639.353	33.57	75.97	50.55	53.3633	37.45	14.46	76.63	42.8467	368.46	424.04	235.84	342.78	Ribulose bisphosphate carboxylase/oxygenase activase 2, chloroplastic OS=Larrea tridentata OX=66636 GN=RCA2 PE=2 SV=1
EVM0001195	-	MEturquoise	0.72	0.72	0.72	0.72	1.79	0.96	1.05	1.26667	1.08	1.03	0.3	0.803333	0.89	1.55	1.63	1.35667	2.37	1.21	1.28	1.62	1.13	1.08	2.08	1.43	1	1.27	0.93	1.06667	1.99	1.13	1.56	1.56	0.95	1.09	1.2	1.08
EVM0001197	-	-	0	0	0	0	0.11	0	0	0.0366667	0	0	0	0	0	0	0	0	0	0	0	0	0	0	0	0	0.24	0.34	0	0.193333	0	0	0	0	0	0	0	0	Wall-associated receptor kinase 4 OS=Arabidopsis thaliana OX=3702 GN=WAK4 PE=2 SV=1
EVM0001198	-	-	0	0	0	0	0	0	0	0	0	0	0	0	0	0	0	0	0	0	0	0	0	0	0	0	0	0	0	0	0	0	0	0	0	0	0	0	TMV resistance protein N OS=Nicotiana glutinosa OX=35889 GN=N PE=1 SV=1
EVM0001200	-	MEbrown	1.42	1.37	2	1.59667	1.69	2.21	1.7	1.86667	2.17	3.97	2.27	2.80333	1.24	1.73	2.45	1.80667	2.87	2.46	2.09	2.47333	1.63	2.26	2.98	2.29	1.69	1.31	1.94	1.64667	2.5	2.23	1.94	2.22333	2.53	1.39	3.36	2.42667	Pentatricopeptide repeat-containing protein At3g21470 OS=Arabidopsis thaliana OX=3702 GN=PCMP-E29 PE=2 SV=1
EVM0001201	-	MEblue	1.41	1.09	2.06	1.52	2.5	2.78	1.59	2.29	2.87	1.56	3	2.47667	2.19	2.8	3.58	2.85667	6.23	3.7	3.53	4.48667	5.65	4.8	5.52	5.32333	2.83	2.58	1.11	2.17333	3.22	1.73	1.64	2.19667	0.54	1.36	1.25	1.05	Probable amidase At4g34880 OS=Arabidopsis thaliana OX=3702 GN=At4g34880 PE=2 SV=1
EVM0001202	-	MEblack	0	0	0.57	0.19	0	0	0	0	0.37	1.41	0.21	0.663333	0	0.17	0	0.0566667	0	0.18	0	0.06	0	0	0	0	0	0	0.18	0.06	0	0	0	0	0	0	0	0	TMV resistance protein N OS=Nicotiana glutinosa OX=35889 GN=N PE=1 SV=1
EVM0001203	-	MEgreen	0	0	0	0	0	0	0	0	0	0.33	0.3	0.21	0	0	0	0	0	0	0	0	0	0	0	0	0	0.16	0	0.0533333	0	0	0	0	1.56	1.95	6.42	3.31	Sodium/calcium exchanger NCL OS=Arabidopsis thaliana OX=3702 GN=NCL PE=2 SV=1
EVM0001204	-	MEblue	12.21	14.07	20.92	15.7333	38.49	31.19	14.61	28.0967	86.42	51.9	62.59	66.97	10.92	35.1	36.4	27.4733	61.79	40.86	43.97	48.8733	191.63	132.06	108.6	144.097	28.05	24.12	57.06	36.41	70	46.56	24.7	47.0867	51.3	76.64	90.18	72.7067
EVM0001205	-	-	0.03	0	0.2	0.0766667	0.09	0.15	0.09	0.11	0	0.3	0.18	0.16	0.22	0.06	0.06	0.113333	0.03	0	0	0.01	0	0	0	0	0.1	0	0.03	0.0433333	0.04	0.31	0	0.116667	0	0.07	0.08	0.05	Putative pentatricopeptide repeat-containing protein At1g64310 OS=Arabidopsis thaliana OX=3702 GN=PCMP-E65 PE=3 SV=1
EVM0001206	-	MEred	3.15	3.67	9.72	5.51333	0.89	0.96	0.67	0.84	0.15	0.44	0	0.196667	9.71	20.02	8.29	12.6733	1.31	9.48	3.64	4.81	0.53	0.4	0.44	0.456667	33.03	5.41	9.72	16.0533	4.86	22.66	0.31	9.27667	0	0.17	0.5	0.223333
EVM0001208	-	-	0	0.08	0	0.0266667	0	0.06	0.03	0.03	0	0.34	0	0.113333	0	0.09	0	0.03	0.03	0	0.03	0.02	0	0.13	0	0.0433333	0	0.06	0	0.02	0	0	0	0	0	0.04	0	0.0133333	G-type lectin S-receptor-like serine/threonine-protein kinase At4g27290 OS=Arabidopsis thaliana OX=3702 GN=At4g27290 PE=3 SV=4
EVM0001209	-	MEyellow	0.34	1.95	1.45	1.24667	3.89	2.42	3.58	3.29667	1.46	3.99	3.42	2.95667	0.34	2.81	2.76	1.97	4.09	2.01	3.33	3.14333	3.83	2.61	2.16	2.86667	1.19	1.52	1.42	1.37667	2.57	2.03	2.16	2.25333	2.78	1.84	3.14	2.58667	WD repeat domain-containing protein 83 OS=Rattus norvegicus OX=10116 GN=Wdr83 PE=1 SV=1
EVM0001210	-	MEgreen	27.92	40.72	31.22	33.2867	32.13	37.46	30.3	33.2967	18.63	21.77	22.11	20.8367	33.43	39.88	31.65	34.9867	41.19	47.96	34.38	41.1767	45.18	40.75	59.65	48.5267	26.16	32.41	31.04	29.87	50.7	50.52	23.1	41.44	22.89	20.29	19.59	20.9233	DnaJ protein ERDJ7 OS=Oryza sativa subsp. japonica OX=39947 GN=ERDJ7 PE=3 SV=1
EVM0001211	-	MEblue	45.59	47.9	50.57	48.02	43.52	47.34	39.96	43.6067	46.04	49.76	55.44	50.4133	52.54	49.19	46.53	49.42	45.85	55.21	48.09	49.7167	74.36	65.03	66.78	68.7233	62.01	45.8	47.48	51.7633	44.78	47.32	37.26	43.12	54.94	64.93	61.75	60.54	BTB/POZ domain-containing protein POB1 OS=Arabidopsis thaliana OX=3702 GN=POB1 PE=1 SV=2
EVM0001212	-	MEbrown	0	0.05	0	0.0166667	0.05	0	0	0.0166667	0.05	1.07	0.43	0.516667	0.05	0	0.48	0.176667	0	0	0.05	0.0166667	4.39	0.06	0.68	1.71	0.21	0	0.16	0.123333	0	0.1	0	0.0333333	0.96	1.35	3.05	1.78667	Protein DETOXIFICATION 25 OS=Arabidopsis thaliana OX=3702 GN=DTX25 PE=2 SV=1
EVM0001213	-	MEturquoise	14.51	13.21	17.87	15.1967	28.78	26.39	25.66	26.9433	12.87	12.43	12.15	12.4833	17.82	17.15	18.28	17.75	28.53	28.19	20.55	25.7567	17.3	15.89	17.18	16.79	20.28	18.66	19.16	19.3667	36.03	34.45	15.46	28.6467	16.44	10.96	9.32	12.24	Trafficking protein particle complex subunit 8 OS=Homo sapiens OX=9606 GN=TRAPPC8 PE=1 SV=2
EVM0001214	-	MEgreen	0.14	0.28	0.19	0.203333	0.21	0.13	0.22	0.186667	1.06	1.14	1.47	1.22333	0.41	0.29	0.23	0.31	0.28	0.18	0.19	0.216667	0.51	0.72	0.16	0.463333	0.18	0.09	0	0.09	0.1	0.18	0.23	0.17	2.71	1.16	0.55	1.47333	Wall-associated receptor kinase 1 OS=Arabidopsis thaliana OX=3702 GN=WAK1 PE=1 SV=2
EVM0001215	-	-	0.12	0.62	0	0.246667	0	0	0	0	0	0.11	0	0.0366667	0.12	0	0	0.04	0	0	0	0	0	0	0	0	0	0	0	0	0	0	0	0	0	0.13	0.16	0.0966667	Heavy metal-associated isoprenylated plant protein 22 OS=Arabidopsis thaliana OX=3702 GN=HIPP22 PE=1 SV=1
EVM0001217	-	MEbrown	3.36	4.68	3.81	3.95	4.98	5.63	5.63	5.41333	9.02	11.29	14.66	11.6567	2.66	7.08	6.24	5.32667	11.99	7.2	8.8	9.33	14.88	8.03	10.38	11.0967	6.25	6.2	6.33	6.26	7.55	4.46	5.71	5.90667	9.12	9.85	8.9	9.29
EVM0001218	-	MEturquoise	8.93	9.19	9.48	9.2	14.81	18.77	11.96	15.18	5.7	2.05	5.18	4.31	8.54	12.54	15.6	12.2267	22.81	14.77	14.59	17.39	6.2	5.49	4.71	5.46667	12.58	11.15	10.39	11.3733	16	11.44	16.84	14.76	5.94	3.98	5.85	5.25667	Alternative NAD(P)H-ubiquinone oxidoreductase C1, chloroplastic/mitochondrial OS=Arabidopsis thaliana OX=3702 GN=NDC1 PE=1 SV=2
EVM0001219	-	MEbrown	2.92	2.2	4.15	3.09	1.44	0.55	2.33	1.44	3.31	7.53	10.3	7.04667	0.67	1.74	5.43	2.61333	2.09	1.14	0.81	1.34667	6.29	5.83	15.87	9.33	1.94	5.52	4.79	4.08333	0.51	1.55	2.86	1.64	11.3	10.18	3.94	8.47333
EVM0001220	-	MEred	108.47	136.11	134.46	126.347	107.01	117.04	121.75	115.267	25.56	33.16	22.56	27.0933	129.13	185.79	139.05	151.323	96.56	104.92	109.84	103.773	30.57	38.46	37.24	35.4233	171.83	163.83	185.17	173.61	92.59	91.02	113.02	98.8767	29.51	26.89	49.73	35.3767	Vacuolar protein sorting-associated protein 29 OS=Arabidopsis thaliana OX=3702 GN=VPS29 PE=2 SV=1
EVM0001222	-	MEpink	0.44	0.46	1.24	0.713333	0.88	2.1	2.18	1.72	1.2	0.36	0.26	0.606667	0.07	2.42	2.81	1.76667	2.96	5.36	2.36	3.56	0.07	0.08	0	0.05	0.6	8.51	9.11	6.07333	0.17	1.6	0.9	0.89	0.45	0.33	1.69	0.823333	Probable sodium/metabolite cotransporter BASS1, chloroplastic OS=Arabidopsis thaliana OX=3702 GN=BASS1 PE=2 SV=1
EVM0001223	-	MEturquoise	1.77	1.46	1.43	1.55333	2.86	3.65	3.86	3.45667	2.02	3.09	3.26	2.79	1.32	1.15	3.65	2.04	3.93	4.24	1.6	3.25667	2.09	1.27	1.07	1.47667	1.41	1.82	2	1.74333	4.38	2.96	1.74	3.02667	1.86	2.05	1.1	1.67	Pentatricopeptide repeat-containing protein At1g69290 OS=Arabidopsis thaliana OX=3702 GN=At1g69290 PE=2 SV=1
EVM0001225	-	MEturquoise	65.74	67.78	82.79	72.1033	110.97	93.91	103.51	102.797	52.7	53.68	65.75	57.3767	57.52	83.32	93.74	78.1933	75.28	101.48	78.16	84.9733	61.68	60.95	60.84	61.1567	97.81	98.32	88.98	95.0367	110.31	92.47	53.21	85.33	54.86	45.91	58.21	52.9933	Splicing factor U2af small subunit B OS=Arabidopsis thaliana OX=3702 GN=U2AF35B PE=1 SV=1
EVM0001226	-	MEbrown	43.64	47.76	40.34	43.9133	35.58	35.53	31.22	34.11	29.93	30.31	36.58	32.2733	40.24	51.78	41.37	44.4633	44.74	51.21	43.71	46.5533	26.26	24.1	24.42	24.9267	49.32	39.48	40.47	43.09	38.32	40.58	26.57	35.1567	29.51	31.32	28.14	29.6567	Protein decapping 5 OS=Arabidopsis thaliana OX=3702 GN=DCP5 PE=1 SV=1
EVM0001227	-	MEblue	16.5	24.06	32.57	24.3767	15.73	11.79	16.33	14.6167	6.69	27.46	8.9	14.35	12.11	28.89	34.89	25.2967	21.89	31.99	14.94	22.94	15.05	58.47	43.94	39.1533	26.94	30	33.53	30.1567	24.88	20.79	8.44	18.0367	5.58	17.75	9.14	10.8233
EVM0001228	-	-	0	0	0	0	0	0	0	0	0	0	0.31	0.103333	0	0	0	0	0	0	0	0	0.27	0.14	0	0.136667	0	0	0	0	0.15	0	0	0.05	0.55	0	0	0.183333	Germin-like protein subfamily 1 member 7 OS=Arabidopsis thaliana OX=3702 GN=At3g05950 PE=2 SV=1
EVM0001229	-	MEblue	0.4	0.29	0.58	0.423333	0.24	0.18	0.72	0.38	0.34	0.18	0.43	0.316667	0.18	0.47	0.33	0.326667	0.11	0.67	0.46	0.413333	1.68	0.74	0.21	0.876667	0.6	0.53	0.47	0.533333	0.54	0.33	0.3	0.39	0.3	0.29	0	0.196667	Tuberculostearic acid methyltransferase UfaA1 OS=Mycobacterium tuberculosis (strain ATCC 25618 / H37Rv) OX=83332 GN=ufaA1 PE=1 SV=3
EVM0001230	-	MEgreen	0.27	0.16	0.28	0.236667	0.57	0.44	0.35	0.453333	1.64	2.26	1.35	1.75	0.27	0.49	0.99	0.583333	0.37	0.27	0	0.213333	0.18	0.38	0.94	0.5	0.09	0.95	0.8	0.613333	0.2	0.35	0.09	0.213333	2.72	4.3	6.02	4.34667	Photosystem II protein D1 OS=Nicotiana tabacum OX=4097 GN=psbA PE=3 SV=2
EVM0001232	-	MEred	12.56	12.03	10.72	11.77	16.56	17.42	17.76	17.2467	14.68	15.37	18.93	16.3267	11.4	9.85	9.33	10.1933	12.25	12.35	13.44	12.68	14.42	15.11	16.55	15.36	9.57	12.92	10.41	10.9667	15.46	11.24	13.19	13.2967	20.16	16.67	13.39	16.74	WD and tetratricopeptide repeats protein 1 OS=Homo sapiens OX=9606 GN=WDTC1 PE=1 SV=2
EVM0001233	-	MEyellow	12.01	10.58	11.5	11.3633	10.02	10.55	13.23	11.2667	10.2	10.31	13.74	11.4167	11.61	11.48	9.94	11.01	15.53	13.85	10.37	13.25	11.25	11.04	15.15	12.48	11.61	12.01	11.38	11.6667	11.07	14.04	10.67	11.9267	18.69	11.39	8.21	12.7633	Protein MAIN-LIKE 2 OS=Arabidopsis thaliana OX=3702 GN=At2g04865 PE=1 SV=1
EVM0001234	-	MEgreen	13.86	27.96	16.26	19.36	20.86	14.71	21.61	19.06	11.79	10.56	5.74	9.36333	21.14	25.39	24.76	23.7633	23.75	20.02	34.05	25.94	23.44	17.21	32.99	24.5467	20.58	22.47	20.72	21.2567	15.94	17.74	17.87	17.1833	7.75	5.37	8.19	7.10333	Protein preY, mitochondrial OS=Xenopus tropicalis OX=8364 GN=pyurf PE=2 SV=1
EVM0001235	-	-	0	0	0	0	0.08	0	0	0.0266667	0	0	0	0	0	0	0	0	0	0	0	0	0	0	0.11	0.0366667	0.19	0	0	0.0633333	0	0	0	0	0	0	0	0
EVM0001236	-	MEgreen	0.81	2.03	0.93	1.25667	1.14	0.65	1.09	0.96	0.37	0.5	0.17	0.346667	0.51	1.47	1.26	1.08	1.29	0.74	0.91	0.98	0.97	0.39	1.54	0.966667	0.75	0.57	0.87	0.73	1.09	1.23	0.15	0.823333	0.6	0	0.2	0.266667	ATPase family AAA domain-containing protein 3 OS=Xenopus tropicalis OX=8364 GN=atad3 PE=2 SV=1
EVM0001238	-	MEblue	75.2	73.32	41.36	63.2933	68.84	98.38	82.17	83.13	55.17	34.6	51.3	47.0233	51.7	64.06	43.28	53.0133	59.27	48.37	73.3	60.3133	37.85	36.31	66.4	46.8533	63.78	77.79	85.48	75.6833	59.11	54.3	77.69	63.7	80.06	49.3	41.29	56.8833	E3 ubiquitin protein ligase RIE1 OS=Arabidopsis thaliana OX=3702 GN=RIE1 PE=2 SV=1
EVM0001239	-	MEyellow	0.64	0.69	1.06	0.796667	1.38	1.03	1.3	1.23667	1.53	0.97	1.59	1.36333	0.86	0.96	1.19	1.00333	2.21	2.17	1.32	1.9	2.37	0.77	1.38	1.50667	0.93	1.23	1.4	1.18667	1.71	1.35	1.44	1.5	0.74	1.07	0.31	0.706667	Protein GDAP2 homolog OS=Nematostella vectensis OX=45351 GN=gdap2 PE=3 SV=1
EVM0001240	-	MEpink	0	0.67	0	0.223333	0.23	0.73	0.25	0.403333	0	4.83	0.29	1.70667	0	0.45	0.25	0.233333	0	0	0.26	0.0866667	0	0	0	0	0	0	10.36	3.45333	0	0	0	0	0	0.28	0	0.0933333	Protein transport protein SEC31 homolog B OS=Arabidopsis thaliana OX=3702 GN=SEC31B PE=1 SV=1
EVM0001241	-	MEturquoise	5.33	6.58	3.65	5.18667	4.8	7.53	6.78	6.37	2.42	3.63	5.43	3.82667	2.94	8.7	4.89	5.51	11.42	7.33	7.93	8.89333	3.52	3.56	4.47	3.85	3.71	6.12	3.38	4.40333	7.88	3.83	3.29	5	4.46	3.71	4.41	4.19333	Probable acyl-activating enzyme 1, peroxisomal OS=Arabidopsis thaliana OX=3702 GN=AAE1 PE=2 SV=1
EVM0001242	-	MEblue	109.4	139.78	102.72	117.3	116.46	128.67	112.8	119.31	138.67	106.67	168.04	137.793	88.38	118.96	86.69	98.01	138.59	87.45	95.92	107.32	59.97	82.75	87.07	76.5967	72.05	118.84	88.83	93.24	134.6	116.37	59.35	103.44	154.82	111.16	83.39	116.457
EVM0001243	-	MEturquoise	0.34	0.13	0.77	0.413333	0.4	0.43	0.58	0.47	0.49	0.19	0.28	0.32	0.29	0.8	0.2	0.43	0.55	0.49	0.45	0.496667	0.3	0.41	0.45	0.386667	0.35	0.66	0.29	0.433333	0.55	0.72	0.2	0.49	0.35	0.6	0.07	0.34	Pentatricopeptide repeat-containing protein At4g15720 OS=Arabidopsis thaliana OX=3702 GN=PCMP-H1 PE=2 SV=1
EVM0001244	-	MEblue	5.54	8	7.97	7.17	16.23	15.16	13.33	14.9067	10.67	28.88	21.34	20.2967	8.66	13.74	24.84	15.7467	17.91	16.94	16.27	17.04	30.27	26.13	30.95	29.1167	15.55	15.24	19.41	16.7333	14.72	13.6	13.78	14.0333	26.29	23.13	14.93	21.45
EVM0001245	-	MEblue	0.5	0.67	1.06	0.743333	1.23	0.91	2.07	1.40333	2.39	2.36	1.66	2.13667	0.34	1.92	3.97	2.07667	3.2	3.4	3.82	3.47333	3.85	2.76	4.8	3.80333	2.14	2.27	2.16	2.19	1.72	2.16	2.74	2.20667	1.71	2.91	2.15	2.25667	Putative tRNA (cytidine(34)-2'-O)-methyltransferase OS=Synechocystis sp. (strain PCC 6803 / Kazusa) OX=1111708 GN=slr0992 PE=3 SV=1
EVM0001246	-	-	0.1	0	0	0.0333333	0.1	0	0	0.0333333	0	0.1	0	0.0333333	0.1	0	0	0.0333333	0.32	0	0	0.106667	0.21	0.11	0.24	0.186667	0.11	0	0	0.0366667	0.12	0	0	0.04	0.42	0	0.28	0.233333
EVM0001248	-	MEred	5.55	11.39	12.44	9.79333	8.86	8.16	10.44	9.15333	4.99	6.07	6.76	5.94	4.04	15.61	15.59	11.7467	13.4	8.84	13.96	12.0667	6.65	6.54	8.29	7.16	11.36	12.59	11.26	11.7367	9.47	11.52	4.71	8.56667	6.2	5.8	7.27	6.42333
EVM0001249	-	MEblack	25.16	32.61	23.66	27.1433	28.44	23.38	28.56	26.7933	35.92	36.44	34.86	35.74	34.18	30.32	26.5	30.3333	19.66	27.99	24.31	23.9867	23.82	25.99	25.42	25.0767	32.09	22.99	25.2	26.76	27.45	21.29	21.66	23.4667	28.44	26.79	28.75	27.9933	E3 ubiquitin-protein ligase RING1 OS=Gossypium hirsutum OX=3635 GN=RING1 PE=1 SV=1
EVM0001250	-	MEturquoise	1.13	3.52	0.62	1.75667	1.51	5.26	0.69	2.48667	0.2	0.8	0.05	0.35	0.86	1.82	1.34	1.34	14.47	1.7	5.34	7.17	0.2	0.04	0	0.08	1.07	2.9	0.93	1.63333	4.99	1.31	0	2.1	0	0.04	0	0.0133333	Cyclic nucleotide-gated ion channel 1 OS=Arabidopsis thaliana OX=3702 GN=CNGC1 PE=1 SV=1
EVM0001251	-	MEturquoise	2	5.03	1.4	2.81	4.37	6.96	6.34	5.89	1.01	2.9	0.51	1.47333	1.33	5.05	7.14	4.50667	3.66	4.04	6.64	4.78	0.9	0.94	0.65	0.83	4.4	3.2	2.96	3.52	3.15	1.97	2.03	2.38333	1.24	2.23	1.19	1.55333	Ribonuclease H2 subunit A OS=Arabidopsis thaliana OX=3702 GN=At2g25100 PE=2 SV=2
EVM0001252	-	MEgreen	0	0	0	0	0	0	0	0	0	0.09	0.42	0.17	0	0	0.18	0.06	0.09	0	0.09	0.06	0	0.29	0.21	0.166667	0	0	0	0	0	0	0	0	0.28	0.31	3.94	1.51	Coatomer subunit beta'-2 OS=Arabidopsis thaliana OX=3702 GN=At1g52360 PE=1 SV=1
EVM0001255	-	-	0	0	0	0	0	0	0	0	0	0	0	0	0	0	0	0	0	0	0	0	0	0	0	0	0	0	0	0	0	0	0	0	0	0	0	0
EVM0001256	-	MEyellow	0	0.32	0.25	0.19	0.11	0.23	0.24	0.193333	0.36	0.69	0	0.35	0	0.22	0.24	0.153333	0	0.24	0.99	0.41	0.36	0.25	0.56	0.39	0.49	0.46	0.35	0.433333	0.41	0.47	0.12	0.333333	0	0.13	0.8	0.31	Disease resistance protein RLM3 OS=Arabidopsis thaliana OX=3702 GN=RLM3 PE=2 SV=1
EVM0001257	-	MEbrown	37.55	21.98	15.22	24.9167	23.53	69.11	16.66	36.4333	17.61	15.71	23.14	18.82	48.94	36.09	21.81	35.6133	20.25	12.33	21.37	17.9833	12.01	13.53	7.24	10.9267	25.01	18.78	23.01	22.2667	28.2	21.1	14.44	21.2467	20.86	11.77	8.86	13.83	Putative vacuolar protein sorting-associated protein 13A OS=Dictyostelium discoideum OX=44689 GN=vps13A PE=2 SV=1
EVM0001258	-	MEturquoise	53.1	75.86	87.67	72.21	94.95	100.97	85.85	93.9233	21.97	29.03	30.06	27.02	48.2	79.25	65.32	64.2567	97.12	83.15	43.24	74.5033	18.06	28.55	38.66	28.4233	69.11	74.65	102.37	82.0433	123.13	111.44	38.92	91.1633	21.34	22.69	22.69	22.24	Glutamyl-tRNA reductase 1, chloroplastic OS=Cucumis sativus OX=3659 GN=HEMA1 PE=2 SV=1
EVM0001259	-	MEturquoise	30.32	29.12	36.27	31.9033	33.84	38.43	34.61	35.6267	36.21	32.67	44.95	37.9433	27.76	43.62	36.89	36.09	57.82	44.64	37.49	46.65	34.17	40.94	39.86	38.3233	38.48	40.21	40.45	39.7133	48.12	43.81	34.83	42.2533	51.02	40.85	29.4	40.4233	Probable serine/threonine-protein kinase dyrk2 OS=Dictyostelium discoideum OX=44689 GN=dyrk2 PE=3 SV=1
EVM0001260	-	MEturquoise	0.86	1.12	1.47	1.15	3.47	1.7	1.97	2.38	1.08	1.1	1.16	1.11333	1.06	1.03	1.2	1.09667	3.29	2.55	1.44	2.42667	2.03	1.76	1.09	1.62667	2.23	2.05	3.16	2.48	4.39	5.91	1.08	3.79333	0.47	1.19	0.36	0.673333	3-ketoacyl-CoA synthase 11 OS=Arabidopsis thaliana OX=3702 GN=KCS11 PE=1 SV=1
EVM0001261	-	MEgreen	35.89	39.03	30.69	35.2033	40.85	35.34	42.56	39.5833	46.16	42.12	58.94	49.0733	31.59	39.3	38.38	36.4233	36.86	45.02	36.15	39.3433	31.67	31.2	30.79	31.22	53.05	42.82	44.6	46.8233	44.55	37.25	36.07	39.29	52.27	47.27	44.91	48.15	Actin cytoskeleton-regulatory complex protein PAN1 OS=Meyerozyma guilliermondii (strain ATCC 6260 / CBS 566 / DSM 6381 / JCM 1539 / NBRC 10279 / NRRL Y-324) OX=294746 GN=PAN1 PE=3 SV=2
EVM0001262	-	MEbrown	0.65	1.45	3.69	1.93	0.52	0.24	0.32	0.36	106.88	14.13	14.45	45.1533	3.08	1.04	0.57	1.56333	16.27	0.99	0.59	5.95	68.11	26.87	9.59	34.8567	1.08	0.47	0.4	0.65	1.11	0.56	1.82	1.16333	8.76	27.37	43.83	26.6533	Zinc finger protein ZAT10 OS=Arabidopsis thaliana OX=3702 GN=ZAT10 PE=2 SV=1
EVM0001263	-	MEturquoise	4.61	4.54	5.16	4.77	8.01	5.43	7.63	7.02333	3.55	3.35	4.28	3.72667	5.32	8.26	7.26	6.94667	8.1	7.1	9.12	8.10667	3.63	2.5	2.99	3.04	6.04	7.03	7.11	6.72667	8.35	8.2	4.62	7.05667	3.13	3.45	4.75	3.77667
EVM0001265	-	-	0	0.08	0	0.0266667	0	0	0	0	0	0	0	0	0.55	0	0	0.183333	0	0	0	0	0	0	0	0	0.19	0.71	0.09	0.33	0	0.09	0	0.03	0	0	0.12	0.04
EVM0001266	-	MEturquoise	20.05	23.23	28.37	23.8833	29.54	27.42	26.65	27.87	25.47	31.32	29.07	28.62	21.82	38.04	44.05	34.6367	37.25	42.3	34.26	37.9367	29.07	27.65	28.89	28.5367	28.93	31.57	28.18	29.56	32.27	31.12	28.38	30.59	24.72	28.55	23.12	25.4633	Apoptosis inhibitor 5-like protein API5 OS=Oryza sativa subsp. japonica OX=39947 GN=API5 PE=1 SV=1
EVM0001268	-	MEgreen	0	0	0.07	0.0233333	0	0	0	0	0	0	0.64	0.213333	0	0	0	0	0	0	0	0	0	0	0	0	0	0	0	0	0	0	0	0	0.07	0.62	2.14	0.943333	MADS-box protein CMB1 OS=Dianthus caryophyllus OX=3570 GN=CMB1 PE=2 SV=1
EVM0001269	-	-	0	0	0	0	0	0.05	0	0.0166667	0	0	0	0	0.1	0.14	0	0.08	0	0	0	0	0	0	0	0	0	0	0	0	0	0.05	0	0.0166667	0	0	0	0	Retrovirus-related Pol polyprotein from transposon TNT 1-94 OS=Nicotiana tabacum OX=4097 PE=2 SV=1
EVM0001270	-	MEturquoise	87.61	61.22	227.58	125.47	42.93	36.28	38.66	39.29	338.43	76.4	57.23	157.353	40.48	60.31	65.26	55.35	75.94	65.13	42.83	61.3	303.98	44.98	28.15	125.703	39.06	40.02	30.77	36.6167	49.32	72.22	28.08	49.8733	52.82	161.69	68.48	94.33	Desumoylating isopeptidase 1 OS=Homo sapiens OX=9606 GN=DESI1 PE=1 SV=1
EVM0001271	-	MEturquoise	64.17	67.64	57.5	63.1033	104.05	114.52	118.26	112.277	108.23	75.55	49.63	77.8033	54.47	104.31	108.95	89.2433	128.21	83.44	133.73	115.127	25.04	90.06	38.9	51.3333	82.03	95.04	90.82	89.2967	59.69	56.33	150.34	88.7867	63.06	56.93	100	73.33	3-oxoacyl-[acyl-carrier-protein] synthase II, chloroplastic OS=Arabidopsis thaliana OX=3702 GN=KAS2 PE=1 SV=1
EVM0001272	-	-	0	0	0	0	0	0	0	0	0	0	0	0	0	0	0	0	0	0.2	0	0.0666667	0	0	0	0	0	0	0	0	0.22	0.38	0	0.2	0	0	0	0
EVM0001273	-	MEblue	7.55	7.38	8.06	7.66333	7.81	7.48	8.28	7.85667	7.78	8.96	10.1	8.94667	6.71	10.46	7.35	8.17333	7.5	5.58	7.49	6.85667	6.81	5.94	6.27	6.34	7.68	8.8	8.24	8.24	7.34	6.86	5.42	6.54	9.02	5.79	5.18	6.66333	Protein DDB_G0268328 OS=Dictyostelium discoideum OX=44689 GN=DDB_G0268328 PE=4 SV=1
EVM0001274	-	MEbrown	1.73	4.45	6.01	4.06333	2.72	1.99	1.66	2.12333	35.04	9.7	4.94	16.56	1.78	1.58	1.4	1.58667	7.86	3.41	3.07	4.78	21.71	3.04	5.08	9.94333	1.36	1.62	1.86	1.61333	3.16	6.51	5.6	5.09	6.74	9.52	8.47	8.24333	IST1-like protein OS=Dictyostelium discoideum OX=44689 GN=DDB_G0289029 PE=3 SV=1
EVM0001275	-	MEgreen	3.12	2.89	4.63	3.54667	9.37	8.15	9.53	9.01667	39.95	25.3	15.44	26.8967	1.97	7.92	16.7	8.86333	11.9	8.93	20.06	13.63	8.48	33.78	15.06	19.1067	10.72	9.89	9.26	9.95667	8.5	12.06	30.52	17.0267	23.09	40.92	41.21	35.0733	Lipase member N OS=Mus musculus OX=10090 GN=Lipn PE=2 SV=1
EVM0001276	-	MEbrown	26.99	44.22	32.25	34.4867	27.78	35	34.52	32.4333	26.45	16.7	15.95	19.7	18.31	33.38	44.92	32.2033	34.95	37.3	27.75	33.3333	12.94	13.73	19.11	15.26	25.17	43.06	22.45	30.2267	33.5	14.34	20.82	22.8867	12.91	14.36	17.56	14.9433	Outer envelope pore protein 37, chloroplastic OS=Pisum sativum OX=3888 GN=OEP37 PE=1 SV=1
EVM0001277	-	MEyellow	50.7	28.49	16.69	31.96	28.41	21.79	16.48	22.2267	50.92	23.55	22.72	32.3967	40.51	27.67	31.44	33.2067	23.23	15.8	31.89	23.64	25.34	18.84	14.77	19.65	20.18	21.47	23.25	21.6333	8.84	7.42	14.92	10.3933	18.57	17.9	30.16	22.21	Mannose-6-phosphate isomerase 2 OS=Arabidopsis thaliana OX=3702 GN=PMI2 PE=1 SV=1
EVM0001278	-	-	0.35	0.26	0.06	0.223333	0	0	0.06	0.02	0	0	0	0	0.11	0	0.12	0.0766667	0.24	0.29	0	0.176667	0	0	0	0	0	0.06	0	0.02	0	0.06	0	0.02	0	0	0	0	TMV resistance protein N OS=Nicotiana glutinosa OX=35889 GN=N PE=1 SV=1
EVM0001279	-	MEgreen	0	0.26	0.37	0.21	1.68	0.06	0.23	0.656667	0	0	0.14	0.0466667	0.12	0	0	0.04	0	0	0	0	0	0	0	0	0.18	0.11	0.23	0.173333	0.34	0	0.06	0.133333	0.12	1.06	10.73	3.97	WAT1-related protein At5g07050 OS=Arabidopsis thaliana OX=3702 GN=At5g07050 PE=2 SV=1
EVM0001280	-	-	0	0	0	0	0	0	0	0	0	0	0	0	0	0.13	0	0.0433333	0	0	0	0	0	0	0	0	0	0	0	0	0	0	0	0	0	0	0	0
EVM0001281	-	MEyellow	11.69	14.35	16.93	14.3233	20.23	19.55	21.22	20.3333	18.55	18.71	21.02	19.4267	9.59	15.91	17.49	14.33	22.38	23.38	21.48	22.4133	19.48	20.13	21.14	20.25	16.78	19.5	16.72	17.6667	16.04	17.6	18.77	17.47	20.65	17.6	16.19	18.1467	Exosome complex exonuclease RRP44 homolog A OS=Arabidopsis thaliana OX=3702 GN=RRP44A PE=2 SV=2
EVM0001282	-	-	0	0	0	0	0	0	0	0	0	0	0	0	0	0	0	0	0	0	0	0	0	0	0	0	0	0	0	0	0	0	0	0	0	0	0	0	Retrovirus-related Pol polyprotein from transposon 17.6 OS=Drosophila melanogaster OX=7227 GN=pol PE=3 SV=1
EVM0001286	-	-	0.07	0.22	0.11	0.133333	0.32	0.24	0	0.186667	0.53	0	0.12	0.216667	0.07	0.1	0	0.0566667	0.29	0	0	0.0966667	0	0	0.12	0.04	0	0.24	0	0.08	0	0	0.04	0.0133333	0	0.16	0.28	0.146667
EVM0001287	-	MEgreen	0.05	0	0	0.0166667	0	0	0	0	0.28	0.53	0.25	0.353333	0.05	0.35	0	0.133333	0.06	0.11	0.06	0.0766667	0.22	0.11	0.51	0.28	0	0.1	0.05	0.05	0.06	0.05	0	0.0366667	0.49	1.09	0.66	0.746667	Acetyl-coenzyme A carboxylase carboxyl transferase subunit beta, chloroplastic OS=Carica papaya OX=3649 GN=accD PE=3 SV=1
EVM0001288	-	MEyellow	8.91	9.11	10.56	9.52667	14.75	12.84	15.25	14.28	11.3	13.52	13.56	12.7933	8.18	9.73	11.09	9.66667	23.93	19.07	10.77	17.9233	13.15	14.38	14.89	14.14	12.22	12.57	11.07	11.9533	24.42	19.28	10.72	18.14	14.02	14.73	12.8	13.85	Phosphatidylinositol 3-kinase, root isoform OS=Glycine max OX=3847 PE=2 SV=1
EVM0001289	-	MEblue	0.23	0.16	0.37	0.253333	0.48	0.29	0.34	0.37	0.41	0.85	0.95	0.736667	0	0.16	0.35	0.17	0.72	0.41	1.08	0.736667	3.32	0.8	0.54	1.55333	0.06	0.34	0	0.133333	0.13	0.29	0.12	0.18	0.3	0.33	0.78	0.47	Non-functional pseudokinase ZED1 OS=Arabidopsis thaliana OX=3702 GN=ZED1 PE=1 SV=1
EVM0001290	-	MEgreen	35.04	17.32	35.33	29.23	29.73	32.77	23.68	28.7267	26.91	16.59	28.68	24.06	45.3	23.81	30.76	33.29	39.47	33.65	23.24	32.12	26.92	23.31	28.7	26.31	37.08	34.63	35.38	35.6967	31.61	43.51	16.59	30.57	9.51	18.2	20.82	16.1767	Mediator of RNA polymerase II transcription subunit 32 OS=Arabidopsis thaliana OX=3702 GN=MED32 PE=1 SV=1
EVM0001291	-	MEred	0	0	1.17	0.39	1.02	0.22	0	0.413333	0.45	0	0	0.15	0.22	1.82	1.56	1.2	0	0.45	0	0.15	1.13	0	0	0.376667	0	0.21	0.44	0.216667	1.26	0	0.23	0.496667	0	0	0	0
EVM0001292	-	MEbrown	15.8	28.69	18.22	20.9033	17.23	15.17	18.88	17.0933	201.86	216.45	364.07	260.793	16.37	33.82	36.87	29.02	42.86	23.22	19.91	28.6633	178.55	150.21	266.52	198.427	27.75	27.85	25.77	27.1233	21.02	21.27	10.19	17.4933	144.58	229.72	136.04	170.113	Cathepsin B-like protease 2 OS=Arabidopsis thaliana OX=3702 GN=CATHB2 PE=2 SV=1
EVM0001294	-	MEbrown	3.85	5.79	3.07	4.23667	10.35	9.74	25.06	15.05	76.54	41.09	86.56	68.0633	0.77	8.89	22.12	10.5933	3.35	10.04	14.41	9.26667	84.49	83.31	198.52	122.107	4.44	19.2	7.79	10.4767	7.79	1.86	34.36	14.67	52.37	90.36	79.61	74.1133	Ras-related protein RABC2a OS=Arabidopsis thaliana OX=3702 GN=RABC2A PE=1 SV=1
EVM0001295	-	MEyellow	15.61	16.77	17.43	16.6033	25.32	28.21	24.73	26.0867	30.04	28.9	39.4	32.78	14.59	25.14	25.86	21.8633	40.29	38.35	31.7	36.78	33.31	35.63	34.81	34.5833	21.96	27.29	26	25.0833	32.04	31.69	23.53	29.0867	34.28	31.19	23.41	29.6267	Serine/threonine-protein phosphatase 4 regulatory subunit 3 OS=Danio rerio OX=7955 GN=smek1 PE=1 SV=1
EVM0001296	-	MEyellow	1.19	1.12	0.88	1.06333	1.86	3.22	3.18	2.75333	6.79	2.03	2.35	3.72333	3.09	0.92	1.62	1.87667	2.89	2.41	4.26	3.18667	2.67	3.66	2.65	2.99333	0.67	0.86	1.18	0.903333	1.9	3.71	3.89	3.16667	1.21	3.53	2.01	2.25	High-affinity nitrate transporter 2.1 OS=Arabidopsis thaliana OX=3702 GN=NRT2.1 PE=1 SV=1
EVM0001298	-	MEturquoise	13.29	18.3	34.13	21.9067	19.36	15.77	23.08	19.4033	14.92	18.37	11.58	14.9567	12.65	23.48	44.82	26.9833	22.16	29.76	28.14	26.6867	18.21	11.42	24.06	17.8967	24.87	25.16	25.5	25.1767	26.23	25.23	25.5	25.6533	14.3	16.98	18.08	16.4533	Uncharacterized protein C16G5.07c OS=Schizosaccharomyces pombe (strain 972 / ATCC 24843) OX=284812 GN=SPBC16G5.07c PE=3 SV=1
EVM0001299	-	MEturquoise	6.13	3.33	2.07	3.84333	7.41	14.37	2.36	8.04667	4.23	6.12	5.05	5.13333	9.52	8.54	4.87	7.64333	18.56	1.55	9.12	9.74333	4.3	3.63	4.79	4.24	5.42	5.13	5.94	5.49667	12.62	9.56	3.68	8.62	7.65	4.38	1.07	4.36667	SNW/SKI-interacting protein OS=Arabidopsis thaliana OX=3702 GN=SKIP PE=1 SV=1
EVM0001300	-	MEyellow	0.62	0.92	1.09	0.876667	2.65	2.64	2.91	2.73333	3	2.31	3.36	2.89	1.24	2.64	2.81	2.23	3.04	2.93	4.06	3.34333	2.47	3.78	3.68	3.31	2.42	3.29	3.48	3.06333	2.12	2.15	2.64	2.30333	2.36	1.68	2.93	2.32333	5'-3' exonuclease OS=Aquifex aeolicus (strain VF5) OX=224324 GN=aq_1628 PE=3 SV=1
EVM0001301	-	MEbrown	27.44	25.88	21.91	25.0767	41.75	45.61	44.46	43.94	54.92	54.77	69.61	59.7667	25.61	38.86	43.84	36.1033	44.6	37.74	42.26	41.5333	46.37	43.16	45.17	44.9	37.86	40.15	32.5	36.8367	45.85	30.1	32.94	36.2967	61.31	41.94	41.47	48.24	ETO1-like protein 1 OS=Arabidopsis thaliana OX=3702 GN=EOL1 PE=1 SV=1
EVM0001302	-	MEbrown	0.48	0.39	0.74	0.536667	0.96	1.07	0.99	1.00667	3.46	4.53	6.22	4.73667	0.17	0.64	1.27	0.693333	1.75	1.85	1.94	1.84667	3.5	4.71	4.83	4.34667	0.67	1.93	1.81	1.47	1.49	0.95	1.6	1.34667	3.89	3.22	4.46	3.85667	Transcription termination factor MTERF5, chloroplastic OS=Arabidopsis thaliana OX=3702 GN=MTERF5 PE=2 SV=1
EVM0001303	-	-	0	0	0.07	0.0233333	0.03	0.06	0.18	0.09	0.03	0	0.04	0.0233333	0	0.03	0.22	0.0833333	0.26	0.06	0.42	0.246667	0.03	0.03	0.11	0.0566667	0.09	0.33	0.03	0.15	0.07	0.03	0.03	0.0433333	0.06	0	0.08	0.0466667	Probable histidine kinase 1 OS=Oryza sativa subsp. indica OX=39946 GN=HK1 PE=3 SV=1
EVM0001305	-	-	0	0	0	0	0	0	0	0	0	0.55	0	0.183333	0	0	0	0	0	0	0	0	0	0	0	0	0	0	0	0	0	0	0	0	0	0	0	0
EVM0001307	-	MEbrown	10.09	14.91	14.39	13.13	19.33	15.26	16.38	16.99	24.13	22.8	20.07	22.3333	9.78	18.81	19.32	15.97	18.21	22.65	20.46	20.44	20.14	18.41	18.19	18.9133	16.85	16.08	18.09	17.0067	15.69	16.27	15.28	15.7467	17.84	18.97	27.47	21.4267	Ubiquitin carboxyl-terminal hydrolase 3 OS=Arabidopsis thaliana OX=3702 GN=UBP3 PE=1 SV=1
EVM0001309	-	MEbrown	0	0.19	0.07	0.0866667	0.26	0.28	0.28	0.273333	2.43	5.13	1.88	3.14667	0.35	0.19	0.14	0.226667	0.44	0.21	0.66	0.436667	5.23	3.13	1.48	3.28	0.07	0.07	0.14	0.0933333	0.08	0	0.07	0.05	1	1.81	3.41	2.07333	Probably inactive leucine-rich repeat receptor-like protein kinase At5g48380 OS=Arabidopsis thaliana OX=3702 GN=At5g48380 PE=1 SV=1
EVM0001310	-	MEred	7.79	9.74	8.62	8.71667	10.53	10.52	7.46	9.50333	12.07	9.48	10.25	10.6	8.42	18.17	21.84	16.1433	7.57	12.12	12.27	10.6533	9.83	8.48	17.85	12.0533	17.26	12.6	19.69	16.5167	11.38	9.77	7.04	9.39667	11.66	9.44	5.58	8.89333	Uncharacterized protein At1g01500 OS=Arabidopsis thaliana OX=3702 GN=At1g01500 PE=2 SV=1
EVM0001311	-	MEturquoise	2.62	2.26	3.25	2.71	3.8	2.89	4.22	3.63667	4.96	3.41	3.32	3.89667	2.96	5.17	4.85	4.32667	5.81	5.57	4.65	5.34333	3.58	2.83	3.72	3.37667	4.49	3.7	4.64	4.27667	4.28	4.41	3.8	4.16333	3.84	2.8	3.78	3.47333	Formin-like protein 14 OS=Arabidopsis thaliana OX=3702 GN=FH14 PE=3 SV=3
EVM0001312	-	MEturquoise	0	0.32	0.69	0.336667	0.98	0.35	1.65	0.993333	0.24	0.29	0.35	0.293333	0.24	1.14	1.32	0.9	2.21	1.21	1.6	1.67333	0.79	0.95	1.04	0.926667	0.61	1.38	0.59	0.86	1.56	0.59	1.15	1.1	0.3	0.67	1.52	0.83	F-box/kelch-repeat protein At3g23880 OS=Arabidopsis thaliana OX=3702 GN=At3g23880 PE=2 SV=1
EVM0001313	-	MEyellow	0.63	0.04	0.09	0.253333	0.08	0.09	0.09	0.0866667	0.45	0	1.77	0.74	0.4	0.04	0.5	0.313333	1.2	0.14	1.06	0.8	0.68	0.62	0.26	0.52	0.23	0.52	0.4	0.383333	0.2	0.18	0.59	0.323333	0.32	0.7	0.72	0.58	4-coumarate--CoA ligase-like 9 OS=Arabidopsis thaliana OX=3702 GN=4CLL9 PE=1 SV=2
EVM0001314	-	MEbrown	1	1.11	1.71	1.27333	1.6	0.92	1.11	1.21	1.4	0.18	0.36	0.646667	0.44	1.14	1.57	1.05	1.67	0.51	1.1	1.09333	0.38	1.26	0.66	0.766667	1.65	1.57	1.36	1.52667	1.71	2.59	0.38	1.56	0.44	0.35	1.09	0.626667	Pentatricopeptide repeat-containing protein At2g20540 OS=Arabidopsis thaliana OX=3702 GN=PCMP-E78 PE=2 SV=1
EVM0001315	-	MEblue	0.86	1.15	0.3	0.77	0.79	0.75	1.09	0.876667	0.73	1.44	0.61	0.926667	0.57	1.31	0.43	0.77	1.53	1.7	0.35	1.19333	3.36	1.37	1.12	1.95	1.51	0.32	0.66	0.83	1.15	0.57	0.59	0.77	0.34	1.02	0.65	0.67	Protein Brevis radix-like 4 OS=Arabidopsis thaliana OX=3702 GN=BRXL4 PE=2 SV=1
EVM0001316	-	MEyellow	4.24	5.82	8.23	6.09667	11.74	13.3	10.43	11.8233	13.09	13.56	11.23	12.6267	6.75	12.41	12.99	10.7167	21.14	18.12	12.62	17.2933	15.51	11.58	11.64	12.91	9.27	10.35	10.84	10.1533	15.53	12.29	8.47	12.0967	11.82	10.59	10.56	10.99	MACPF domain-containing protein At4g24290 OS=Arabidopsis thaliana OX=3702 GN=At4g24290 PE=2 SV=1
EVM0001317	-	MEred	1.15	2.63	0.88	1.55333	0.51	0.54	0.87	0.64	0.09	0.18	0.11	0.126667	1.98	3.83	3.44	3.08333	0.81	1.35	1.62	1.26	0.05	0.05	0	0.0333333	6.3	3.02	3.79	4.37	2.37	4.65	0.05	2.35667	0.14	0.52	0	0.22	AP2-like ethylene-responsive transcription factor CRL5 OS=Oryza sativa subsp. japonica OX=39947 GN=CRL5 PE=2 SV=1
EVM0001318	-	-	0.14	0	0.07	0.07	0.26	0	0	0.0866667	0.07	0.2	0	0.09	0	0	0.07	0.0233333	0.07	0	0.29	0.12	0	0	0	0	0	0.13	0.07	0.0666667	0	0	0.07	0.0233333	0.07	0.08	0	0.05	Protein FAR-RED IMPAIRED RESPONSE 1 OS=Arabidopsis thaliana OX=3702 GN=FAR1 PE=1 SV=1
EVM0001320	-	MEyellow	60.98	116.53	84.59	87.3667	68.3	59.76	64.62	64.2267	71.82	72.98	65.34	70.0467	56.61	80.77	52.54	63.3067	61.06	66.01	44.87	57.3133	62.76	47.61	50.41	53.5933	64.68	63.5	53.33	60.5033	90.53	95.83	43.13	76.4967	58.83	72.47	81.08	70.7933	Xyloglucan 6-xylosyltransferase 2 OS=Arabidopsis thaliana OX=3702 GN=XXT2 PE=1 SV=1
EVM0001321	-	MEblack	0	0	0	0	0	0	0	0	1.61	0.26	0.31	0.726667	0	0	0	0	0	0	0	0	0.27	0.56	0.31	0.38	0	0.25	0	0.0833333	0	0	0	0	0	0.3	0.36	0.22
EVM0001323	-	MEturquoise	0	0.16	0.19	0.116667	0.17	0.72	0.18	0.356667	0	0	0	0	0	0	0	0	0.95	0.19	0	0.38	0.38	0	0	0.126667	0	0	0.18	0.06	0.21	0	0.19	0.133333	0	0	0	0	Receptor-like protein kinase At3g21340 OS=Arabidopsis thaliana OX=3702 GN=At3g21340 PE=1 SV=1
EVM0001324	-	MEred	4.54	7.33	16.01	9.29333	19.72	18.06	19.26	19.0133	2.21	1.61	7.85	3.89	2.59	23.11	37.17	20.9567	14.52	11.2	22.1	15.94	1.4	1.2	7.06	3.22	15.55	24	22.81	20.7867	13.89	10.98	13.64	12.8367	6.05	14.06	3.18	7.76333	Probable glycosyltransferase At5g03795 OS=Arabidopsis thaliana OX=3702 GN=At5g03795 PE=3 SV=2
EVM0001325	-	MEbrown	8.66	11.95	10.5	10.37	13.16	14.87	10.17	12.7333	20.9	11.41	15.99	16.1	6.04	9.8	7.62	7.82	13.01	11.6	9.02	11.21	46.89	13.82	21.13	27.28	12.56	10.42	11.5	11.4933	15.2	18.18	12.06	15.1467	16.04	19.43	22.25	19.24	NEP1-interacting protein 2 OS=Arabidopsis thaliana OX=3702 GN=NIP2 PE=1 SV=1
EVM0001326	-	MEturquoise	15.63	19.11	24.31	19.6833	29.16	25.18	32.09	28.81	17.01	19.5	20.08	18.8633	19.03	28.3	26.19	24.5067	21.36	30.38	22.67	24.8033	17.01	14.03	16.54	15.86	23.99	20.15	27.83	23.99	36.28	34.2	23.83	31.4367	15.37	16.65	16.95	16.3233	Protein HLB1 OS=Arabidopsis thaliana OX=3702 GN=HLB1 PE=1 SV=1
EVM0001327	-	MEblue	0.67	0.66	0.47	0.6	1.02	1.89	1.17	1.36	1.05	1.08	1.2	1.11	0.22	0.67	0.74	0.543333	2.74	0.97	2.37	2.02667	3.53	1.02	8.71	4.42	0.9	2.56	2.05	1.83667	1.51	1.24	1.05	1.26667	0.15	1.24	1.49	0.96	WAT1-related protein At3g28050 OS=Arabidopsis thaliana OX=3702 GN=At3g28050 PE=2 SV=1
EVM0001328	-	MEred	77.73	85.53	74.52	79.26	56.34	51.82	78.15	62.1033	68.69	88.49	68.98	75.3867	71.58	113.07	136.64	107.097	69.82	98.71	64.84	77.79	57.33	72.63	62.61	64.19	104.32	74.83	87.45	88.8667	49.67	88.11	81.26	73.0133	54.47	67.74	86.83	69.68	Basic transcription factor 3 OS=Arabidopsis thaliana OX=3702 GN=BTF3 PE=1 SV=1
EVM0001329	-	MEturquoise	0.42	1.76	1.6	1.26	3.96	2.12	1.72	2.6	0.08	0.22	0.09	0.13	0.91	3.66	3.09	2.55333	1.99	2.03	1.65	1.89	0.5	0.04	0.44	0.326667	2.2	2.34	2.44	2.32667	4.23	4.16	0.54	2.97667	0.23	0.34	0.31	0.293333	Probable receptor-like protein kinase At1g30570 OS=Arabidopsis thaliana OX=3702 GN=At1g30570 PE=3 SV=1
EVM0001330	-	MEyellow	3.68	2.68	6.18	4.18	8.74	7.72	6.11	7.52333	3.4	10.71	4.85	6.32	5.5	3.51	2.86	3.95667	3.28	8.29	3.8	5.12333	4.6	7.26	8.39	6.75	5.62	7.74	3.81	5.72333	10.86	7.11	2.05	6.67333	13.25	4.11	0.9	6.08667	ADP-ribosylation factor 2 OS=Oryza sativa subsp. japonica OX=39947 GN=ARF PE=2 SV=2
EVM0001331	-	MEgreen	0	0	0	0	0	0	0	0	0.33	2.71	3.62	2.22	0	0	0	0	0	0	0	0	0.67	0	2.68	1.11667	0	0	0	0	0	0	0	0	0.83	18.35	7.52	8.9	Pectinesterase inhibitor 2 OS=Arabidopsis thaliana OX=3702 GN=PMEI2 PE=1 SV=1
EVM0001332	-	MEgreen	0.24	0.4	0.86	0.5	0.8	0.53	0.66	0.663333	1.69	2.61	2.91	2.40333	0.15	0.47	0.64	0.42	1.9	0.27	0.94	1.03667	1.17	0.77	0.28	0.74	0.8	0.58	0.96	0.78	0.96	1.07	0.25	0.76	4.14	3.21	1.18	2.84333	LINE-1 retrotransposable element ORF2 protein OS=Homo sapiens OX=9606 PE=1 SV=1
EVM0001333	-	-	0	0	0	0	0	0	0	0	0	0	0	0	0	0	0	0	0	0.47	0	0.156667	0	0	0	0	0	0	0	0	0	0	0	0	0	0	0.21	0.07	Protein ACCELERATED CELL DEATH 6 OS=Arabidopsis thaliana OX=3702 GN=ACD6 PE=1 SV=1
EVM0001334	-	MEgreen	0	0	0.94	0.313333	0	0	0	0	0	2.74	7.94	3.56	0.07	0.07	0.07	0.07	0	0	0	0	0	0	0	0	0	0.21	0	0.07	0	0	0	0	6.35	21.37	60.53	29.4167	Developmental protein SEPALLATA 2 OS=Arabidopsis thaliana OX=3702 GN=SEP2 PE=1 SV=1
EVM0001335	-	MEbrown	0	0	1	0.333333	0.17	0	0.75	0.306667	3.09	4.6	0.22	2.63667	0	0	1.15	0.383333	0.39	7.29	1.57	3.08333	18.72	2.21	14.39	11.7733	0.19	0	0.38	0.19	0.22	0.19	0.19	0.2	5.01	27.99	1.79	11.5967
EVM0001336	-	-	0	0	0	0	0	0	0	0	0	0	0	0	0	0	0	0	0	0	0	0	0	0	0	0	0	0	0	0	0	0	0	0	0	0	0	0	Protein PHLOEM PROTEIN 2-LIKE A9 OS=Arabidopsis thaliana OX=3702 GN=PP2A9 PE=2 SV=1
EVM0001337	-	-	0	0	0	0	0	0	0	0	0	0	0	0	0	0	0	0	0	0	0	0	0	0	0	0	0	0	0	0	0	0	0	0	0	0	0	0	(+)-neomenthol dehydrogenase OS=Arabidopsis thaliana OX=3702 GN=SDR1 PE=1 SV=1
EVM0001338	-	-	0	0	0	0	0	0	0	0	0	0	0	0	0	0	0	0	0	0	0	0	0.07	0	0	0.0233333	0	0	0	0	0.08	0	0	0.0266667	0.14	0	0.1	0.08	Anthocyanidin 3-O-glucoside 2''-O-glucosyltransferase OS=Ipomoea nil OX=35883 GN=3GGT PE=1 SV=1
EVM0001339	-	-	0	0	0	0	0	0	0	0	0	0	0	0	0	0	0	0	0	0	0	0	0.07	0.07	0	0.0466667	0	0	0	0	0	0	0	0	0	0	0	0	Chitinase-like protein 1 OS=Arabidopsis thaliana OX=3702 GN=CTL1 PE=1 SV=1
EVM0001340	-	MEturquoise	7.88	7.22	13.51	9.53667	10.34	11.88	8.75	10.3233	9.79	8.04	10.29	9.37333	11.71	14.62	12.41	12.9133	12.05	13.31	11.11	12.1567	7.95	8.83	10.9	9.22667	10.16	11.65	9.48	10.43	8.69	12.77	9.7	10.3867	8.95	10.83	7.12	8.96667
EVM0001341	-	MEred	3.38	3.95	3.92	3.75	3.3	3.32	3.22	3.28	0.23	2.74	1.48	1.48333	5.8	5.46	8.64	6.63333	4.05	3.92	2.86	3.61	3.72	2.52	3.81	3.35	4.46	3.68	3.84	3.99333	3.47	3.78	2.2	3.15	0.62	1.61	1.79	1.34	Protein indeterminate-domain 7 OS=Arabidopsis thaliana OX=3702 GN=IDD7 PE=2 SV=1
EVM0001342	-	MEblue	0	0	0.18	0.06	0.16	0.23	0	0.13	1.54	0	0.54	0.693333	0	0.16	0	0.0533333	0	0	0.06	0.02	3.19	0.06	0.07	1.10667	0	0	0	0	0.33	0.11	0	0.146667	0	0.06	0.39	0.15	Probable N-acetyltransferase HLS1-like OS=Arabidopsis thaliana OX=3702 GN=At2g23060 PE=2 SV=1
EVM0001343	-	MEblue	0.29	0	0	0.0966667	0	0	0	0	2.37	1.13	3.05	2.18333	0	0	0	0	0	0.59	0	0.196667	0.59	18.54	0	6.37667	0.3	0.84	0	0.38	0.66	0.29	0	0.316667	0	0	0	0	Indole-3-acetic acid-induced protein ARG7 OS=Vigna radiata var. radiata OX=3916 GN=ARG7 PE=2 SV=1
EVM0001344	-	MEgreen	0	0	0	0	0	0	0	0	0	0	0.31	0.103333	0	0	0	0	0	0	0	0	0	0	0	0	0	0	0	0	0	0	0	0	0.27	1.18	2.13	1.19333	Phospholipase A1-IIgamma OS=Arabidopsis thaliana OX=3702 GN=DSEL PE=1 SV=1
EVM0001345	-	MEturquoise	6.2	7.62	9.23	7.68333	18.77	17.99	15.01	17.2567	12.37	11.5	10.7	11.5233	10.09	12.2	12.91	11.7333	15.85	13.14	15.25	14.7467	13.17	10.96	8.97	11.0333	9.42	11.15	10.41	10.3267	16.57	11.67	9.32	12.52	9.04	8.99	11.2	9.74333	V-type proton ATPase subunit a1 OS=Arabidopsis thaliana OX=3702 GN=VHA-a1 PE=2 SV=1
EVM0001346	-	-	0	0	0	0	0	0	0	0	0	0.15	0	0.05	0	0	0	0	0.16	0	0	0.0533333	0.16	0	0	0.0533333	0.16	0	0.62	0.26	0	0	0	0	0	0.52	0.21	0.243333	Protein LURP-one-related 15 OS=Arabidopsis thaliana OX=3702 GN=At5g01750 PE=1 SV=1
EVM0001347	-	MEturquoise	1.86	2.54	0.87	1.75667	4.57	5.43	5.89	5.29667	2.45	0.8	0.95	1.4	0.93	2.05	2.31	1.76333	13.1	5.65	7.02	8.59	1.11	1.97	0.96	1.34667	1.62	4.11	3.25	2.99333	4.24	2.33	4.3	3.62333	1.06	0.37	1.11	0.846667	DNA topoisomerase 2 OS=Arabidopsis thaliana OX=3702 GN=TOP2 PE=2 SV=2
EVM0001348	-	MEbrown	5.31	4.73	4.83	4.95667	4.2	3.95	4.84	4.33	8.42	9.44	9.14	9	2.32	4.91	2.75	3.32667	4.31	3.66	4.9	4.29	9	7.23	6.85	7.69333	4.42	3.72	3.42	3.85333	4.85	3.26	6.31	4.80667	7.75	8.9	8.45	8.36667	NifU-like protein 2, chloroplastic OS=Arabidopsis thaliana OX=3702 GN=NIFU2 PE=1 SV=1
EVM0001349	-	MEyellow	2.03	1.74	1.4	1.72333	3.33	3.18	1.77	2.76	2.98	7.81	3.22	4.67	2.61	2.1	2.08	2.26333	7.49	6.96	6.02	6.82333	6.88	4.59	6.52	5.99667	1.87	1.77	2.79	2.14333	3.11	5.56	6.61	5.09333	5.36	3.97	7	5.44333	G-type lectin S-receptor-like serine/threonine-protein kinase At4g27290 OS=Arabidopsis thaliana OX=3702 GN=At4g27290 PE=3 SV=4
EVM0001350	-	MEblue	4.22	3.11	3.99	3.77333	7.07	11	8.18	8.75	5.92	8.61	6.58	7.03667	2.9	5.7	3.51	4.03667	6.45	9.42	6.77	7.54667	22.05	11.24	12.9	15.3967	5.63	3.78	1.87	3.76	4.14	1.29	2.52	2.65	5.47	4.23	3.72	4.47333	Zinc finger CCCH domain-containing protein 66 OS=Arabidopsis thaliana OX=3702 GN=At5g58620 PE=2 SV=1
EVM0001351	-	MEyellow	4.36	4.39	6.01	4.92	8.55	7.22	7.37	7.71333	6.53	7.25	11.25	8.34333	4.71	4.38	4.71	4.6	6.91	8.38	5.89	7.06	9.45	9.06	10.13	9.54667	4.69	6.89	6.36	5.98	8.37	5.87	5.15	6.46333	9.35	6.41	5.17	6.97667	GTPase Der OS=Nostoc sp. (strain PCC 7120 / SAG 25.82 / UTEX 2576) OX=103690 GN=der PE=3 SV=1
EVM0001352	-	MEbrown	3.92	0.43	0.4	1.58333	4.9	5.9	6.59	5.79667	8.15	9.72	4.43	7.43333	2.57	2.09	4.23	2.96333	0.2	13.32	4.34	5.95333	20.78	15.96	12.92	16.5533	1.65	2.48	0.38	1.50333	3.69	2.26	0.88	2.27667	9.98	15.89	14.4	13.4233	Fatty acyl-CoA reductase 2 OS=Arabidopsis thaliana OX=3702 GN=FAR2 PE=1 SV=2
EVM0001353	-	MEturquoise	0.42	0.37	0.5	0.43	0	0	0	0	0.27	0.05	0.06	0.126667	0.36	0	0.58	0.313333	0.05	0.16	0.05	0.0866667	0.48	0.11	0.31	0.3	0	0.1	0	0.0333333	0.3	0	0	0.1	0.32	0	0.14	0.153333	Dynamin-related protein 5A OS=Glycine max OX=3847 PE=2 SV=1
EVM0001354	-	MEbrown	1.3	1.25	1.03	1.19333	1.19	1.17	0.75	1.03667	3.19	1.47	2.01	2.22333	1.4	2.17	1.31	1.62667	0.56	0.44	2.57	1.19	2.2	0.92	4.55	2.55667	1.98	1.98	1.61	1.85667	0.62	0.54	1.21	0.79	3.52	2.91	0.88	2.43667	B3 domain-containing protein Os04g0386900 OS=Oryza sativa subsp. japonica OX=39947 GN=Os04g0386900 PE=2 SV=3
EVM0001355	-	MEblue	10.65	12.77	0	7.80667	21.52	0.54	10.64	10.9	12.07	0	11.72	7.93	0	23.02	8.52	10.5133	0	16.16	12.13	9.43	14.02	31.93	21.5	22.4833	8.89	0.39	0	3.09333	10.41	35.34	0	15.25	0.14	11.75	9.01	6.96667	F-box protein PP2-B10 OS=Arabidopsis thaliana OX=3702 GN=PP2B10 PE=1 SV=1
EVM0001356	-	MEbrown	0.04	0.16	0.47	0.223333	0.12	0.04	0.18	0.113333	14.21	2.35	1.14	5.9	0	0.33	0.41	0.246667	4.34	0.18	1.94	2.15333	14.44	1.28	1.36	5.69333	0.5	0.43	2	0.976667	5.2	1.86	1	2.68667	3.91	2.85	2.96	3.24	U-box domain-containing protein 19 OS=Arabidopsis thaliana OX=3702 GN=PUB19 PE=2 SV=1
EVM0001358	-	MEbrown	1.15	0.77	0.83	0.916667	0.53	0.49	0.35	0.456667	0.29	0.42	0.08	0.263333	0.72	0.52	1.16	0.8	0.67	0.8	0.74	0.736667	0.44	0.46	0.67	0.523333	0.66	0.48	0.57	0.57	0.57	0.64	0.37	0.526667	1.24	0.56	0.19	0.663333	Actin-related protein 2/3 complex subunit 2B OS=Arabidopsis thaliana OX=3702 GN=ARPC2B PE=2 SV=1
EVM0001359	-	-	0	0	0	0	0.15	0	0.08	0.0766667	0.08	0.24	0	0.106667	0	0	0.08	0.0266667	0	0	0	0	0	0	0	0	0	0	0	0	0	0.08	0.17	0.0833333	0.08	0.09	0	0.0566667
EVM0001361	-	-	0.05	0	0.08	0.0433333	0.02	0.14	0.12	0.0933333	1.15	0.1	0.26	0.503333	0	0.07	0	0.0233333	0.03	0.1	0.03	0.0533333	0.02	0.03	0	0.0166667	0.02	0.07	0	0.03	0.03	0.07	0	0.0333333	0.02	0.03	0.13	0.06	Putative late blight resistance protein homolog R1A-6 OS=Solanum demissum OX=50514 GN=R1A-6 PE=3 SV=2
EVM0001362	-	MEbrown	0	0	1.87	0.623333	0.98	1.4	1.75	1.37667	4.34	3.1	7.01	4.81667	0	0	0	0	0.37	0	0	0.123333	6.87	5.64	9.12	7.21	1.08	0	1.76	0.946667	0	3.86	1.45	1.77	5.41	4.77	0.96	3.71333
EVM0001363	-	MEgreen	0.31	0.38	0.52	0.403333	0.68	0.48	1.09	0.75	3.94	5.31	7.42	5.55667	0.31	0.73	3.16	1.4	0.82	0.75	1.08	0.883333	2.32	3	8.4	4.57333	1.75	1.42	1.71	1.62667	0.91	0.79	0.38	0.693333	11.99	11.48	4.39	9.28667	PGR5-like protein 1A, chloroplastic OS=Arabidopsis thaliana OX=3702 GN=PGRL1A PE=1 SV=1
EVM0001365	-	MEpink	1.44	1.14	4.04	2.20667	2.95	0.77	0.57	1.43	1.84	1.24	1.34	1.47333	0.7	0.45	0.37	0.506667	1.74	3.34	1.11	2.06333	1.64	1.75	2.41	1.93333	3.32	1.07	3.18	2.52333	0.75	3.14	1.64	1.84333	0.71	2.21	1.28	1.4	CCAAT/enhancer-binding protein zeta OS=Mus musculus OX=10090 GN=Cebpz PE=1 SV=2
EVM0001366	-	MEgreen	1.53	2.43	1.94	1.96667	6.11	3.24	5.7	5.01667	10.08	4.25	6.41	6.91333	0.51	2.55	2.24	1.76667	8.71	5.14	4.66	6.17	6.66	2.42	4.23	4.43667	2.26	2.14	2.14	2.18	5.86	3.7	6.15	5.23667	9.1	7.24	17.8	11.38	Phosphatidylinositol transfer protein 1 OS=Dictyostelium discoideum OX=44689 GN=pitA PE=1 SV=1
EVM0001367	-	MEblack	158.91	140.8	136.03	145.247	115.03	165.31	123.41	134.583	254.11	244.82	409.14	302.69	180.8	139.35	74.32	131.49	212.66	199.16	98	169.94	177.58	139.14	102.99	139.903	156.93	143.37	165	155.1	148.03	147.35	109.42	134.933	291.55	249.65	152.45	231.217	Ubiquitin carboxyl-terminal hydrolase 23 OS=Arabidopsis thaliana OX=3702 GN=UBP23 PE=2 SV=2
EVM0001368	-	MEgreen	7.74	10.41	8.48	8.87667	15.28	15.06	14.62	14.9867	20.84	19.14	26.97	22.3167	7.24	13.32	13.66	11.4067	15.9	17.13	14.61	15.88	18.18	12.23	14.14	14.85	12.77	13.95	12.34	13.02	16.14	15.41	14.93	15.4933	22.11	19.79	29.51	23.8033	Cysteine protease ATG4 OS=Medicago truncatula OX=3880 GN=ATG4 PE=3 SV=1
EVM0001369	-	MEbrown	101.79	131.06	117.93	116.927	91.78	82.17	81.34	85.0967	58.77	52.04	59.81	56.8733	104.36	134.16	134.74	124.42	85.38	106.4	99.46	97.08	51.43	69.37	77.9	66.2333	117.67	89.84	113.76	107.09	92.37	105.62	80.32	92.77	55.82	56.52	72.4	61.58	Small nuclear ribonucleoprotein E OS=Sus scrofa OX=9823 GN=SNRPE PE=3 SV=1
EVM0001370	-	MEbrown	22.53	19.98	23.67	22.06	20.78	14.99	17.55	17.7733	9.05	12.45	6.21	9.23667	29.98	20.89	24.64	25.17	17.45	22.06	17.33	18.9467	9.37	11.75	20.03	13.7167	24.12	20.25	30.8	25.0567	22.14	23.26	17.17	20.8567	9.67	7.22	8.16	8.35
EVM0001371	-	MEblack	16.6	56.28	112.19	61.69	21.86	0.55	0.39	7.6	373.65	18.43	14.07	135.383	106.82	24.66	10.36	47.28	96.87	1.94	0.25	33.02	218.48	31.33	11.82	87.21	16.89	11.91	23.07	17.29	73.68	91.29	0.41	55.1267	3.97	83.12	20.85	35.98	Protein EXORDIUM OS=Arabidopsis thaliana OX=3702 GN=EXO PE=2 SV=1
EVM0001372	-	MEyellow	17.36	14.44	15	15.6	27.1	25.29	21.71	24.7	17.93	9.66	23.96	17.1833	18.14	23.85	18.54	20.1767	23.86	18.87	18.64	20.4567	28.17	24.8	22.63	25.2	11.64	17.91	15.21	14.92	23.18	23.49	10.32	18.9967	19.29	11.7	12.64	14.5433	DNA repair protein RAD51 homolog 3 OS=Arabidopsis thaliana OX=3702 GN=RAD51C PE=1 SV=2
EVM0001373	-	MEturquoise	2.3	3.61	3.4	3.10333	6.45	5.69	6.36	6.16667	1.92	3.31	1.98	2.40333	1.1	2.73	2.64	2.15667	11.67	17.32	6.99	11.9933	3.7	1.56	1.72	2.32667	1.5	5.14	2.64	3.09333	6.24	4.28	13.23	7.91667	1.96	2.21	6.01	3.39333	Acyltransferase-like protein At3g26840, chloroplastic OS=Arabidopsis thaliana OX=3702 GN=At3g26840 PE=1 SV=1
EVM0001375	-	MEyellow	2.06	0.61	12.1	4.92333	2.35	2.19	1.52	2.02	4	1.83	2.38	2.73667	1.54	3.28	5.34	3.38667	1.76	2.77	1.06	1.86333	0.17	1.81	0.6	0.86	3.14	1.15	1.53	1.94	1.36	3.21	0.87	1.81333	3.13	5.55	2.31	3.66333
EVM0001376	-	MEred	3.39	5.91	5.64	4.98	5.17	4.89	4.97	5.01	3.17	2.94	2.44	2.85	4.73	7.69	6.37	6.26333	7.39	6.47	5.3	6.38667	2.72	2.29	2.56	2.52333	8	6.36	6.63	6.99667	7.04	5.72	4.19	5.65	3.2	2.28	3.11	2.86333
EVM0001378	-	MEblue	0.26	0.12	3.96	1.44667	3.33	4.96	4.73	4.34	2.77	7.92	2.86	4.51667	1.42	3.66	2.87	2.65	6.95	7.47	4.42	6.28	11.34	7.13	10.74	9.73667	3.83	3.74	2.7	3.42333	4.87	4.87	3.96	4.56667	4.87	4.35	1.57	3.59667	T-complex protein 1 subunit zeta 1 OS=Arabidopsis thaliana OX=3702 GN=CCT6A PE=1 SV=1
EVM0001379	-	MEbrown	15.24	19.04	15.98	16.7533	21.84	22.39	17.65	20.6267	98.74	104.25	91.13	98.04	20.2	20.46	21.63	20.7633	37.22	34.88	34.75	35.6167	69.8	70.78	66.36	68.98	22.67	22.08	28.67	24.4733	23.96	22.86	40.57	29.13	70.21	55.7	56.53	60.8133
EVM0001380	-	MEblue	1.5	1.19	1.23	1.30667	1.53	1.64	1.65	1.60667	1.53	2.11	0.58	1.40667	0.5	1.37	3.36	1.74333	2.41	1.69	2.07	2.05667	5.27	3.36	3.9	4.17667	4.59	3.06	3.97	3.87333	2.66	2.97	0.85	2.16	3.05	1.68	3.6	2.77667	HVA22-like protein k OS=Arabidopsis thaliana OX=3702 GN=HVA22K PE=2 SV=1
EVM0001381	-	MEbrown	44.91	53.75	42.57	47.0767	55.7	55.22	49.48	53.4667	40.53	46.09	41.5	42.7067	61.03	42.4	44.3	49.2433	49.27	53.64	37.8	46.9033	35.87	37.92	41.15	38.3133	53.72	48.56	50.17	50.8167	65.04	51.04	42.21	52.7633	40.02	42.12	37.04	39.7267	Serine/threonine-protein phosphatase PP2A-4 catalytic subunit OS=Arabidopsis thaliana OX=3702 GN=PP2A4 PE=1 SV=1
EVM0001382	-	-	0	0	0	0	0	0	0	0	0.06	0.3	0	0.12	0.56	0	0	0.186667	0	0.25	0	0.0833333	0	0	0	0	1.53	0	0.19	0.573333	0	0	0.06	0.02	0	0	0	0	Non-functional pseudokinase ZED1 OS=Arabidopsis thaliana OX=3702 GN=ZED1 PE=1 SV=1
EVM0001383	-	MEyellow	11.26	11.29	5.36	9.30333	7.19	6.88	4.19	6.08667	6.67	13.85	8.88	9.8	11.54	8.15	5.5	8.39667	8.35	5.47	5.98	6.6	3.79	8.99	4.35	5.71	6.68	8.8	8.22	7.9	9.74	10.55	4	8.09667	9.21	6.76	8.06	8.01	RNA demethylase ALKBH5 OS=Danio rerio OX=7955 GN=alkbh5 PE=1 SV=1
EVM0001384	-	MEturquoise	0.52	0.56	1.07	0.716667	0.42	0.21	1.07	0.566667	0.5	0.3	0.49	0.43	0.14	0.44	0.39	0.323333	0.68	1.2	0.5	0.793333	0.21	0.44	0.41	0.353333	0.71	0.4	0.38	0.496667	0.48	0.34	0.5	0.44	0.25	0.39	0.42	0.353333	Pentatricopeptide repeat-containing protein At1g71420 OS=Arabidopsis thaliana OX=3702 GN=PCMP-H70 PE=2 SV=1
EVM0001385	-	MEblue	8.74	7.96	9.37	8.69	9.98	10	8.37	9.45	8.22	7.55	5.77	7.18	9.81	10.39	10.56	10.2533	11.59	13.91	10.17	11.89	40.95	5.47	7.73	18.05	13.18	10.49	10.79	11.4867	12.06	8.83	7.37	9.42	4.74	5.83	7.57	6.04667	Protein TRANSPARENT TESTA GLABRA 1 OS=Arabidopsis thaliana OX=3702 GN=TTG1 PE=1 SV=1
EVM0001386	-	-	0	0.1	0.06	0.0533333	0.26	0.17	0.17	0.2	0	0	0	0	0.06	0.05	0.17	0.0933333	0	0.06	0	0.02	0	0	0	0	0	0.05	0.06	0.0366667	0.13	0.17	0	0.1	0	0	0	0
EVM0001387	-	MEturquoise	13.1	15.85	17.41	15.4533	26.36	23.59	29.05	26.3333	15.52	15.45	14.3	15.09	14.7	22.94	26.43	21.3567	25.63	23.64	21.73	23.6667	24.48	18.33	23.93	22.2467	18.26	17.77	17.26	17.7633	25.61	25.52	17.31	22.8133	15.87	14.23	11.56	13.8867	UTP--glucose-1-phosphate uridylyltransferase OS=Musa acuminata OX=4641 GN=UGPA PE=2 SV=1
EVM0001388	-	MEgreen	0	0	0	0	0	0	0	0	0	0.6	0	0.2	0	0	0	0	0.09	0	0	0.03	0	0.19	0	0.0633333	0	0	0	0	0	0	0	0	0.54	1.39	0.24	0.723333	Protein SRG1 OS=Arabidopsis thaliana OX=3702 GN=SRG1 PE=2 SV=1
EVM0001389	-	MEbrown	49.69	76.4	68.62	64.9033	84.33	70.81	98.19	84.4433	41.38	42.26	37.96	40.5333	32.75	81.8	90.61	68.3867	50.52	57.31	98.96	68.93	27.8	28.93	46.1	34.2767	52	77.61	75.2	68.27	63.35	76.62	65.66	68.5433	43.19	30.5	52.04	41.91	Malate dehydrogenase, chloroplastic OS=Arabidopsis thaliana OX=3702 GN=At3g47520 PE=1 SV=1
EVM0001391	-	-	0	0	0	0	0	0	0	0	0	0	0	0	0	0	0	0	0	0	0	0	0	0	0	0	0	0	0.15	0.05	0.18	0	0	0.06	0	0	0	0	MLO-like protein 8 OS=Arabidopsis thaliana OX=3702 GN=MLO8 PE=1 SV=2
EVM0001392	-	MEblue	0.07	0	0	0.0233333	0.12	0.13	0	0.0833333	0	0.06	0	0.02	0	0.48	0.53	0.336667	0.07	0.26	0	0.11	0.33	0	0.76	0.363333	0.13	0.19	0	0.106667	0.3	0.19	0.07	0.186667	0	0.07	0	0.0233333	Pentatricopeptide repeat-containing protein At1g09190 OS=Arabidopsis thaliana OX=3702 GN=PCMP-E70 PE=2 SV=1
EVM0001393	-	MEturquoise	0	0.18	0.35	0.176667	0.06	0.13	0.52	0.236667	0.27	0.06	0	0.11	0.13	0.06	0	0.0633333	0	0.07	0.07	0.0466667	0.07	0.21	0.23	0.17	0.13	0	0.26	0.13	0.15	0.06	0.07	0.0933333	0.4	0.15	0.09	0.213333	Probable disease resistance protein At5g66900 OS=Arabidopsis thaliana OX=3702 GN=At5g66900 PE=3 SV=1
EVM0001394	-	-	0	0	0	0	0.04	0	0	0.0133333	0.14	0	0	0.0466667	0	0.04	0.05	0.03	0	0	0	0	0.05	0	0	0.0166667	0	0	0	0	0	0	0	0	0	0	0	0
EVM0001395	-	MEbrown	0	0.06	0	0.02	0.06	0	0.06	0.04	13.5	8.25	9.05	10.2667	0	0	0.06	0.02	0.2	0.07	0.33	0.2	8.39	11.6	5.26	8.41667	0.26	0.12	0.06	0.146667	0	0.06	0.26	0.106667	11.12	12.1	9.81	11.01	DNA damage-repair/toleration protein DRT100 OS=Arabidopsis thaliana OX=3702 GN=DRT100 PE=2 SV=2
EVM0001396	-	MEturquoise	5.24	7.04	8.5	6.92667	10.91	10.63	10.38	10.64	9.76	9.07	6.85	8.56	7.01	11.23	11.57	9.93667	14.07	12.93	11.57	12.8567	10.39	10.81	11.38	10.86	7.21	9.79	8.39	8.46333	12.8	10.14	7.64	10.1933	7.5	6.83	6.57	6.96667	Probable protein arginine N-methyltransferase 6 OS=Arabidopsis thaliana OX=3702 GN=PRMT6 PE=2 SV=1
EVM0001397	-	MEblue	2.88	3.41	4.59	3.62667	6.9	5.13	6.05	6.02667	5.16	9.44	9.58	8.06	2.49	7.42	7.12	5.67667	10.85	11.03	11.62	11.1667	31.38	7.17	17.18	18.5767	5.36	6.49	6.15	6	7.07	5.35	5.75	6.05667	7.53	6.01	7.7	7.08	Beta-glucosidase BoGH3B OS=Bacteroides ovatus (strain ATCC 8483 / DSM 1896 / JCM 5824 / NCTC 11153) OX=411476 GN=BACOVA_02659 PE=1 SV=1
EVM0001398	-	MEblue	8.1	10.31	12.91	10.44	18.87	13.3	12.59	14.92	10.97	29.81	12.29	17.69	8.13	4.56	15.76	9.48333	21.83	18.84	8.98	16.55	37.07	24.86	33.24	31.7233	10.92	9	22.09	14.0033	16.93	13.52	5.63	12.0267	22.91	16.47	12.14	17.1733	Serine carboxypeptidase-like 46 OS=Arabidopsis thaliana OX=3702 GN=SCPL46 PE=2 SV=1
EVM0001399	-	MEblue	0	0	1.81	0.603333	0	0	0	0	0	1.35	0	0.45	0.32	0	1.19	0.503333	0	1.95	0	0.65	3.06	3.86	1.88	2.93333	1.2	0.52	2.34	1.35333	1.1	3.18	0.77	1.68333	0	0	0	0
EVM0001401	-	MEturquoise	2.56	7.22	6.84	5.54	12.03	10.52	13.87	12.14	7.7	6.96	8.9	7.85333	2.99	11.11	11.08	8.39333	12.36	11.19	11.03	11.5267	10.9	5.26	6.94	7.7	8.11	11.17	9.1	9.46	9.57	9.91	9.87	9.78333	8.23	6.1	9.14	7.82333	UDP-D-xylose:L-fucose alpha-1,3-D-xylosyltransferase MGP4 OS=Arabidopsis thaliana OX=3702 GN=MGP4 PE=2 SV=1
EVM0001402	-	-	0.83	0.25	0	0.36	0	0	0	0	0	0	0	0	0	0	0	0	0	0.56	0	0.186667	0	0	0	0	0.28	0.53	0	0.27	0	0	0	0	0	0	0	0
EVM0001406	-	MEbrown	0.92	1.87	1.52	1.43667	1.93	0.52	1.55	1.33333	4.54	3.5	4.8	4.28	1.7	1.02	1.39	1.37	2.17	1.59	1.97	1.91	4.81	4.45	5.29	4.85	1.8	1.77	1.76	1.77667	1.5	1.69	2.01	1.73333	3.93	3.3	3.89	3.70667	Probable E3 ubiquitin-protein ligase RNF217 OS=Mus musculus OX=10090 GN=Rnf217 PE=3 SV=2
EVM0001407	-	MEred	93.34	131.77	134.92	120.01	84.05	56.28	107.64	82.6567	35.76	41.93	27.36	35.0167	71.93	207.71	175.45	151.697	82.01	82.73	104.83	89.8567	26.71	17.11	26.96	23.5933	161.1	124.64	132.6	139.447	71.65	117.27	58.52	82.48	48.68	58.88	62.35	56.6367	Peroxiredoxin-2E, chloroplastic OS=Arabidopsis thaliana OX=3702 GN=PRXIIE PE=1 SV=2
EVM0001409	-	MEbrown	7.02	12.09	18.91	12.6733	24.33	25.79	15.83	21.9833	12.34	10.39	11.97	11.5667	17.15	24.98	22.18	21.4367	11.9	19.07	16.67	15.88	6.09	5.58	6.78	6.15	24.16	21.46	23.91	23.1767	37	33.14	9.27	26.47	8.63	6.87	9.48	8.32667	Putative E3 ubiquitin-protein ligase LIN-1 OS=Lotus japonicus OX=34305 GN=CERBERUS PE=2 SV=2
EVM0001410	-	MEred	110.54	94.29	122.67	109.167	83.29	90	72.28	81.8567	92.65	87.72	88.55	89.64	117.04	137.33	169.13	141.167	131.27	125.79	106.71	121.257	64.9	96.2	86.99	82.6967	144.15	133.95	138.36	138.82	125.88	124.59	73.81	108.093	84.83	80.75	96.34	87.3067	BAG family molecular chaperone regulator 7 OS=Arabidopsis thaliana OX=3702 GN=BAG7 PE=1 SV=1
EVM0001412	-	-	0.07	0.06	0	0.0433333	0	0.06	0.19	0.0833333	0	0	0	0	0	0	0.2	0.0666667	0.14	0	0	0.0466667	0.13	0	0.08	0.07	0.07	0	0	0.0233333	0	0.06	0	0.02	0.07	0	0	0.0233333	Acetylajmalan esterase OS=Rauvolfia serpentina OX=4060 GN=AAE PE=1 SV=1
EVM0001413	-	MEblue	0.37	0.65	0.32	0.446667	0.84	1.56	1.27	1.22333	1.43	3.92	2.56	2.63667	0.55	0.28	0.49	0.44	4.04	2.35	0.89	2.42667	8.47	4.99	1.72	5.06	0.37	0.65	0.06	0.36	0.98	0.36	1.44	0.926667	2.36	2.6	3.88	2.94667	SufE-like protein 2, chloroplastic OS=Arabidopsis thaliana OX=3702 GN=SUFE2 PE=2 SV=1
EVM0001414	-	MEpink	0	0	0.33	0.11	0	0.31	0	0.103333	0	0	0	0	0	0.86	0	0.286667	0.97	0	0	0.323333	0	0	0	0	0	0	0.93	0.31	1.43	0	0.96	0.796667	0.96	0	0	0.32
EVM0001416	-	MEturquoise	0.08	0.15	0.52	0.25	0.68	0.44	0.57	0.563333	0.08	0.4	0.38	0.286667	0.29	0.37	0.87	0.51	1.35	1.04	0.59	0.993333	0.33	0.56	0.72	0.536667	0.46	0.55	0.28	0.43	0.61	0.69	0.21	0.503333	0.12	0.32	0.06	0.166667	Pentatricopeptide repeat-containing protein At4g32430, mitochondrial OS=Arabidopsis thaliana OX=3702 GN=PCMP-E40 PE=2 SV=1
EVM0001418	-	MEgreen	111.72	119.14	106.89	112.583	107.85	109.89	105.79	107.843	99.56	151.93	143.55	131.68	110.87	98.04	98.54	102.483	103.24	118.51	97.97	106.573	116.05	95.09	114.78	108.64	98.3	126.16	97.51	107.323	115.59	131.19	82.88	109.887	139.18	164.48	132.86	145.507	Serine/threonine-protein kinase SAPK7 OS=Oryza sativa subsp. japonica OX=39947 GN=SAPK7 PE=2 SV=2
EVM0001419	-	MEgreen	5.98	5.67	4.75	5.46667	5.05	5.64	4.28	4.99	2.76	4.44	1.44	2.88	9.51	4.24	4.22	5.99	5.44	3.45	6.25	5.04667	4.5	5.58	7.33	5.80333	6.08	4.63	4.22	4.97667	6.8	9.89	3.64	6.77667	1.65	3.55	4.81	3.33667	RNA-binding protein NOB1 OS=Bos taurus OX=9913 GN=NOB1 PE=2 SV=1
EVM0001420	-	-	0	0	0	0	0	0	0	0	0.12	0.12	0.14	0.126667	0	0	0	0	0	0	0	0	0.25	0	1.15	0.466667	0	0	0	0	0	0	0	0	0	0.41	0	0.136667	Noroxomaritidine synthase OS=Narcissus aff. pseudonarcissus MK-2014 OX=1540222 GN=Cyp96T1 PE=1 SV=1
EVM0001421	-	MEpink	2.35	1.72	1.86	1.97667	5.85	3.3	15.32	8.15667	1.28	0.24	1.17	0.896667	10.63	1.68	2.2	4.83667	0.35	12.74	4.6	5.89667	1.02	0.89	0	0.636667	24.61	36.47	62.77	41.2833	35.37	32.1	0.6	22.69	0.94	1.78	1.81	1.51	Chlorophyllase-1 OS=Arabidopsis thaliana OX=3702 GN=CLH1 PE=1 SV=1
EVM0001422	-	-	0.11	0	0.06	0.0566667	0.05	0.11	0.27	0.143333	0.27	0.05	0.19	0.17	0.16	0.05	0.22	0.143333	0.06	0	0	0.02	0.05	0.11	0.06	0.0733333	0	0	0	0	0.06	0	0	0.02	0	0.06	0	0.02
EVM0001423	-	MEturquoise	124.18	158.8	132.85	138.61	195.13	170.77	178.87	181.59	77.97	69.74	61.63	69.78	117.4	207.2	182.99	169.197	169.77	176.28	225.86	190.637	44.63	47.87	62.87	51.79	196.06	187.1	193.23	192.13	154.14	190.99	177.52	174.217	91.82	95.07	140.86	109.25
EVM0001426	-	-	0	0	0	0	0.08	0	0	0.0266667	0	0	0	0	0	0	0	0	0	0	0	0	0	0.09	0	0.03	0	0	0	0	0	0	0	0	0	0	0	0	Transposon Ty3-I Gag-Pol polyprotein OS=Saccharomyces cerevisiae (strain ATCC 204508 / S288c) OX=559292 GN=TY3B-I PE=3 SV=2
EVM0001427	-	-	0	0	0	0	0	0	0	0	0	0.1	0	0.0333333	0	0	0	0	0	0	0	0	0	0	0	0	0	0	0	0	0	0	0	0	0	0	0	0	Probable WRKY transcription factor 56 OS=Arabidopsis thaliana OX=3702 GN=WRKY56 PE=2 SV=1
EVM0001428	-	MEturquoise	7.54	9.5	9.65	8.89667	11.42	10.56	12.2	11.3933	8.57	5.31	7.6	7.16	7.51	10.14	11.55	9.73333	17	20.14	11.68	16.2733	11.67	7.5	11.82	10.33	13.05	13.9	12.61	13.1867	16.95	20.29	12.43	16.5567	7.74	6.31	7.61	7.22	Protein FAR1-RELATED SEQUENCE 5 OS=Arabidopsis thaliana OX=3702 GN=FRS5 PE=1 SV=1
EVM0001429	-	-	0	0	0	0	0.13	0.14	0	0.09	0.07	0	0	0.0233333	0	0	0.07	0.0233333	0	0	0	0	0	0	0	0	0	0.07	0	0.0233333	0	0	0	0	0	0	0	0	UDP-glycosyltransferase 83A1 OS=Arabidopsis thaliana OX=3702 GN=UGT83A1 PE=2 SV=1
EVM0001430	-	MEblue	0	0	0	0	0	0	0	0	0	0.32	0	0.106667	0	0	0	0	0	0.13	0	0.0433333	0.86	0.14	1.83	0.943333	0	0.13	0.45	0.193333	0.74	0.39	0	0.376667	0.2	0.15	0.7	0.35	Probable protein phosphatase 2C 12 OS=Oryza sativa subsp. japonica OX=39947 GN=Os02g0224100 PE=2 SV=1
EVM0001431	-	-	0.4	0	0	0.133333	0.18	0	0	0.06	0	0	0	0	0	0.54	0	0.18	0	0	0	0	0	0.21	0	0.07	0.2	0	0	0.0666667	0.23	0	0	0.0766667	0	0.44	0.27	0.236667	Universal stress protein MJ0531 OS=Methanocaldococcus jannaschii (strain ATCC 43067 / DSM 2661 / JAL-1 / JCM 10045 / NBRC 100440) OX=243232 GN=MJ0531 PE=3 SV=1
EVM0001432	-	MEpink	0.82	0.34	0.45	0.536667	0.47	0.17	0.42	0.353333	0.17	0.17	0.1	0.146667	0.6	1.33	0.39	0.773333	0	0.26	0.27	0.176667	0	0	0	0	1.57	1.7	0.98	1.41667	3.62	1.78	0	1.8	0	0.1	2.08	0.726667	Cytochrome P450 90B1 OS=Arabidopsis thaliana OX=3702 GN=CYP90B1 PE=1 SV=2
EVM0001433	-	MEturquoise	23.2	33.84	23.82	26.9533	30.73	24.91	30.02	28.5533	23.88	26.97	24.72	25.19	27.93	37.19	47.73	37.6167	38.07	35.23	38.88	37.3933	19.98	23.83	29.79	24.5333	31.75	33.61	35.45	33.6033	25.46	26.64	29.26	27.12	28.14	27.78	33.16	29.6933
EVM0001435	-	MEred	203.84	281.72	268.03	251.197	173.24	152.69	212.21	179.38	72.38	86.17	84.14	80.8967	233.03	309.39	265.86	269.427	81.84	118.95	159.11	119.967	73.4	62.52	101.91	79.2767	298.76	264.73	256.67	273.387	173.53	285.68	111.12	190.11	98.15	79.8	120.93	99.6267	Nucleoside diphosphate kinase 1 OS=Arabidopsis thaliana OX=3702 GN=NDK1 PE=1 SV=1
EVM0001436	-	MEyellow	1.85	6.58	6.35	4.92667	14.29	15.16	17.39	15.6133	17.38	16.92	16.23	16.8433	2.18	7.48	19.85	9.83667	15.07	15.09	22.9	17.6867	10.62	14.29	15.3	13.4033	12.9	12.3	17.27	14.1567	13.33	20.54	20.8	18.2233	10.21	13.03	24.99	16.0767	CBL-interacting serine/threonine-protein kinase 1 OS=Arabidopsis thaliana OX=3702 GN=CIPK1 PE=1 SV=2
EVM0001437	-	MEturquoise	9.76	12.86	12.62	11.7467	14.37	17.08	15.14	15.53	18.57	14.9	18.82	17.43	15.84	19.35	19.62	18.27	22.1	20.22	20.6	20.9733	12.82	14.37	15.84	14.3433	20.01	16.81	17.45	18.09	14.05	16.82	13.62	14.83	12.63	12.28	15.45	13.4533	Protein BASIC PENTACYSTEINE4 OS=Arabidopsis thaliana OX=3702 GN=BPC4 PE=1 SV=1
EVM0001438	-	MEyellow	3.71	4.47	4.52	4.23333	10.04	10.27	9.79	10.0333	9.75	11.63	10.27	10.55	3.78	8	13.05	8.27667	13.11	12.04	12.04	12.3967	13.36	13.16	14.6	13.7067	7.33	8.29	9.01	8.21	8.72	8.18	9.23	8.71	9.07	8.61	7.15	8.27667	Uncharacterized protein At5g03900, chloroplastic OS=Arabidopsis thaliana OX=3702 GN=At5g03900 PE=2 SV=2
EVM0001439	-	MEblue	5.31	10.18	5.17	6.88667	7.41	4.73	7.73	6.62333	10.79	9.66	3.98	8.14333	5.94	9.9	7.8	7.88	12.12	9.99	9.62	10.5767	14.03	8.47	10.67	11.0567	7.23	8.26	6.31	7.26667	9.02	7.18	5.74	7.31333	7.46	7.85	5.61	6.97333
EVM0001440	-	MEblue	7.32	4.71	11.26	7.76333	10.07	6.3	4.16	6.84333	8.5	11.2	12.18	10.6267	7.96	6.2	4.92	6.36	9.27	11	7	9.09	34.72	25.14	16.13	25.33	11.07	6.96	12.2	10.0767	11.56	11.66	3.57	8.93	13.71	12.16	8.34	11.4033	Protein REVERSION-TO-ETHYLENE SENSITIVITY1 OS=Arabidopsis thaliana OX=3702 GN=RTE1 PE=1 SV=1
EVM0001441	-	-	0	0	0	0	0	0	0	0	0	0	0	0	0	0	0	0	0	0	0	0	0	0	0	0	0	0	0	0	0	0	0	0	0	0	0	0	Peroxidase 24 OS=Arabidopsis thaliana OX=3702 GN=PER24 PE=2 SV=1
EVM0001442	-	MEbrown	9.12	20.3	0.11	9.84333	3.89	9.05	0.42	4.45333	2.05	1.75	2.83	2.21	38.78	0	0.11	12.9633	5.79	0	8.22	4.67	0	0	0	0	0	6.74	0	2.24667	6.52	0.1	0.22	2.28	0	0	2.86	0.953333
EVM0001443	-	MEred	5.67	10.29	12.49	9.48333	24.6	15.57	19.16	19.7767	0.06	0	0	0.02	4.18	35.47	47.59	29.08	11.15	17.76	7.49	12.1333	0	0	0	0	21.39	18.33	31.97	23.8967	40.05	17.46	0.92	19.4767	0	0.76	0	0.253333	Probable pectinesterase 68 OS=Arabidopsis thaliana OX=3702 GN=PME68 PE=2 SV=1
EVM0001444	-	MEblue	0.19	0	0.3	0.163333	0.13	0.09	0.05	0.09	1.19	0.77	0.33	0.763333	0.09	0.04	0.14	0.09	0.48	1.23	0.73	0.813333	11.11	4.22	0.55	5.29333	0.05	0.09	0.09	0.0766667	0.27	0.05	0.81	0.376667	0.19	0.26	0.51	0.32	Probable pectinesterase/pectinesterase inhibitor 51 OS=Arabidopsis thaliana OX=3702 GN=PME51 PE=2 SV=1
EVM0001447	-	-	0	0	0	0	0	0	0	0	0	0	0	0	0	0	0	0	0	0	0	0	0	0	0	0	0	0	0	0	0	0	0	0	0	0	0	0
EVM0001450	-	MEred	1.58	3.35	2.5	2.47667	4.12	3.46	3.35	3.64333	0.31	0.12	0	0.143333	3.33	9.69	12.47	8.49667	1.69	4.85	2.26	2.93333	0	0	0	0	8.78	4.91	9.56	7.75	6.02	2.88	0.12	3.00667	0.06	0.07	0	0.0433333	SHUGOSHIN 2 OS=Arabidopsis thaliana OX=3702 GN=SGO2 PE=2 SV=1
EVM0001451	-	-	0	0	0	0	0	0	0	0	0	0	0	0	0	0	0	0	0	0	0	0	0	0	0	0	0	0.02	0	0.00666667	0	0	0	0	0	0	0	0	ABC transporter C family member 9 OS=Arabidopsis thaliana OX=3702 GN=ABCC9 PE=2 SV=2
EVM0001452	-	-	0	0	0	0	0	0	0	0	0	0	0	0	0	0	0	0	0	0	0	0	0	0	0	0	0	0	0	0	0	0	0	0	0	0	0	0	Glutamate receptor 3.4 OS=Arabidopsis thaliana OX=3702 GN=GLR3.4 PE=2 SV=2
EVM0001453	-	MEblue	0	0	0	0	0	0	0	0	0	0	0.57	0.19	0	0	1.89	0.63	0	0	0.1	0.0333333	0.4	0.63	1.15	0.726667	0	0.19	0	0.0633333	0	0	0	0	0.3	0	0.13	0.143333	Solute carrier family 35 member F2 OS=Homo sapiens OX=9606 GN=SLC35F2 PE=1 SV=1
EVM0001454	-	-	0	0	0	0	0	0	0	0	0	0	0	0	0.03	0	0	0.01	0	0	0	0	0	0	0	0	0	0	0	0	0	0	0	0	0	0	0	0	Transposon TX1 uncharacterized 149 kDa protein OS=Xenopus laevis OX=8355 PE=4 SV=1
EVM0001455	-	MEturquoise	18.73	22.75	16.85	19.4433	35.09	35.46	39.53	36.6933	30.27	25.6	33.01	29.6267	18.92	32.59	43.42	31.6433	40.06	49.54	37.39	42.33	23.61	21.44	24.87	23.3067	31.22	33.06	37.39	33.89	38.9	25.81	27.71	30.8067	20.24	22.4	26.85	23.1633	CLP protease regulatory subunit CLPX1, mitochondrial OS=Arabidopsis thaliana OX=3702 GN=CLPX1 PE=2 SV=1
EVM0001456	-	MEred	13.34	9.29	14.66	12.43	6.28	4.52	5.74	5.51333	7.35	6.2	9.16	7.57	13.2	8.99	7.66	9.95	9.2	9.98	4.85	8.01	7.07	4.08	6.9	6.01667	26	7.87	10.98	14.95	8.02	11.6	4.88	8.16667	5.91	5.25	5.19	5.45	Probable transcription factor At5g28040 OS=Arabidopsis thaliana OX=3702 GN=At5g28040 PE=1 SV=1
EVM0001457	-	-	0	0	0	0	0	0	0	0	0	0	0	0	0	0	0	0	0	0	0	0	0	0	0	0	0	0	0	0	1.94	0	0	0.646667	0	0	0	0	Ubiquitin carboxyl-terminal hydrolase 12 OS=Arabidopsis thaliana OX=3702 GN=UBP12 PE=1 SV=2
EVM0001458	-	MEbrown	179.73	179.77	80.77	146.757	76.31	71.25	94.06	80.54	69.01	44.81	60.44	58.0867	64.28	140.72	63.27	89.4233	149.19	128.03	95.06	124.093	88.67	61.69	71.85	74.07	197.19	124.88	63.85	128.64	128.16	21.43	70.72	73.4367	55.21	72.4	67.05	64.8867
EVM0001459	-	MEturquoise	10.22	18.83	17.6	15.55	34.17	22.98	34.31	30.4867	21.39	12.31	13.68	15.7933	6.07	43.83	43.09	30.9967	39.94	26.08	34.6	33.54	17.27	17.26	17.56	17.3633	24.61	38.16	39.36	34.0433	27.39	14.08	16.91	19.46	21.79	17.9	13.76	17.8167	Alpha-N-acetylglucosaminidase OS=Arabidopsis thaliana OX=3702 GN=NAGLU PE=2 SV=1
EVM0001460	-	-	0	0	0	0	0	0	0	0	0	0	0	0	0	0	0	0	0	0	0	0	0	0	0	0	0	0	0	0	0	0	0	0	0	0	0	0	Putative disease resistance protein RGA4 OS=Solanum bulbocastanum OX=147425 GN=RGA4 PE=2 SV=1
EVM0001461	-	MEturquoise	92.24	73.26	101.59	89.03	135.15	120.27	123.87	126.43	91.01	108.68	101.18	100.29	107.86	102.26	126.59	112.237	100.85	165.18	104.18	123.403	102.62	102.44	92.55	99.2033	121.66	130.69	122.29	124.88	130.17	117.18	108.19	118.513	106.45	87.68	66	86.71	Splicing factor U2af large subunit B OS=Nicotiana plumbaginifolia OX=4092 GN=U2AF65B PE=2 SV=1
EVM0001462	-	MEturquoise	0.06	0.04	0.03	0.0433333	0.18	0.24	0.01	0.143333	0.04	0.04	0	0.0266667	0.11	0.13	0.15	0.13	0.36	0.25	0.42	0.343333	0	0	0.01	0.00333333	0.15	0.79	0.33	0.423333	0.06	0.05	0	0.0366667	0.02	0.03	0	0.0166667	Piezo-type mechanosensitive ion channel homolog OS=Arabidopsis thaliana OX=3702 GN=At2g48060/At2g48040/At2g48050 PE=2 SV=1
EVM0001463	-	MEblue	10.89	15.02	3.1	9.67	9.53	26.66	8.89	15.0267	52.62	22.16	14.36	29.7133	12.02	9.39	9.4	10.27	30.47	23.48	16.32	23.4233	70.18	64.05	22.23	52.1533	9.67	10.69	9.3	9.88667	14.7	5.22	6.15	8.69	9.43	11.09	16.03	12.1833	Protein NRT1/ PTR FAMILY 2.11 OS=Arabidopsis thaliana OX=3702 GN=NPF2.11 PE=1 SV=1
EVM0001464	-	MEturquoise	18.93	18.61	60.16	32.5667	14.49	12.75	19.77	15.67	43.92	36.44	55.37	45.2433	5.91	27.8	31.25	21.6533	22.41	21.42	29.77	24.5333	32.45	32.58	42.5	35.8433	16.96	14.68	22.93	18.19	9.64	44.36	29.64	27.88	21.5	46.39	34.23	34.04	Mitochondrial import inner membrane translocase subunit TIM14-1 OS=Arabidopsis thaliana OX=3702 GN=TIM14-1 PE=1 SV=1
EVM0001465	-	MEred	22.95	18.86	29.41	23.74	19.97	17.55	18.21	18.5767	18.42	25.67	21.1	21.73	25.57	24.88	22.49	24.3133	27.65	27.39	19.27	24.77	19.53	15.98	13.08	16.1967	29.63	21.65	20.73	24.0033	22.57	26.08	13.15	20.6	17.46	18.53	18.42	18.1367	Protein STABILIZED1 OS=Arabidopsis thaliana OX=3702 GN=STA1 PE=1 SV=1
EVM0001467	-	MEgreen	0	0	0	0	0	0	0	0	0.17	0	0.29	0.153333	0.08	0	0.08	0.0533333	0.86	0.17	0.26	0.43	0	0	0.1	0.0333333	0.09	0.24	0	0.11	0.19	0.33	0.34	0.286667	0.94	0.09	0.68	0.57	Secoisolariciresinol dehydrogenase (Fragment) OS=Forsythia intermedia OX=55183 PE=1 SV=1
EVM0001468	-	MEyellow	88.72	49.5	42.71	60.31	55.02	38.53	21.7	38.4167	27.45	29.08	30.82	29.1167	118.08	24	18.51	53.53	15.35	20.85	15.04	17.08	17.74	23.59	23.31	21.5467	51.53	24.2	29.97	35.2333	42.11	56.95	19.98	39.68	26.24	31.14	24.65	27.3433	Tetratricopeptide repeat protein 38 OS=Homo sapiens OX=9606 GN=TTC38 PE=1 SV=1
EVM0001469	-	MEyellow	161.39	93.31	68.46	107.72	43.23	21.57	17.12	27.3067	0.67	1.35	1.36	1.12667	129.84	31.52	4.5	55.2867	12.68	14.82	8.78	12.0933	4.55	3.72	5.9	4.72333	91.64	26.25	35.55	51.1467	55.13	85.56	9.78	50.1567	4.09	3.44	7.2	4.91	Aspartate aminotransferase, mitochondrial OS=Arabidopsis thaliana OX=3702 GN=ASP1 PE=1 SV=1
EVM0001470	-	MEturquoise	10.81	13.84	12.6	12.4167	20.58	20.47	20.84	20.63	10.89	14.99	12.76	12.88	11.15	15.55	17.83	14.8433	18.75	28.67	21.45	22.9567	13.21	16.65	17.47	15.7767	14.18	16.25	14.08	14.8367	17.05	20.23	16.81	18.03	11.06	9.11	11.36	10.51
EVM0001471	-	MEbrown	27.72	24.06	18.38	23.3867	23.14	19.33	20.73	21.0667	2.44	2.69	3.88	3.00333	19.76	14.44	10.29	14.83	8.13	13.03	8.48	9.88	4.49	2.41	5.23	4.04333	17.35	14.71	12.94	15	27.02	25.01	7.4	19.81	3.33	3.53	5.27	4.04333	Protein FAR1-RELATED SEQUENCE 5 OS=Arabidopsis thaliana OX=3702 GN=FRS5 PE=1 SV=1
EVM0001473	-	MEyellow	1.45	0	1.34	0.93	0.83	0.71	0.36	0.633333	0.37	0.35	0	0.24	2.53	0.66	0.18	1.12333	0.19	0	0	0.0633333	0.92	0	0.42	0.446667	0.55	0	0	0.183333	0.83	0.72	0	0.516667	0.74	0	0.49	0.41	Probable leucine-rich repeat receptor-like protein kinase At5g63930 OS=Arabidopsis thaliana OX=3702 GN=At5g63930 PE=2 SV=1
EVM0001474	-	MEyellow	13.04	1.34	2.49	5.62333	2.02	0.89	0.79	1.23333	0	0.54	0	0.18	6.5	0.32	0.3	2.37333	0.98	1.32	0.73	1.01	0.77	1.38	1.4	1.18333	1.38	0.53	0.94	0.95	1.2	1.73	0.15	1.02667	0.1	0.17	0	0.09	Protein BIG GRAIN 1-like A OS=Arabidopsis thaliana OX=3702 GN=At3g13980 PE=3 SV=1
EVM0001475	-	MEblue	56.83	64	52.98	57.9367	56.35	64	57.49	59.28	76.56	71.07	75.65	74.4267	71.3	62.36	67.5	67.0533	109.47	103.46	64.16	92.3633	87.13	87.8	97.07	90.6667	70.46	59.54	56.58	62.1933	63.84	60.35	57.57	60.5867	56.58	74.34	63.78	64.9	Ubiquitin-conjugating enzyme E2 35 OS=Arabidopsis thaliana OX=3702 GN=UBC35 PE=1 SV=1
EVM0001476	-	MEturquoise	3.31	3.27	3.41	3.33	5.7	4.03	5.23	4.98667	4.95	5.26	4.77	4.99333	1.83	3.86	5.14	3.61	6.95	4.4	9.48	6.94333	3.53	4.05	4.28	3.95333	4.39	4.92	3.87	4.39333	4.45	4.41	5.9	4.92	4.5	3.39	6.61	4.83333	Bifunctional dihydrofolate reductase-thymidylate synthase OS=Zea mays OX=4577 GN=DRTS PE=2 SV=1
EVM0001477	-	MEyellow	0.57	0.87	1.37	0.936667	1.49	1.84	2.49	1.94	2.65	2.92	3.97	3.18	1.62	2.08	2.05	1.91667	4.2	3.95	2.19	3.44667	3.98	2.93	3.23	3.38	1.99	1.41	0.81	1.40333	3.15	2.09	1.41	2.21667	2.56	2.18	3.4	2.71333	F-box/kelch-repeat protein At3g06240 OS=Arabidopsis thaliana OX=3702 GN=At3g06240 PE=2 SV=1
EVM0001479	-	MEblue	0.29	0.71	0.77	0.59	0.91	0.32	0.4	0.543333	14.07	1.54	1.57	5.72667	0.96	0.56	0.94	0.82	2.84	1.34	0.67	1.61667	20.88	2.45	0.92	8.08333	1.01	0.28	0.81	0.7	0.93	0.61	0.09	0.543333	0.83	2.07	0.28	1.06	G-type lectin S-receptor-like serine/threonine-protein kinase At1g34300 OS=Arabidopsis thaliana OX=3702 GN=At1g34300 PE=1 SV=1
EVM0001482	-	MEturquoise	8	10.56	13.09	10.55	8.59	14.08	12.6	11.7567	10	6.78	13.65	10.1433	7.88	12.4	17.58	12.62	19.04	19.72	10.26	16.34	10.38	6.71	10.83	9.30667	17.12	15.67	13.66	15.4833	19.15	21.98	8.81	16.6467	10.73	13.77	10.03	11.51
EVM0001483	-	MEblack	0	0.31	0	0.103333	0	0	0	0	0.35	0.51	0.61	0.49	0	0.24	0.26	0.166667	0.54	0.09	0	0.21	0.27	0.46	0.1	0.276667	0	0	0	0	0	0	0.09	0.03	0	0	0	0	Pentatricopeptide repeat-containing protein At5g18950 OS=Arabidopsis thaliana OX=3702 GN=At5g18950 PE=2 SV=2
EVM0001484	-	MEbrown	5.55	4.34	7.93	5.94	7.58	8.39	8.03	8	35.38	32.64	27.14	31.72	4.55	6.57	13.59	8.23667	15.3	14.03	12.95	14.0933	32.8	49.62	33.77	38.73	8.06	8.49	7.75	8.1	11.31	10.47	15.91	12.5633	38.55	35.3	22.23	32.0267	Sn1-specific diacylglycerol lipase beta OS=Rattus norvegicus OX=10116 GN=Daglb PE=1 SV=1
EVM0001485	-	MEgreen	10.6	9.68	8.55	9.61	8.19	9.31	6.15	7.88333	16.55	12.56	18.16	15.7567	16.84	7.07	14.63	12.8467	13.06	17.58	17.46	16.0333	11.41	10.63	15.59	12.5433	11.21	9.87	13.71	11.5967	9.3	7.18	11.93	9.47	26.08	11.92	24.06	20.6867	Digalactosyldiacylglycerol synthase 2, chloroplastic OS=Lotus japonicus OX=34305 GN=DGD2 PE=2 SV=1
EVM0001487	-	-	0	0	0	0	0	0	0	0	0	0.12	0	0.04	0	0	0	0	0	0	0	0	0	0	0	0	0	0	0	0	0	0.04	0	0.0133333	0	0	0	0	ABC transporter G family member 23 OS=Arabidopsis thaliana OX=3702 GN=ABCG23 PE=2 SV=1
EVM0001488	-	MEturquoise	17.31	22.85	18.83	19.6633	27.89	23.05	31.03	27.3233	21.47	20.96	20.15	20.86	12.18	27.36	27.46	22.3333	23.01	30.18	27.89	27.0267	19.94	14.41	22.94	19.0967	16.57	24.13	17.79	19.4967	23.84	19.55	21.34	21.5767	17.01	16.23	21.84	18.36	ER membrane protein complex subunit 2 OS=Danio rerio OX=7955 GN=emc2 PE=2 SV=1
EVM0001489	-	MEred	14871.8	1973.76	1588.81	6144.78	2189.14	7468.23	10196.9	6618.1	17504	7372	2231.1	9035.72	3726.51	511.54	221.82	1486.62	128.76	3588.07	15440.9	6385.92	229.29	3457.66	1359.9	1682.28	144.55	585.45	4961.48	1897.16	383.48	2372.55	35698.2	12818.1	6631.63	8838.58	14943.8	10138	Legumin A OS=Gossypium hirsutum OX=3635 GN=LEGA PE=2 SV=2
EVM0001490	-	-	0	0	0	0	0	0	0	0	0	0	0	0	0	0	0	0	0	0	0	0	0	0	0	0	0	0	0	0	0	0	0	0	0	0	0	0
EVM0001491	-	MEbrown	58.73	66.03	58.72	61.16	65.66	63.58	50.28	59.84	37.41	46.79	47.25	43.8167	48.14	72.05	57.68	59.29	78.18	78.41	40.52	65.7033	59.01	42.66	46.7	49.4567	67.74	51.09	50.56	56.4633	98.84	80.53	24.3	67.89	41.83	37.42	37.77	39.0067	Long chain base biosynthesis protein 2a OS=Oryza sativa subsp. japonica OX=39947 GN=Os11g0516000 PE=2 SV=1
EVM0001492	-	MEbrown	0.05	0.04	0.05	0.0466667	0.18	0.05	0.1	0.11	1.94	0.63	0.76	1.11	0.05	0	0.1	0.05	0.72	0.1	0.1	0.306667	4.95	2.12	0.47	2.51333	0	0.1	0	0.0333333	0.17	0.1	0.36	0.21	1.58	0.9	4.93	2.47	Probable receptor-like protein kinase At1g33260 OS=Arabidopsis thaliana OX=3702 GN=At1g33260 PE=2 SV=1
EVM0001493	-	MEyellow	0.91	1.16	1.97	1.34667	3.3	3.23	2.96	3.16333	2.45	2.72	3.55	2.90667	0.85	2.56	2.08	1.83	4.85	3.13	2.9	3.62667	3.92	3	3.84	3.58667	1.9	2.24	1.94	2.02667	4.36	3.33	2.77	3.48667	3.71	2.66	1.95	2.77333	Pentatricopeptide repeat-containing protein At1g25360 OS=Arabidopsis thaliana OX=3702 GN=PCMP-H74 PE=2 SV=1
EVM0001494	-	MEturquoise	0.32	0.32	0	0.213333	0	0.36	0.09	0.15	0	0.26	0	0.0866667	0.32	0.54	0	0.286667	0.05	0.69	0	0.246667	0	0.05	0.26	0.103333	0.18	0.13	0.22	0.176667	0.67	0.22	0.28	0.39	0.09	0.2	0.18	0.156667	Thymidylate kinase OS=Arabidopsis thaliana OX=3702 GN=ZEU1 PE=2 SV=1
EVM0001495	-	-	0	0	0.08	0.0266667	0	0	0	0	0	0.08	0	0.0266667	0	0	0	0	0	0	0	0	0	0	0	0	0	0	0	0	0	0	0	0	0	0.09	0	0.03
EVM0001496	-	MEyellow	1.02	1.86	2.54	1.80667	3.06	4.85	2.46	3.45667	6.25	5.7	5.17	5.70667	0.93	2.15	2.11	1.73	6.79	3.78	6.08	5.55	4.3	5.66	7.38	5.78	1.9	2.49	2.34	2.24333	3.7	3.3	7.76	4.92	5.47	2.74	4.62	4.27667	RNA polymerase sigma factor sigA OS=Arabidopsis thaliana OX=3702 GN=SIGA PE=1 SV=1
EVM0001497	-	MEyellow	1.09	1.88	0.23	1.06667	0.73	1.14	0.93	0.933333	0	0.28	0.34	0.206667	1.01	1.26	0.22	0.83	0.3	0.15	0.38	0.276667	0.37	0	0	0.123333	0	0.42	0.43	0.283333	0.83	0.43	0.07	0.443333	0.96	0.08	0.2	0.413333	Transposon Ty3-I Gag-Pol polyprotein OS=Saccharomyces cerevisiae (strain ATCC 204508 / S288c) OX=559292 GN=TY3B-I PE=3 SV=2
EVM0001498	-	MEturquoise	13.52	15.96	24.69	18.0567	26.82	17.09	23.09	22.3333	12.19	14.44	10.31	12.3133	10.01	22.59	29.08	20.56	34.78	33.55	25.09	31.14	15.36	12.85	20.65	16.2867	19.93	24.15	21.68	21.92	31.26	35.98	19.96	29.0667	13.72	12.36	17.13	14.4033	Uracil phosphoribosyltransferase OS=Nicotiana tabacum OX=4097 GN=UPP PE=2 SV=1
EVM0001499	-	MEgreen	0	0.46	0.54	0.333333	1.06	1.64	1.4	1.36667	1.18	1.87	0.75	1.26667	0	0.82	0	0.273333	0.4	0.39	0.4	0.396667	0.65	0.27	0.9	0.606667	0.66	0.25	0.13	0.346667	0.44	0.25	1.44	0.71	2.87	2.73	0.17	1.92333	Bifunctional 3-dehydroquinate dehydratase/shikimate dehydrogenase, chloroplastic OS=Arabidopsis thaliana OX=3702 GN=EMB3004 PE=1 SV=1
EVM0001500	-	MEturquoise	42.53	42.11	29.37	38.0033	45.28	39.39	44.28	42.9833	53.55	47.03	49.99	50.19	52.63	16.24	15.65	28.1733	21.2	18.84	31.95	23.9967	27.68	34.65	35.99	32.7733	36.57	29.05	37.94	34.52	22.63	24.47	28.51	25.2033	43.22	27.12	34.37	34.9033	Putative E3 ubiquitin-protein ligase RING1a OS=Arabidopsis thaliana OX=3702 GN=RING1A PE=1 SV=2
EVM0001503	-	MEblue	7.98	9	9.72	8.9	11.04	9.86	7.87	9.59	12.97	15.25	15.08	14.4333	7.42	19.33	24.85	17.2	28.55	19.12	19.78	22.4833	48.79	35.77	27.78	37.4467	19.54	14.34	17.84	17.24	11.64	16.17	8.91	12.24	13.43	15.91	19.33	16.2233	Methyl-CpG-binding domain-containing protein 11 OS=Arabidopsis thaliana OX=3702 GN=MBD11 PE=1 SV=1
EVM0001504	-	MEbrown	0	0.11	0.13	0.08	0	0.09	0.12	0.07	1.01	0.24	0.11	0.453333	0	0	0.16	0.0533333	0.77	0.03	0	0.266667	2.77	0.95	0.04	1.25333	0	0.06	0	0.02	0.07	0	0	0.0233333	1.51	0.97	0.63	1.03667	Receptor-like protein 13 OS=Arabidopsis thaliana OX=3702 GN=RLP13 PE=3 SV=1
EVM0001505	-	MEred	296.91	339.89	252.1	296.3	337.17	290.44	364.96	330.857	151.79	197.08	156.66	168.51	143.07	459.63	551.67	384.79	264.18	380.21	392.87	345.753	239.08	168.33	106.08	171.163	347.87	308.09	364.05	340.003	290.12	334.99	317.08	314.063	187.37	156.68	224.43	189.493	60S acidic ribosomal protein P2-4 OS=Arabidopsis thaliana OX=3702 GN=RPP2D PE=3 SV=1
EVM0001506	-	MEturquoise	3.69	4.85	2.3	3.61333	6.82	5.32	6.36	6.16667	7.17	4.73	2.46	4.78667	4.03	5.52	3	4.18333	6.67	7.46	6.79	6.97333	1.11	3.02	1.91	2.01333	2.32	2.72	2.25	2.43	3.29	1.24	7.06	3.86333	5.05	2.94	8.2	5.39667	Pumilio homolog 12 OS=Arabidopsis thaliana OX=3702 GN=APUM12 PE=2 SV=2
EVM0001507	-	-	0	0	0	0	0	0	0	0	0.04	0.11	0	0.05	0	0	0	0	0	0	0	0	0	0	0.13	0.0433333	0	0	0	0	0	0	0	0	0	0	0	0	Putative disease resistance protein At4g10780 OS=Arabidopsis thaliana OX=3702 GN=At4g10780 PE=3 SV=1
EVM0001509	-	MEbrown	13.71	13.4	14.42	13.8433	11.87	14.41	9.92	12.0667	20.21	19.02	21.3	20.1767	25.61	16.47	12.65	18.2433	16.35	11.6	11.32	13.09	25.25	19.49	18.73	21.1567	16.58	13.57	13.93	14.6933	12.27	12.8	8.61	11.2267	17.93	18.8	12.96	16.5633
EVM0001510	-	MEturquoise	63.61	77.69	65.96	69.0867	100.47	81.41	100.21	94.03	58.57	55.06	66.96	60.1967	47.38	76.96	82.05	68.7967	57.55	80.95	92.14	76.88	55.1	54.1	61.42	56.8733	75.41	78.67	81.22	78.4333	72.72	55.13	75.13	67.66	59.75	60.23	70.32	63.4333	26S proteasome regulatory subunit 7 OS=Prunus persica OX=3760 GN=RPT1 PE=2 SV=1
EVM0001511	-	-	0	0	0	0	0	0	0	0	0	0	0	0	0	0	0	0	0	0	0	0	0	0	0	0	0	0.75	0.77	0.506667	0	0	0	0	0	0	0	0
EVM0001512	-	-	0	0	0	0	0	0	0	0	0.07	0	0	0.0233333	0	0	0	0	0	0	0	0	0	0	0	0	0	0	0	0	0	0	0	0	0	0	0	0	Flavonoid 3'-monooxygenase OS=Arabidopsis thaliana OX=3702 GN=CYP75B1 PE=1 SV=1
EVM0001513	-	MEturquoise	12.4	21.4	20.35	18.05	18.7	18.3	18.85	18.6167	4.64	5.86	9.17	6.55667	10.13	31.64	25.16	22.31	52.72	35	41.14	42.9533	37.78	17.6	24.73	26.7033	22.23	32.35	21.02	25.2	21.76	14.16	18.27	18.0633	6.42	9.88	13.84	10.0467	Fatty acid amide hydrolase OS=Arabidopsis thaliana OX=3702 GN=FAAH PE=1 SV=1
EVM0001514	-	MEturquoise	25.49	14.3	65.28	35.0233	36.67	33.21	38.34	36.0733	30.39	28.58	30.12	29.6967	15.71	26.18	30.45	24.1133	65.18	58.73	30.67	51.5267	36.81	46.57	33.72	39.0333	30.76	37.27	29.89	32.64	64.17	61.33	29.27	51.59	34.16	43.9	23.45	33.8367	Eukaryotic translation initiation factor 2D OS=Oryctolagus cuniculus OX=9986 GN=EIF2D PE=1 SV=1
EVM0001515	-	-	0	0	0	0	0.09	0	0	0.03	0	0	0	0	0	0	0	0	0	0	0	0	0	0	0	0	0	0	0	0	0	0	0	0	0	0	0	0	Transposon Ty3-I Gag-Pol polyprotein OS=Saccharomyces cerevisiae (strain ATCC 204508 / S288c) OX=559292 GN=TY3B-I PE=3 SV=2
EVM0001516	-	MEred	3.65	6.2	4.38	4.74333	9.49	6.71	6.99	7.73	0.21	2.93	0.05	1.06333	8.49	13.08	11.02	10.8633	6.66	6.96	3.25	5.62333	4.52	2.53	4.21	3.75333	9.61	5.25	9.72	8.19333	10.12	4.64	0.13	4.96333	8.09	3.47	4.12	5.22667	Cell division cycle 20.1, cofactor of APC complex OS=Arabidopsis thaliana OX=3702 GN=CDC20-1 PE=1 SV=1
EVM0001518	-	MEyellow	0.41	0.36	3.65	1.47333	0.75	2	2.41	1.72	3.31	3.56	1.65	2.84	0.2	2.41	2.25	1.62	1.89	4.53	2.53	2.98333	3.11	3.23	4.04	3.46	2.49	1.57	1.01	1.69	3.48	6.84	1.04	3.78667	1.03	2.73	2.19	1.98333
EVM0001519	-	-	0	0	0	0	0.05	0	0	0.0166667	0	0	0	0	0	0	0	0	0	0	0	0	0	0	0	0	0	0	0	0	0	0	0	0	0	0	0	0	Guard cell S-type anion channel SLAC1 OS=Arabidopsis thaliana OX=3702 GN=SLAC1 PE=1 SV=1
EVM0001520	-	MEpink	0.99	0.73	1.13	0.95	0.98	0.73	0.57	0.76	1.34	0.56	1.14	1.01333	0.65	1.57	0.74	0.986667	1.18	0.33	0.42	0.643333	0.5	0.96	0.96	0.806667	1.84	0.71	1.3	1.28333	1.4	2.03	0.42	1.28333	1.08	0.37	0.33	0.593333
EVM0001521	-	MEturquoise	3.27	5.22	5.39	4.62667	8.52	7.97	8.92	8.47	5.19	6.5	4.96	5.55	3.67	8.02	10.79	7.49333	11.48	9.49	10.99	10.6533	9.88	5.94	6.74	7.52	7.93	8.39	7.55	7.95667	9.44	8.94	9.05	9.14333	4.85	6.36	6.32	5.84333
EVM0001523	-	-	0	0	0	0	0	0	0	0	0	0	0	0	0	0	0	0	0	0	0	0	0	0	0	0	0	0	0	0	0	0	0	0	0	0	0	0
EVM0001524	-	MEblack	0	0	0	0	0	0	0	0	0	1.74	0	0.58	0	0	0	0	0	0	0	0	0	0	0	0	0	0	0.89	0.296667	0	0	0	0	0.45	0	0	0.15
EVM0001525	-	MEblack	4.3	12.77	7.96	8.34333	4.91	2.22	2.08	3.07	21.95	15.31	4.64	13.9667	5.49	6.54	3.04	5.02333	11.2	8.93	2.03	7.38667	0	2.24	0	0.746667	6.3	1.89	7.1	5.09667	9.62	6.19	5.77	7.19333	2.61	6.66	5.49	4.92	Putative disease resistance protein RGA3 OS=Solanum bulbocastanum OX=147425 GN=RGA3 PE=2 SV=2
EVM0001526	-	MEbrown	29.04	25.13	23.32	25.83	31.79	28.9	26.87	29.1867	19.88	18.74	22.93	20.5167	33.57	25.11	19.73	26.1367	27.7	24.33	18.6	23.5433	17.02	16.4	15.13	16.1833	27.33	25.77	26.23	26.4433	36.26	33.41	17.59	29.0867	19.92	12.98	14.9	15.9333
EVM0001527	-	-	0	0	0.08	0.0266667	0.07	0.07	0.07	0.07	0.23	0.07	0	0.1	0.74	0	0.15	0.296667	0	0	0	0	0	0	0.17	0.0566667	0.23	0.07	0	0.1	0	0.15	0	0.05	0.15	0.33	0.2	0.226667
EVM0001528	-	MEred	7.71	8.24	8.39	8.11333	9.43	8.68	8.81	8.97333	7.65	8.75	8.44	8.28	8.13	12.39	11.52	10.68	14.75	10.67	8.81	11.41	12.85	9.67	10.45	10.99	13.11	11.75	11.95	12.27	8.51	8.94	8.13	8.52667	7.4	5.82	6.92	6.71333	Heterogeneous nuclear ribonucleoprotein Q OS=Arabidopsis thaliana OX=3702 GN=LIF2 PE=1 SV=1
EVM0001529	-	-	0	0	0	0	0	0	0	0	0	0	0	0	0	0	0	0	0	0	0	0	0	0	0	0	0	0	0	0	0	0	0	0	0	0	0	0
EVM0001533	-	MEgreen	23.15	22.26	22.2	22.5367	29.62	30.82	29.01	29.8167	24.7	24.14	23.07	23.97	28.39	24.8	26.91	26.7	33.67	35.64	32.93	34.08	39.14	19.44	25.23	27.9367	17.28	30.91	28.55	25.58	34.81	41.93	21.33	32.69	8.5	12.34	12.06	10.9667	Sorcin OS=Schistosoma japonicum OX=6182 PE=2 SV=1
EVM0001534	-	-	0	0	0	0	0	0	0	0	0	0	0	0	0	0	0	0	0	0	0	0	0.15	0	0	0.05	0	0	0	0	0	0	0	0	0	0	0	0	Germin-like protein 9-3 OS=Oryza sativa subsp. japonica OX=39947 GN=Os09g0568700 PE=2 SV=1
EVM0001535	-	-	0	0	0	0	0	0	0	0	0	0	0	0	0	0	0	0	0	0	0	0	0	0	0	0	0	0	0	0	0	0	0	0	0	0	0	0	Protein MIZU-KUSSEI 1 OS=Arabidopsis thaliana OX=3702 GN=MIZ1 PE=1 SV=1
EVM0001536	-	-	0	0	0	0	0	0	0	0	0.18	0.17	0	0.116667	0	0	0	0	0	0	0	0	0	0	0	0	0	0	0	0	0	0	0	0	0	0	0	0	Uncharacterized mitochondrial protein AtMg01250 OS=Arabidopsis thaliana OX=3702 GN=AtMg01250 PE=4 SV=1
EVM0001537	-	MEgreen	27.16	45.01	25.96	32.71	29.87	15.95	21.58	22.4667	107.34	74.37	73.57	85.0933	22.1	26.55	19.09	22.58	51.79	16.82	35.05	34.5533	55.32	74.57	32.77	54.22	24.28	22.26	31.9	26.1467	26.42	24.41	26.9	25.91	103.56	129.76	129.04	120.787	Hydrophobic protein LTI6A OS=Oryza sativa subsp. japonica OX=39947 GN=LTI6A PE=2 SV=1
EVM0001538	-	MEyellow	0.69	0	0.4	0.363333	0.07	0.22	0.08	0.123333	0	0.15	0.09	0.08	0.38	0.14	0	0.173333	0	0.46	0	0.153333	0	0	0	0	0.85	0	0	0.283333	0	0	0	0	0	0	0.1	0.0333333	Probable mannitol dehydrogenase OS=Fragaria ananassa OX=3747 GN=CAD PE=2 SV=1
EVM0001539	-	MEbrown	15.22	21.05	17.29	17.8533	29.1	36.54	30.88	32.1733	44.25	41.65	49.47	45.1233	23.9	25.76	27	25.5533	51.09	42.88	29.97	41.3133	47.87	35.07	38.83	40.59	23	27.31	24.52	24.9433	34.87	23.84	25.04	27.9167	37.58	34.72	35.08	35.7933	Transcription factor bHLH144 OS=Arabidopsis thaliana OX=3702 GN=BHLH144 PE=1 SV=1
EVM0001540	-	MEpink	4.33	5.14	8.81	6.09333	7.56	5.87	6.71	6.71333	4.09	4.7	3.47	4.08667	2.16	9.87	12.35	8.12667	8.4	7.3	8.31	8.00333	7.03	2.95	3.37	4.45	9.66	11.32	14.91	11.9633	10.45	12.43	8.62	10.5	4.29	3.11	7.5	4.96667	Uncharacterized exonuclease domain-containing protein At3g15140 OS=Arabidopsis thaliana OX=3702 GN=At3g15140 PE=2 SV=1
EVM0001542	-	MEblue	0.21	0.31	0.07	0.196667	0.06	0.07	0.14	0.09	0.21	0.27	0.32	0.266667	0.07	0.32	0.28	0.223333	0.29	0.07	0	0.12	0.43	0.22	0.24	0.296667	0.5	0.13	0	0.21	0.32	0	0	0.106667	0.14	0.23	0.28	0.216667	Ankyrin repeat-containing protein At2g01680 OS=Arabidopsis thaliana OX=3702 GN=At2g01680 PE=2 SV=1
EVM0001543	-	-	0	0	0	0	0	0	0	0	0	0.07	0	0.0233333	0.07	0	0	0.0233333	0	0	0	0	0.97	0	0	0.323333	0	0	0	0	0	0	0	0	0	0	0	0	UDP-glycosyltransferase 88F3 OS=Pyrus communis OX=23211 GN=UGT88F3 PE=2 SV=1
EVM0001545	-	MEbrown	23.85	25.34	27.96	25.7167	19.9	21.38	25.93	22.4033	12.66	14.97	14.2	13.9433	21.96	23.87	21.24	22.3567	14.88	20.53	18.34	17.9167	8.55	12.43	14.49	11.8233	29.61	29.63	29.97	29.7367	23.19	21.63	19.75	21.5233	17.61	17.77	15.72	17.0333	Protein ACCUMULATION AND REPLICATION OF CHLOROPLASTS 6, chloroplastic OS=Arabidopsis thaliana OX=3702 GN=ARC6 PE=1 SV=1
EVM0001547	-	MEturquoise	4.24	5.78	5.52	5.18	21.96	20.96	15.9	19.6067	8.19	5.38	7.23	6.93333	4.38	12.5	13.22	10.0333	29.98	19.53	27.04	25.5167	4.2	5.65	9.34	6.39667	9	17.24	14.15	13.4633	20.5	12.2	18.78	17.16	7.7	4.74	12.12	8.18667	Fimbrin-1 OS=Arabidopsis thaliana OX=3702 GN=FIM1 PE=1 SV=2
EVM0001548	-	MEturquoise	4.35	5.31	7.14	5.6	12.55	11.5	13.3	12.45	6.76	8.31	8.39	7.82	3.72	10.62	12.09	8.81	25.26	9.94	12.82	16.0067	9.36	8.21	9.1	8.89	6.42	10.66	8.57	8.55	14.39	10.92	7.93	11.08	8.55	6.48	7.69	7.57333	Vacuolar protein sorting-associated protein 54, chloroplastic OS=Arabidopsis thaliana OX=3702 GN=VPS54 PE=1 SV=1
EVM0001550	-	MEturquoise	0.77	1.81	1.16	1.24667	3.18	3.54	5.99	4.23667	1.7	2.4	3.8	2.63333	0.6	2.62	5.21	2.81	7.5	7.3	6.8	7.2	1.73	1.34	1.87	1.64667	4.86	4.5	5.09	4.81667	5.32	2.67	1.19	3.06	2.58	1.46	1.21	1.75	Receptor-like serine/threonine-protein kinase NCRK OS=Arabidopsis thaliana OX=3702 GN=NCRK PE=1 SV=1
EVM0001551	-	MEturquoise	0.61	0.54	1.51	0.886667	2.59	3.37	2.14	2.7	0.22	0.89	1.46	0.856667	0.82	1.11	0.74	0.89	1.08	0.84	1.8	1.24	0.75	0.55	0.46	0.586667	0.44	0.8	0.82	0.686667	0.99	0.9	0.58	0.823333	1.19	1.36	0	0.85	Putative disease resistance protein RGA3 OS=Solanum bulbocastanum OX=147425 GN=RGA3 PE=2 SV=2
EVM0001552	-	MEturquoise	3.13	3.17	2.59	2.96333	2.02	2.23	3.21	2.48667	3.87	1.84	1.78	2.49667	2.2	6.26	4.2	4.22	7.02	3.1	2.73	4.28333	3.12	4.22	1.5	2.94667	5.56	1.77	1.34	2.89	3.91	3.27	0.56	2.58	0.93	2.33	1.98	1.74667	Protein UPSTREAM OF FLC OS=Arabidopsis thaliana OX=3702 GN=UFC PE=2 SV=1
EVM0001553	-	MEturquoise	10.94	15.63	11.24	12.6033	25.08	23	17.17	21.75	19.64	16.99	18.54	18.39	11.73	19.62	20.39	17.2467	23.36	20.11	23.79	22.42	15.86	14.22	16.86	15.6467	15.66	19.85	16.24	17.25	20.45	18.88	16.82	18.7167	14.6	13.58	19.55	15.91	Serine/threonine protein phosphatase 2A 55 kDa regulatory subunit B beta isoform OS=Arabidopsis thaliana OX=3702 GN=PP2AB2 PE=1 SV=1
EVM0001554	-	MEblue	0	0.84	0.4	0.413333	0.46	0.06	0.46	0.326667	0	0.4	0	0.133333	0	0.11	0.54	0.216667	0.19	0.22	0.13	0.18	1.63	1.7	1.47	1.6	0.22	0	0.81	0.343333	0.36	0.9	0.35	0.536667	0.99	0.32	0.08	0.463333	Valine--tRNA ligase, mitochondrial 1 OS=Arabidopsis thaliana OX=3702 GN=TWN2 PE=1 SV=2
EVM0001555	-	-	0.07	0	0	0.0233333	0.07	0.14	0	0.07	0	0.07	0	0.0233333	0.14	0.13	0	0.09	0	0	0.15	0.05	0	0	0	0	0	0	0	0	0	0	0	0	0	0	0.1	0.0333333
EVM0001558	-	MEbrown	377.49	481.09	349.22	402.6	419.6	347.86	308.99	358.817	189.69	201.65	182.13	191.157	458.99	343.72	348.01	383.573	367.03	362.94	251.34	327.103	199.13	256.57	302.66	252.787	285.44	318.87	298.69	301	369.83	315.36	306.43	330.54	177	190.12	202.44	189.853	NADH dehydrogenase [ubiquinone] 1 alpha subcomplex subunit 13-B OS=Arabidopsis thaliana OX=3702 GN=At2g33220 PE=2 SV=1
EVM0001559	-	MEbrown	9.64	9.31	6.7	8.55	11.02	13.29	11.63	11.98	17.74	21.35	26.26	21.7833	8.28	9.67	11.11	9.68667	17.47	13.72	14.09	15.0933	14.61	15.72	18.2	16.1767	8.93	11.56	12.14	10.8767	9.99	8.1	14.86	10.9833	23.3	17.72	15.85	18.9567	E3 ubiquitin-protein ligase UPL4 OS=Arabidopsis thaliana OX=3702 GN=UPL4 PE=3 SV=1
EVM0001560	-	MEblack	101.98	141.05	172.02	138.35	60.81	56.47	74.74	64.0067	875.19	584.37	1140.08	866.547	48.54	129.51	71.17	83.0733	356.86	175.87	65.37	199.367	275.64	240.55	459.05	325.08	187.9	127.66	158.99	158.183	109.93	104.87	34.89	83.23	268.01	450.84	131.29	283.38
EVM0001561	-	-	0	0	0	0	0	0	0	0	0	0.07	0	0.0233333	0	0	0	0	0	0	0	0	0	0	0	0	0	0	0	0	0	0	0	0	0	0	0	0	Geraniol 8-hydroxylase OS=Swertia mussotii OX=137888 GN=CYP76B10 PE=1 SV=1
EVM0001562	-	-	0.05	0	0	0.0166667	0.05	0	0.05	0.0333333	0	0.15	0	0.05	0	0.05	0.3	0.116667	0	0	0	0	0.05	0	0	0.0166667	0	0	0.2	0.0666667	0	0	0	0	0.05	0	0.14	0.0633333	Protein EDS1L OS=Arabidopsis thaliana OX=3702 GN=EDS1 PE=1 SV=1
EVM0001563	-	MEgreen	4.42	4.24	23.76	10.8067	7.63	5.84	5.95	6.47333	5.62	4.45	3.55	4.54	2.71	6.28	12.83	7.27333	12.44	22.79	6.06	13.7633	7.26	9.45	6.45	7.72	9.09	9.74	13.72	10.85	12.49	14.36	6.67	11.1733	3.8	5.7	3.78	4.42667	Protein N-terminal asparagine amidohydrolase OS=Mus musculus OX=10090 GN=Ntan1 PE=1 SV=3
EVM0001564	-	MEturquoise	38.79	45.8	39.24	41.2767	45.86	43.18	41.59	43.5433	41.87	44.31	42.08	42.7533	36.49	46.16	50.95	44.5333	67.5	56.25	44.61	56.12	38.64	40.47	37.09	38.7333	53.64	48.67	56.87	53.06	45.55	43.71	33.35	40.87	37.82	50.05	49.11	45.66	Hydroxyproline O-arabinosyltransferase 1 OS=Arabidopsis thaliana OX=3702 GN=HPAT1 PE=1 SV=1
EVM0001565	-	-	0	0	0.03	0.01	0.03	0.03	0	0.02	0.23	0	0	0.0766667	0	0	0	0	0.03	0	0	0.01	0	0.03	0	0.01	0	0.05	0	0.0166667	0	0	0	0	0	0.06	0.04	0.0333333	Putative late blight resistance protein homolog R1B-16 OS=Solanum demissum OX=50514 GN=R1B-16 PE=3 SV=1
EVM0001567	-	-	0	0	0	0	0	0	0	0	0	0	0	0	0	0	0	0	0	0	0	0	0	0	0.06	0.02	0.06	0	0	0.02	0	0	0	0	0	0	0	0	Pumilio homolog 12 OS=Arabidopsis thaliana OX=3702 GN=APUM12 PE=2 SV=2
EVM0001568	-	-	0	0	0	0	0	0	0	0	0	0	0	0	0	0	0	0	0	0	0	0	0	0	0	0	0	0	0	0	0	0	0	0	0	0	0	0	Uncharacterized mitochondrial protein AtMg00310 OS=Arabidopsis thaliana OX=3702 GN=AtMg00310 PE=4 SV=1
EVM0001569	-	-	0.06	0	0.13	0.0633333	0	0	0.06	0.02	0	0	0	0	0	0.06	0.12	0.06	0.44	0.06	0.13	0.21	0	0	0	0	0	0	0.06	0.02	0.07	0	0	0.0233333	0	0	0.08	0.0266667	Polyol transporter 5 OS=Arabidopsis thaliana OX=3702 GN=PLT5 PE=1 SV=2
EVM0001570	-	MEturquoise	0.59	1.04	1.1	0.91	18.34	23.22	16.02	19.1933	0	0.06	0.23	0.0966667	0.26	5.75	14.71	6.90667	12.79	28.66	27.13	22.86	0.07	0.83	0.23	0.376667	3.44	7.57	5.6	5.53667	19.75	8.8	16.63	15.06	0	0.07	0.26	0.11
EVM0001571	-	MEblue	0	0.16	0.28	0.146667	0	0	0	0	0	0.61	0.42	0.343333	0.36	0	0.45	0.27	0	0	0	0	1.82	3.41	0.83	2.02	0	0	0	0	0	0.09	0.36	0.15	0.27	0.1	1.57	0.646667	2-alkenal reductase (NADP(+)-dependent) OS=Nicotiana tabacum OX=4097 GN=DBR PE=1 SV=1
EVM0001572	-	MEblue	0.25	0.11	0.23	0.196667	0.22	0.09	0.09	0.133333	0.09	0.21	0.14	0.146667	0.61	0.08	0.18	0.29	0.09	0.28	0.06	0.143333	0.37	0.23	0.46	0.353333	0.16	0.06	0.18	0.133333	0.35	0.09	0.37	0.27	0.19	0.24	0.12	0.183333	Calcium-transporting ATPase 12, plasma membrane-type OS=Arabidopsis thaliana OX=3702 GN=ACA12 PE=2 SV=1
EVM0001573	-	MEblue	23.04	20.94	24	22.66	21.25	21.75	22.76	21.92	25.61	18.29	28.86	24.2533	21.82	19.56	15.1	18.8267	24.12	20.28	18.31	20.9033	16.92	19.21	19.34	18.49	24.37	21.24	25.32	23.6433	20.17	28.1	13.42	20.5633	21.73	18.17	15.25	18.3833
EVM0001574	-	MEred	39.58	49.26	34	40.9467	31.11	31.02	33.03	31.72	25.96	31	28.37	28.4433	50.97	47.03	38.66	45.5533	36.53	31.16	31.9	33.1967	22.54	28	22.18	24.24	50	47.37	41.73	46.3667	49.22	37.85	25.5	37.5233	19.06	23.04	22.36	21.4867
EVM0001575	-	-	0	0	0	0	0	0.17	0	0.0566667	0	0	0	0	0	0	0	0	0	0	0	0	0	0	0	0	0	0	0	0	0	0	0	0	0	0	0	0	Uncharacterized mitochondrial protein AtMg00310 OS=Arabidopsis thaliana OX=3702 GN=AtMg00310 PE=4 SV=1
EVM0001576	-	MEgreen	0	0.22	0.09	0.103333	0.07	0.16	0.24	0.156667	25.48	21.24	16.43	21.05	0	0.07	0.16	0.0766667	0.17	0.08	0.08	0.11	3.89	41.51	4.08	16.4933	0	0.16	0.16	0.106667	0	0.08	1.08	0.386667	22.8	23.1	73.64	39.8467	Acidic endochitinase OS=Vitis vinifera OX=29760 GN=CHIT3 PE=2 SV=1
EVM0001577	-	MEturquoise	22.11	28.03	24.48	24.8733	37.51	32.13	35.7	35.1133	25.3	25.53	24.54	25.1233	19.46	32.43	37.33	29.74	35.25	41.52	41.88	39.55	25.21	23	28.85	25.6867	30.58	32.03	33.97	32.1933	36.25	36.5	35.24	35.9967	32.1	29.88	36.43	32.8033	Peroxisome biogenesis protein 22 OS=Arabidopsis thaliana OX=3702 GN=PEX22 PE=1 SV=1
EVM0001578	-	-	0	0	0	0	0	0	0	0	0	0	0	0	0	0	0	0	0	0	0	0	0	0	0	0	0	0	0	0	0	0	0	0	0	0	0	0	Putative vesicle-associated membrane protein 726 OS=Arabidopsis thaliana OX=3702 GN=VAMP726 PE=2 SV=2
EVM0001579	-	MEpink	0.21	0.57	0.23	0.336667	0.2	0	0.64	0.28	0.22	0	0	0.0733333	0.43	0.2	0.43	0.353333	0	0	0.22	0.0733333	0	0	0.25	0.0833333	0.22	1.03	1.7	0.983333	0.24	0.42	0	0.22	0.22	1.2	0	0.473333
EVM0001580	-	MEbrown	6.44	11.4	10.43	9.42333	6.02	6.32	7.66	6.66667	2.83	4.57	5.31	4.23667	8.13	12.58	10.21	10.3067	10.73	6.44	5.01	7.39333	6.01	2.11	4.95	4.35667	10.74	9.27	8.54	9.51667	12.69	10.88	1.89	8.48667	2.49	6.67	4.11	4.42333	Protein PHR1-LIKE 3 OS=Arabidopsis thaliana OX=3702 GN=PHL3 PE=1 SV=1
EVM0001581	-	MEblack	26.22	28.63	17.88	24.2433	14.5	22.1	15.11	17.2367	46.48	35.07	41.94	41.1633	22.51	32.9	26.81	27.4067	21.4	20.62	23.85	21.9567	18.26	24.03	17	19.7633	23.87	24.15	26.44	24.82	15.67	18.78	21.1	18.5167	28.19	29.99	25.1	27.76	WEB family protein At5g55860 OS=Arabidopsis thaliana OX=3702 GN=At5g55860 PE=1 SV=1
EVM0001582	-	MEbrown	9.06	9.83	7.46	8.78333	10.8	10.46	10.6	10.62	18.5	17.66	19.7	18.62	6.77	10.66	7.69	8.37333	13.32	9.64	8.38	10.4467	19.28	11.98	17.16	16.14	10.17	11.26	14.29	11.9067	12.67	14.26	9.04	11.99	22.21	13.81	10.16	15.3933	Peroxisome biogenesis protein 1 OS=Arabidopsis thaliana OX=3702 GN=PEX1 PE=1 SV=2
EVM0001583	-	MEred	39.52	23.45	41.72	34.8967	25.69	21.02	22.94	23.2167	15.44	17.54	19.42	17.4667	44.57	43.02	41.48	43.0233	51.33	56.17	34.05	47.1833	26.21	22.86	27.46	25.51	63.39	41.23	36.78	47.1333	34.56	45.35	22.77	34.2267	19.23	20.44	11.63	17.1	Nipped-B-like protein B OS=Danio rerio OX=7955 GN=nipblb PE=2 SV=1
EVM0001584	-	-	0	0	0	0	0	0	0	0	0	0	0	0	0	0	0.22	0.0733333	0	0	0	0	0	0	0	0	0	0	0	0	0	0	0	0	0	0	0	0	LOB domain-containing protein 24 OS=Arabidopsis thaliana OX=3702 GN=LBD24 PE=2 SV=1
EVM0001585	-	-	0	0	0	0	0	0	0	0	0	0	0	0	0	0	0	0	0	0	0	0	0	0	0	0	0	0	0	0	0	0	0	0	0	0	0	0	Serine/threonine-protein phosphatase 7 long form homolog OS=Arabidopsis thaliana OX=3702 GN=MAIL3 PE=2 SV=1
EVM0001587	-	MEturquoise	0.29	0.34	1.02	0.55	0.58	0.91	0.54	0.676667	0.51	0.41	0	0.306667	0.34	1.19	0.68	0.736667	1.26	0.89	0.87	1.00667	0.34	0.13	0.59	0.353333	0.39	0.69	0.17	0.416667	0.81	0.66	0.43	0.633333	0.17	0.38	0.11	0.22	Pentatricopeptide repeat-containing protein At1g20230 OS=Arabidopsis thaliana OX=3702 GN=PCMP-H21 PE=2 SV=2
EVM0001588	-	MEturquoise	1.95	10.13	17.71	9.93	0.1	0	0	0.0333333	25.44	0.53	1.38	9.11667	14.57	0.79	0	5.12	1.9	0	0	0.633333	1.87	0	0.13	0.666667	1.21	0.52	0.11	0.613333	0.86	7.6	0.11	2.85667	2.53	4.96	5.69	4.39333	Probable xyloglucan endotransglucosylase/hydrolase protein 23 OS=Arabidopsis thaliana OX=3702 GN=XTH23 PE=2 SV=1
EVM0001589	-	MEturquoise	51.41	52.48	51.9	51.93	59.78	58.37	54.92	57.69	37.02	38.76	32.14	35.9733	55.22	54.31	64.39	57.9733	69.9	68.97	59.81	66.2267	40.04	40.42	43.93	41.4633	56.92	56.75	54.97	56.2133	72.79	75.11	45.23	64.3767	33.68	37.28	43.17	38.0433	Vacuolar protein sorting-associated protein 26B OS=Arabidopsis thaliana OX=3702 GN=VPS26B PE=2 SV=2
EVM0001590	-	MEblack	14.35	9.33	9.59	11.09	6.25	7.31	5.8	6.45333	12.14	14.18	14.86	13.7267	12.9	11.41	8.78	11.03	12.26	10.71	8.21	10.3933	10.55	13.67	10.15	11.4567	19.02	10.27	13.82	14.37	9.14	12.08	6.21	9.14333	9.1	9.93	7.81	8.94667	Serine/threonine-protein kinase ATM OS=Arabidopsis thaliana OX=3702 GN=ATM PE=2 SV=1
EVM0001591	-	-	0	0	0	0	0	0	0	0	0	0	0	0	0	0	0	0	0	0	0	0	0	0	0	0	0	0	0	0	0	0	0.2	0.0666667	0	0	0	0	Peroxidase 3 OS=Arabidopsis thaliana OX=3702 GN=PER3 PE=2 SV=1
EVM0001592	-	MEturquoise	6.27	8.22	9.28	7.92333	19.8	14.68	14.58	16.3533	10.39	10.99	12.63	11.3367	5.86	16.64	20.24	14.2467	19.43	18.52	17.61	18.52	13.14	12.68	12.18	12.6667	14.77	16.09	14.91	15.2567	14.89	13.31	13.17	13.79	11.94	8.66	11.4	10.6667
EVM0001593	-	MEblue	0	0	0	0	0.19	0	0.1	0.0966667	0.31	0	0.12	0.143333	0	0.09	0.1	0.0633333	0.52	0.51	0.21	0.413333	0.72	0.54	0.35	0.536667	0.1	0.68	0	0.26	0	0.3	0	0.1	0	0	0.41	0.136667
EVM0001594	-	MEblue	0.39	0.3	0.18	0.29	0.89	0.19	0.49	0.523333	0.11	0.24	0.23	0.193333	0.03	0.63	0.03	0.23	0.06	0.31	0.34	0.236667	0.11	0.12	0.06	0.0966667	0.31	0.51	0.52	0.446667	0.25	0.41	0	0.22	0.11	0.19	0.3	0.2	Receptor-like protein EIX2 OS=Solanum lycopersicum OX=4081 GN=EIX2 PE=1 SV=2
EVM0001595	-	MEbrown	0	0	0	0	0	0	0	0	0.31	0	0	0.103333	0	0	0	0	0	0	0	0	0.54	1.45	0.09	0.693333	0	0	0	0	0	0	0	0	0.93	0.43	0	0.453333	Equilibrative nucleotide transporter 3 OS=Arabidopsis thaliana OX=3702 GN=ENT3 PE=1 SV=1
EVM0001596	-	MEred	39.1	34.48	17.05	30.21	29.82	33.41	15.84	26.3567	17.84	19.87	21.1	19.6033	55.29	30.25	18.19	34.5767	27.62	24.42	26.22	26.0867	10.28	12.05	20.04	14.1233	57.81	27.45	33.76	39.6733	25.37	32.16	19.95	25.8267	13.6	8.2	13.18	11.66
EVM0001598	-	MEbrown	0	0.35	0.31	0.22	0.62	0.1	0.48	0.4	0.69	0.75	1.01	0.816667	0.19	0.27	0.39	0.283333	0.5	0.29	0.4	0.396667	0.89	0.51	0.34	0.58	0.3	0.28	0.1	0.226667	0.11	0.48	0.4	0.33	1.08	0.43	0.13	0.546667
EVM0001599	-	MEturquoise	1	3.06	7.02	3.69333	6.81	4.79	3.72	5.10667	2.37	7.64	2.58	4.19667	1.99	9.91	8.93	6.94333	9.03	8.87	9.4	9.1	5.53	4.93	4.66	5.04	6.78	7.37	5.05	6.4	8.21	9.21	10.18	9.2	3.72	4.34	6.58	4.88	Protein disulfide-isomerase SCO2 OS=Arabidopsis thaliana OX=3702 GN=SCO2 PE=1 SV=1
EVM0001600	-	MEblue	0	0	0	0	0	0	0	0	1.78	5.42	1.74	2.98	0	0	0	0	0.09	0	0	0.03	16.37	18.27	10.6	15.08	0.08	0	0	0.0266667	0.09	0	0	0.03	7.28	3.63	0.79	3.9
EVM0001601	-	MEyellow	0.53	0.59	0	0.373333	0.49	2.09	0	0.86	5.55	0	0	1.85	1.59	1.82	1.07	1.49333	9.2	0	2.2	3.8	3.52	0.14	0.47	1.37667	0.27	0	0	0.09	0.61	1.32	0.68	0.87	3.92	6.55	0.36	3.61	Receptor-like protein EIX2 OS=Solanum lycopersicum OX=4081 GN=EIX2 PE=1 SV=2
EVM0001602	-	MEturquoise	0	0.12	0.35	0.156667	0.31	0	0.93	0.413333	3.62	1.3	2.42	2.44667	0	0.18	0.41	0.196667	47.16	5.71	15.63	22.8333	0.48	0.43	2.04	0.983333	0.21	1.23	0.86	0.766667	0.31	1.06	4.86	2.07667	0.82	0.68	0.9	0.8	Nicotianamine synthase OS=Solanum lycopersicum OX=4081 GN=CHLN PE=2 SV=1
EVM0001603	-	MEgreen	75.38	86.53	77.8	79.9033	83.32	72.63	82.78	79.5767	100.08	81.22	89.64	90.3133	82.31	66.41	66.73	71.8167	57.46	72	78.51	69.3233	74.56	72.68	86.76	78	74.61	75.94	70.71	73.7533	82.07	81.2	88.5	83.9233	78.04	96.95	116.83	97.2733	Ras-related protein RABB1c OS=Arabidopsis thaliana OX=3702 GN=RABB1C PE=1 SV=1
EVM0001606	-	-	0	0	0	0	0	0	0.04	0.0133333	0	0	0	0	0	0	0	0	0	0	0	0	0	0	0	0	0	0	0	0	0	0	0	0	0	0	0	0	U-box domain-containing protein 35 OS=Arabidopsis thaliana OX=3702 GN=PUB35 PE=2 SV=2
EVM0001607	-	MEred	82.7	176.29	103.28	120.757	110.86	120.82	77.83	103.17	0.86	10.58	0.49	3.97667	109.68	445	502.6	352.427	116.05	111.31	157.15	128.17	0	0.05	0.05	0.0333333	630.85	218.2	438.47	429.173	129.91	125.81	2.53	86.0833	1.23	9.52	3.53	4.76	Tubulin alpha chain OS=Prunus dulcis OX=3755 GN=TUBA PE=2 SV=1
EVM0001609	-	MEblue	1.75	2.68	0.66	1.69667	4.56	16.5	3.18	8.08	1.57	1.9	3.41	2.29333	1.47	3.83	5.85	3.71667	8.88	3.19	9.7	7.25667	54.05	1.04	14.79	23.2933	2.07	6.41	2.63	3.70333	2.31	3.25	7.64	4.4	1.63	3.36	2.26	2.41667	Protein ECERIFERUM 2 OS=Arabidopsis thaliana OX=3702 GN=CER2 PE=1 SV=1
[truncated: 25,772 more rows]

## Sheet: Table S6 
Table S6. Correlation coefficients and p-values between log10FPKM of CmbZIP genes and four traits.
[truncated: 61 more rows]

## Sheet: Table S7
Table S7. Promoter cis-elements of starch metabolism related genes in key modules.
[truncated: 54 more rows]

[truncated: 1 more sheets: Table S8]
